# Supplementary material for: Fatigue crack growth of glass fiber laminates polymer composites using vacuum bagging technique
Source: PLoS One. 2026 Apr 15;21(4):e0345377. doi: 10.1371/journal.pone.0345377 (PMC13082588; doi:10.1371/journal.pone.0345377)
Supplement: S1 File — (ZIP) [file pone.0345377.s001.zip]

Archive with 4 entries (4 files):
- Fatigue Data.xlsx
- newparisnumber.cae
- newparisnumber.jnl
- Tensile Test Data-First Sample.xlsx
