# Supplementary material for: Fatigue crack growth of glass fiber laminates polymer composites using vacuum bagging technique
Source: PLoS One. 2026 Apr 15;21(4):e0345377. doi: 10.1371/journal.pone.0345377 (PMC13082588; doi:10.1371/journal.pone.0345377)
Supplement: S1 File — (ZIP) [file pone.0345377.s001.zip › Fatigue Data.xlsx]

## Sheet: fatigue data
350	kgf																							450
a(mm)	N												a	a(m)	n	da/dn	f	k	k(Mpa)					da/dn	k(Mpa)
10	0												10	0.01	0	0	1.35283	7.9136e+06	7.9136					8.19672e-06	11.0313
11	501												11	0.011	501	1.99601e-06	1.39848	8.57993e+06	8.57993					3.4188e-06	12.8711
12	742												12	0.012	742	4.14938e-06	1.44779	9.27738e+06	9.27738					1.29781e-06	14.8163
12.9	2744												12.9	0.0129	2744	4.4955e-07	1.49546	9.93574e+06	9.93574					1.06796e-05	16.053
14	6650												14	0.014	6650	2.81618e-07	1.55833	1.07858e+07	10.7858					5.57692e-05	19.8233
15	7501												15	0.015	7501	1.17509e-06	1.62031	1.16084e+07	11.6084					0.000161538	23.1614
16	11375												16	0.016	11375	2.58131e-07	1.68742	1.24857e+07	12.4857
17	35926												17	0.017	35926	4.07315e-08	1.76028	1.34257e+07	13.4257
18	39289												18	0.018	39289	2.97354e-07	1.83961	1.44375e+07	14.4375							400
19	40077												19	0.019	40077	1.26904e-06	1.92623	1.55315e+07	15.5315
20	40534												20	0.02	40534	2.18818e-06	2.02105	1.67195e+07	16.7195					6.8918e-07	9.80564
21	40852												21	0.021	40852	3.14465e-06	2.1251	1.80144e+07	18.0144					1.05042e-06	10.6027
22	41601												22	0.022	41601	1.33511e-06	2.2395	1.94309e+07	19.4309					2.94985e-06	16.5
23	41902												23	0.023	41902	3.32226e-06	2.36546	2.0985e+07	20.985					0.000195	22.0381
24	42768												24	0.024	42768	1.15473e-06	2.50429	2.26945e+07	22.6945					0.000525	25.9366
25	42796												25	0.025	42796	3.57143e-05	2.65743	2.45789e+07	24.5789
27.5	42812												27.5	0.0275	42812	0.00015625	3.11301	3.01979e+07	30.1979							350
50	42820	delete catastrophic failure
digital microscope camera	from fatigue test mechine																							1.99601e-06	8.57993
																								4.14938e-06	9.27738
																								4.4955e-07	9.93574
																								2.81618e-07	10.7858
																								1.17509e-06	11.6084
																								2.58131e-07	12.4857
																								4.07315e-08	13.4257
																								2.97354e-07	14.4375
																								1.26904e-06	15.5315
																								2.18818e-06	16.7195
																								3.14465e-06	18.0144
																								3.57143e-05	24.5789
																								0.00015625	30.1979
																										300
																								1.0924e-07	7.35423
																								8.08448e-08	8.58074
																								9.48497e-08	9.95007
																								1.37727e-07	11.5077
																								2.21023e-07	13.3127
																								3.79771e-07	15.4409
																								6.91095e-07	17.9872
																								1.32567e-06	21.0676
																								2.67091e-06	24.8216
																								1.62986e-07	7.95204
																								3.52463e-07	9.24499
																								7.45612e-07	10.702
																								1.56839e-06	12.375
																								3.32454e-06	14.331
																								7.17608e-06	16.6551
																								1.58889e-05	19.4525
																								3.62313e-05	22.8507
																								8.51499e-05	27.0014
																										250
																								3.67054e-08	6.6267
																								3.30199e-08	7.70416
																								4.42196e-08	8.91835
																								6.79401e-08	10.3125
																								1.13056e-07	11.9425
																								2.00075e-07	13.8792
																								3.73977e-07	16.2104
																								7.35547e-07	19.0423
																								1.51645e-06	22.5012
																								9.46142e-08	7.15061
																								2.01909e-07	8.29173
																								4.25131e-07	9.58976
																								8.96364e-07	11.094
																								1.91521e-06	12.8674
																								4.18399e-06	14.9893
																								9.3986e-06	17.5563
																								2.17595e-05	20.6846
																								5.18839e-05	24.511
