# Supplementary material for: Fatigue crack growth of glass fiber laminates polymer composites using vacuum bagging technique
Source: PLoS One. 2026 Apr 15;21(4):e0345377. doi: 10.1371/journal.pone.0345377 (PMC13082588; doi:10.1371/journal.pone.0345377)
Supplement: S1 File — (ZIP) [file pone.0345377.s001.zip › newparisnumber.jnl]

# -*- coding: mbcs -*-
from part import *
from material import *
from section import *
from assembly import *
from step import *
from interaction import *
from load import *
from mesh import *
from optimization import *
from job import *
from sketch import *
from visualization import *
from connectorBehavior import *
mdb.models['Model-1'].ConstrainedSketch(name='__profile__', sheetSize=1.0)
mdb.models['Model-1'].sketches['__profile__'].rectangle(point1=(0.0, 0.0), 
    point2=(0.08, 0.12))
mdb.models['Model-1'].sketches['__profile__'].VerticalDimension(textPoint=(
    0.0994266271591187, 0.000949367880821228), value=0.25, vertex1=
    mdb.models['Model-1'].sketches['__profile__'].vertices[2], vertex2=
    mdb.models['Model-1'].sketches['__profile__'].vertices[3])
mdb.models['Model-1'].sketches['__profile__'].HorizontalDimension(textPoint=(
    0.000946938991546631, -0.152215182781219), value=0.052, vertex1=
    mdb.models['Model-1'].sketches['__profile__'].vertices[3], vertex2=
    mdb.models['Model-1'].sketches['__profile__'].vertices[0])
mdb.models['Model-1'].sketches['__profile__'].move(objectList=(
    mdb.models['Model-1'].sketches['__profile__'].geometry[2], 
    mdb.models['Model-1'].sketches['__profile__'].geometry[3], 
    mdb.models['Model-1'].sketches['__profile__'].geometry[4], 
    mdb.models['Model-1'].sketches['__profile__'].geometry[5]), vector=(-0.028, 
    0.13))
mdb.models['Model-1'].Part(dimensionality=THREE_D, name='Part-1', type=
    DEFORMABLE_BODY)
mdb.models['Model-1'].parts['Part-1'].BaseSolidExtrude(depth=0.002, sketch=
    mdb.models['Model-1'].sketches['__profile__'])
del mdb.models['Model-1'].sketches['__profile__']
mdb.models['Model-1'].ConstrainedSketch(name='__profile__', sheetSize=1.0)
mdb.models['Model-1'].sketches['__profile__'].Line(point1=(0.0, 0.0), point2=(
    0.0949999999860302, 0.0))
mdb.models['Model-1'].sketches['__profile__'].HorizontalConstraint(
    addUndoState=False, entity=
    mdb.models['Model-1'].sketches['__profile__'].geometry[2])
mdb.models['Model-1'].sketches['__profile__'].ObliqueDimension(textPoint=(
    0.0975327789783478, -0.0401898771524429), value=0.01, vertex1=
    mdb.models['Model-1'].sketches['__profile__'].vertices[0], vertex2=
    mdb.models['Model-1'].sketches['__profile__'].vertices[1])
mdb.models['Model-1'].sketches['__profile__'].move(objectList=(
    mdb.models['Model-1'].sketches['__profile__'].geometry[2], ), vector=(
    -0.0849999999860302, 0.0))
mdb.models['Model-1'].Part(dimensionality=THREE_D, name='Part-2', type=
    DEFORMABLE_BODY)
mdb.models['Model-1'].parts['Part-2'].BaseShellExtrude(depth=0.002, sketch=
    mdb.models['Model-1'].sketches['__profile__'])
del mdb.models['Model-1'].sketches['__profile__']
mdb.models['Model-1'].Material(name='Material-1')
mdb.models['Model-1'].materials['Material-1'].Elastic(table=((7857733000.0, 
    0.3), ))
mdb.models['Model-1'].materials['Material-1'].MaxpsDamageInitiation(table=((
    161367333.3, ), ))
mdb.models['Model-1'].materials['Material-1'].maxpsDamageInitiation.DamageEvolution(
    mixedModeBehavior=POWER_LAW, power=1.0, table=((163.6179922, 163.6179922, 
    163.6179922), ), type=ENERGY)
mdb.models['Model-1'].HomogeneousSolidSection(material='Material-1', name=
    'Section-1', thickness=None)
mdb.models['Model-1'].parts['Part-1'].Set(cells=
    mdb.models['Model-1'].parts['Part-1'].cells.getSequenceFromMask(('[#1 ]', 
    ), ), name='Set-1')
mdb.models['Model-1'].parts['Part-1'].SectionAssignment(offset=0.0, 
    offsetField='', offsetType=MIDDLE_SURFACE, region=
    mdb.models['Model-1'].parts['Part-1'].sets['Set-1'], sectionName=
    'Section-1', thicknessAssignment=FROM_SECTION)
mdb.models['Model-1'].rootAssembly.DatumCsysByDefault(CARTESIAN)
mdb.models['Model-1'].rootAssembly.Instance(dependent=ON, name='Part-1-1', 
    part=mdb.models['Model-1'].parts['Part-1'])
mdb.models['Model-1'].rootAssembly.Instance(dependent=ON, name='Part-2-1', 
    part=mdb.models['Model-1'].parts['Part-2'])
mdb.models['Model-1'].rootAssembly.instances['Part-2-1'].translate(vector=(
    0.053, 0.0, 0.0))
mdb.models['Model-1'].rootAssembly.translate(instanceList=('Part-2-1', ), 
    vector=(-0.053, 0.125, 0.0))
mdb.models['Model-1'].DirectCyclicStep(cetol=None, deltmx=None, fatigue=ON, 
    initialInc=0.01, initialTerms=25, maxCycleInc=6, maxNumCycles=2350, 
    maxNumInc=300, maxNumIterations=1, minCycleInc=3, name='Step-1', previous=
    'Initial', timeIncrementationMethod=FIXED)
mdb.models['Model-1'].fieldOutputRequests['F-Output-1'].setValues(variables=(
    'S', 'LE', 'U', 'RF', 'CF', 'PHILSM', 'PSILSM', 'CYCLEINIXFEM', 
    'STATUSXFEM'))
mdb.models['Model-1'].rootAssembly.engineeringFeatures.XFEMCrack(crackDomain=
    Region(
    cells=mdb.models['Model-1'].rootAssembly.instances['Part-1-1'].cells.getSequenceFromMask(
    mask=('[#1 ]', ), )), crackLocation=Region(
    faces=mdb.models['Model-1'].rootAssembly.instances['Part-2-1'].faces.getSequenceFromMask(
    mask=('[#1 ]', ), )), name='Crack-1')
mdb.models['Model-1'].ContactProperty('IntProp-1')
mdb.models['Model-1'].rootAssembly.makeIndependent(instances=(
    mdb.models['Model-1'].rootAssembly.instances['Part-1-1'], ))
mdb.models['Model-1'].ConstrainedSketch(gridSpacing=0.01, name='__profile__', 
    sheetSize=0.51, transform=
    mdb.models['Model-1'].rootAssembly.MakeSketchTransform(
    sketchPlane=mdb.models['Model-1'].rootAssembly.instances['Part-1-1'].faces[4], 
    sketchPlaneSide=SIDE1, 
    sketchUpEdge=mdb.models['Model-1'].rootAssembly.instances['Part-1-1'].edges[7], 
    sketchOrientation=RIGHT, origin=(0.026, 0.125, 0.002)))
mdb.models['Model-1'].rootAssembly.projectReferencesOntoSketch(filter=
    COPLANAR_EDGES, sketch=mdb.models['Model-1'].sketches['__profile__'])
mdb.models['Model-1'].sketches['__profile__'].Line(point1=(-0.026, 
    0.079984188079834), point2=(0.0260000000353903, 0.079984188079834))
mdb.models['Model-1'].sketches['__profile__'].HorizontalConstraint(
    addUndoState=False, entity=
    mdb.models['Model-1'].sketches['__profile__'].geometry[7])
mdb.models['Model-1'].sketches['__profile__'].PerpendicularConstraint(
    addUndoState=False, entity1=
    mdb.models['Model-1'].sketches['__profile__'].geometry[2], entity2=
    mdb.models['Model-1'].sketches['__profile__'].geometry[7])
mdb.models['Model-1'].sketches['__profile__'].CoincidentConstraint(
    addUndoState=False, entity1=
    mdb.models['Model-1'].sketches['__profile__'].vertices[6], entity2=
    mdb.models['Model-1'].sketches['__profile__'].geometry[2])
mdb.models['Model-1'].sketches['__profile__'].CoincidentConstraint(
    addUndoState=False, entity1=
    mdb.models['Model-1'].sketches['__profile__'].vertices[7], entity2=
    mdb.models['Model-1'].sketches['__profile__'].geometry[4])
mdb.models['Model-1'].sketches['__profile__'].Line(point1=(-0.026, -0.09), 
    point2=(0.0260000000353903, -0.09))
mdb.models['Model-1'].sketches['__profile__'].HorizontalConstraint(
    addUndoState=False, entity=
    mdb.models['Model-1'].sketches['__profile__'].geometry[8])
mdb.models['Model-1'].sketches['__profile__'].PerpendicularConstraint(
    addUndoState=False, entity1=
    mdb.models['Model-1'].sketches['__profile__'].geometry[2], entity2=
    mdb.models['Model-1'].sketches['__profile__'].geometry[8])
mdb.models['Model-1'].sketches['__profile__'].CoincidentConstraint(
    addUndoState=False, entity1=
    mdb.models['Model-1'].sketches['__profile__'].vertices[8], entity2=
    mdb.models['Model-1'].sketches['__profile__'].geometry[2])
mdb.models['Model-1'].sketches['__profile__'].CoincidentConstraint(
    addUndoState=False, entity1=
    mdb.models['Model-1'].sketches['__profile__'].vertices[9], entity2=
    mdb.models['Model-1'].sketches['__profile__'].geometry[4])
mdb.models['Model-1'].sketches['__profile__'].VerticalDimension(textPoint=(
    0.039370038151741, 0.0818366706371307), value=0.025, vertex1=
    mdb.models['Model-1'].sketches['__profile__'].vertices[2], vertex2=
    mdb.models['Model-1'].sketches['__profile__'].vertices[7])
mdb.models['Model-1'].sketches['__profile__'].ObliqueDimension(textPoint=(
    0.0742305746078491, -0.125850453972816), value=0.035, vertex1=
    mdb.models['Model-1'].sketches['__profile__'].vertices[9], vertex2=
    mdb.models['Model-1'].sketches['__profile__'].vertices[3])
mdb.models['Model-1'].rootAssembly.PartitionFaceBySketch(faces=
    mdb.models['Model-1'].rootAssembly.instances['Part-1-1'].faces.getSequenceFromMask(
    ('[#10 ]', ), ), sketch=mdb.models['Model-1'].sketches['__profile__'], 
    sketchUpEdge=
    mdb.models['Model-1'].rootAssembly.instances['Part-1-1'].edges[7])
del mdb.models['Model-1'].sketches['__profile__']
mdb.models['Model-1'].rootAssembly.PartitionCellBySweepEdge(cells=
    mdb.models['Model-1'].rootAssembly.instances['Part-1-1'].cells.getSequenceFromMask(
    ('[#1 ]', ), ), edges=(
    mdb.models['Model-1'].rootAssembly.instances['Part-1-1'].edges[4], ), 
    sweepPath=
    mdb.models['Model-1'].rootAssembly.instances['Part-1-1'].edges[12])
mdb.models['Model-1'].rootAssembly.PartitionCellBySweepEdge(cells=
    mdb.models['Model-1'].rootAssembly.instances['Part-1-1'].cells.getSequenceFromMask(
    ('[#2 ]', ), ), edges=(
    mdb.models['Model-1'].rootAssembly.instances['Part-1-1'].edges[13], ), 
    sweepPath=
    mdb.models['Model-1'].rootAssembly.instances['Part-1-1'].edges[20])
mdb.models['Model-1'].rootAssembly.Set(cells=
    mdb.models['Model-1'].rootAssembly.instances['Part-1-1'].cells.getSequenceFromMask(
    ('[#2 ]', ), ), name='fixed-up')
mdb.models['Model-1'].rootAssembly.DatumPointByMidPoint(point1=
    mdb.models['Model-1'].rootAssembly.instances['Part-1-1'].InterestingPoint(
    mdb.models['Model-1'].rootAssembly.instances['Part-1-1'].edges[16], MIDDLE)
    , point2=
    mdb.models['Model-1'].rootAssembly.instances['Part-1-1'].InterestingPoint(
    mdb.models['Model-1'].rootAssembly.instances['Part-1-1'].edges[25], 
    MIDDLE))
mdb.models['Model-1'].rootAssembly.DatumPointByOffset(point=
    mdb.models['Model-1'].rootAssembly.datums[12], vector=(0.0, 0.005, 0.0))
mdb.models['Model-1'].rootAssembly.ReferencePoint(point=
    mdb.models['Model-1'].rootAssembly.datums[13])
mdb.models['Model-1'].rootAssembly.Set(name='RP', referencePoints=(
    mdb.models['Model-1'].rootAssembly.referencePoints[14], ))
mdb.models['Model-1'].Equation(name='Constraint-1', terms=((1.0, 'fixed-up', 
    2), (-1.0, 'RP', 2)))
mdb.models['Model-1'].TabularAmplitude(data=((0.0, 0.0), (0.1, 1.0), (0.2, 
    0.0)), name='Amp-1', smooth=SOLVER_DEFAULT, timeSpan=STEP)
mdb.models['Model-1'].rootAssembly.Set(name='Set-5', referencePoints=(
    mdb.models['Model-1'].rootAssembly.referencePoints[14], ))
mdb.models['Model-1'].DisplacementBC(amplitude='Amp-1', createStepName='Step-1'
    , distributionType=UNIFORM, fieldName='', fixed=OFF, localCsys=None, name=
    'BC-1', region=mdb.models['Model-1'].rootAssembly.sets['Set-5'], u1=0.0, 
    u2=0.00206, u3=0.0, ur1=0.0, ur2=0.0, ur3=0.0)
mdb.models['Model-1'].rootAssembly.Set(cells=
    mdb.models['Model-1'].rootAssembly.instances['Part-1-1'].cells.getSequenceFromMask(
    ('[#4 ]', ), ), name='Set-6')
mdb.models['Model-1'].EncastreBC(createStepName='Step-1', localCsys=None, name=
    'BC-2', region=mdb.models['Model-1'].rootAssembly.sets['Set-6'])
from part import *
from material import *
from section import *
from assembly import *
from step import *
from interaction import *
from load import *
from mesh import *
from optimization import *
from job import *
from sketch import *
from visualization import *
from connectorBehavior import *
mdb.models['Model-1'].ConstrainedSketch(gridSpacing=0.01, name='__profile__', 
    sheetSize=0.51, transform=
    mdb.models['Model-1'].rootAssembly.MakeSketchTransform(
    sketchPlane=mdb.models['Model-1'].rootAssembly.instances['Part-1-1'].faces[9], 
    sketchPlaneSide=SIDE1, 
    sketchUpEdge=mdb.models['Model-1'].rootAssembly.instances['Part-1-1'].edges[19], 
    sketchOrientation=RIGHT, origin=(0.026, 0.13, 0.002)))
mdb.models['Model-1'].rootAssembly.projectReferencesOntoSketch(filter=
    COPLANAR_EDGES, sketch=mdb.models['Model-1'].sketches['__profile__'])
mdb.models['Model-1'].sketches['__profile__'].Line(point1=(-0.026000000014901, 
    -0.015), point2=(0.0260000000206628, -0.0159321996567977))
mdb.models['Model-1'].sketches['__profile__'].CoincidentConstraint(
    addUndoState=False, entity1=
    mdb.models['Model-1'].sketches['__profile__'].vertices[12], entity2=
    mdb.models['Model-1'].sketches['__profile__'].geometry[3])
mdb.models['Model-1'].sketches['__profile__'].CoincidentConstraint(
    addUndoState=False, entity1=
    mdb.models['Model-1'].sketches['__profile__'].vertices[13], entity2=
    mdb.models['Model-1'].sketches['__profile__'].geometry[6])
mdb.models['Model-1'].sketches['__profile__'].undo()
mdb.models['Model-1'].sketches['__profile__'].Line(point1=(-0.026000000014901, 
    -0.015), point2=(0.0260000000456348, -0.015))
mdb.models['Model-1'].sketches['__profile__'].HorizontalConstraint(
    addUndoState=False, entity=
    mdb.models['Model-1'].sketches['__profile__'].geometry[15])
mdb.models['Model-1'].sketches['__profile__'].CoincidentConstraint(
    addUndoState=False, entity1=
    mdb.models['Model-1'].sketches['__profile__'].vertices[12], entity2=
    mdb.models['Model-1'].sketches['__profile__'].geometry[3])
mdb.models['Model-1'].sketches['__profile__'].CoincidentConstraint(
    addUndoState=False, entity1=
    mdb.models['Model-1'].sketches['__profile__'].vertices[13], entity2=
    mdb.models['Model-1'].sketches['__profile__'].geometry[6])
mdb.models['Model-1'].sketches['__profile__'].Line(point1=(-0.0260000000186261, 
    0.005), point2=(0.0260000000437722, 0.005))
mdb.models['Model-1'].sketches['__profile__'].HorizontalConstraint(
    addUndoState=False, entity=
    mdb.models['Model-1'].sketches['__profile__'].geometry[16])
mdb.models['Model-1'].sketches['__profile__'].CoincidentConstraint(
    addUndoState=False, entity1=
    mdb.models['Model-1'].sketches['__profile__'].vertices[14], entity2=
    mdb.models['Model-1'].sketches['__profile__'].geometry[3])
mdb.models['Model-1'].sketches['__profile__'].CoincidentConstraint(
    addUndoState=False, entity1=
    mdb.models['Model-1'].sketches['__profile__'].vertices[15], entity2=
    mdb.models['Model-1'].sketches['__profile__'].geometry[6])
mdb.models['Model-1'].sketches['__profile__'].VerticalDimension(textPoint=(
    -0.0322139742076397, -0.00474223971366883), value=0.0102090239524841, 
    vertex1=mdb.models['Model-1'].sketches['__profile__'].vertices[14], 
    vertex2=mdb.models['Model-1'].sketches['__profile__'].vertices[9])
mdb.models['Model-1'].rootAssembly.PartitionFaceBySketch(faces=
    mdb.models['Model-1'].rootAssembly.instances['Part-1-1'].faces.getSequenceFromMask(
    ('[#200 ]', ), ), sketch=mdb.models['Model-1'].sketches['__profile__'], 
    sketchUpEdge=
    mdb.models['Model-1'].rootAssembly.instances['Part-1-1'].edges[19])
del mdb.models['Model-1'].sketches['__profile__']
mdb.models['Model-1'].rootAssembly.PartitionCellBySweepEdge(cells=
    mdb.models['Model-1'].rootAssembly.instances['Part-1-1'].cells.getSequenceFromMask(
    ('[#1 ]', ), ), edges=(
    mdb.models['Model-1'].rootAssembly.instances['Part-1-1'].edges[4], ), 
    sweepPath=
    mdb.models['Model-1'].rootAssembly.instances['Part-1-1'].edges[32])
mdb.models['Model-1'].rootAssembly.PartitionCellBySweepEdge(cells=
    mdb.models['Model-1'].rootAssembly.instances['Part-1-1'].cells.getSequenceFromMask(
    ('[#2 ]', ), ), edges=(
    mdb.models['Model-1'].rootAssembly.instances['Part-1-1'].edges[13], ), 
    sweepPath=
    mdb.models['Model-1'].rootAssembly.instances['Part-1-1'].edges[37])
mdb.models['Model-1'].rootAssembly.seedEdgeBySize(constraint=FINER, 
    deviationFactor=0.1, edges=
    mdb.models['Model-1'].rootAssembly.instances['Part-1-1'].edges.getSequenceFromMask(
    ('[#3c7f #8 ]', ), ), size=0.002)
mdb.models['Model-1'].rootAssembly.seedPartInstance(deviationFactor=0.1, 
    minSizeFactor=0.1, regions=(
    mdb.models['Model-1'].rootAssembly.instances['Part-1-1'], ), size=0.0045)
mdb.models['Model-1'].rootAssembly.seedEdgeByNumber(constraint=FINER, edges=
    mdb.models['Model-1'].rootAssembly.instances['Part-1-1'].edges.getSequenceFromMask(
    ('[#1805 ]', ), ), number=21)
mdb.models['Model-1'].rootAssembly.seedEdgeByNumber(constraint=FINER, edges=
    mdb.models['Model-1'].rootAssembly.instances['Part-1-1'].edges.getSequenceFromMask(
    ('[#450 #8 ]', ), ), number=9)
mdb.models['Model-1'].rootAssembly.generateMesh(regions=(
    mdb.models['Model-1'].rootAssembly.instances['Part-1-1'], ))
mdb.models['Model-1'].keywordBlock.synchVersions(storeNodesAndElements=False)
mdb.models['Model-1'].keywordBlock.replace(41, 
    '\n*Surface Interaction, name=IntProp-1\n1.,\n*fracture criterion,type=fatigue,mixed mode behavior=power\n0,0,4.16615404248e-17,2.4509,,,163.6179922,163.6179922\n163.6179922,1,1,1')
mdb.Job(atTime=None, contactPrint=OFF, description='', echoPrint=OFF, 
    explicitPrecision=SINGLE, getMemoryFromAnalysis=True, historyPrint=OFF, 
    memory=90, memoryUnits=PERCENTAGE, model='Model-1', modelPrint=OFF, 
    multiprocessingMode=DEFAULT, name='new-glass-21-9', nodalOutputPrecision=
    SINGLE, numCpus=8, numDomains=8, numGPUs=0, queue=None, resultsFormat=ODB, 
    scratch='', type=ANALYSIS, userSubroutine='', waitHours=0, waitMinutes=0)
mdb.jobs['new-glass-21-9'].submit(consistencyChecking=OFF)
mdb.jobs['new-glass-21-9']._Message(STARTED, {'phase': BATCHPRE_PHASE, 
    'clientHost': 'DESKTOP-CGID8TP', 'handle': 0, 'jobName': 'new-glass-21-9'})
mdb.jobs['new-glass-21-9']._Message(WARNING, {'phase': BATCHPRE_PHASE, 
    'message': 'PLEASE CHECK TO MAKE SURE THAT THE INTERACTION PARAMETER IS USED ON THE *ENRICHMENT OPTION FOR LEFM CRITERION OR LOW CYCLE FATIGUE ANALYSIS.', 
    'jobName': 'new-glass-21-9'})
mdb.jobs['new-glass-21-9']._Message(WARNING, {'phase': BATCHPRE_PHASE, 
    'message': 'MPCS (EXTERNAL or INTERNAL, including those generated from rigid body definitions), KINEMATIC COUPLINGS, AND/OR EQUATIONS WILL ACTIVATE ADDITIONAL DEGREES OF FREEDOM', 
    'jobName': 'new-glass-21-9'})
mdb.jobs['new-glass-21-9']._Message(WARNING, {'phase': BATCHPRE_PHASE, 
    'message': 'STRAIN OUTPUT REQUEST LE IS NOT VALID FOR SOME ELEMENTS IN THIS ANALYSIS. THIS REQUEST IS SWITCHED TO THE STRAIN MEASURE, E.', 
    'jobName': 'new-glass-21-9'})
mdb.jobs['new-glass-21-9']._Message(WARNING, {'phase': BATCHPRE_PHASE, 
    'message': 'Boundary conditions are specified on inactive dof of 1 nodes. The nodes have been identified in node set WarnNodeBCInactiveDof.', 
    'jobName': 'new-glass-21-9'})
mdb.jobs['new-glass-21-9']._Message(WARNING, {'phase': BATCHPRE_PHASE, 
    'message': 'Boundary conditions are specified on inactive dof of 1 nodes. The nodes have been identified in node set WarnNodeBCInactiveDof.', 
    'jobName': 'new-glass-21-9'})
mdb.jobs['new-glass-21-9']._Message(ODB_FILE, {'phase': BATCHPRE_PHASE, 
    'file': 'C:\\temp\\experimental work\\glass new\\new-glass-21-9.odb', 
    'jobName': 'new-glass-21-9'})
mdb.jobs['new-glass-21-9']._Message(COMPLETED, {'phase': BATCHPRE_PHASE, 
    'message': 'Analysis phase complete', 'jobName': 'new-glass-21-9'})
mdb.jobs['new-glass-21-9']._Message(STARTED, {'phase': STANDARD_PHASE, 
    'clientHost': 'DESKTOP-CGID8TP', 'handle': 10024, 
    'jobName': 'new-glass-21-9'})
mdb.jobs['new-glass-21-9']._Message(STEP, {'phase': STANDARD_PHASE, 
    'stepId': 1, 'jobName': 'new-glass-21-9'})
mdb.jobs['new-glass-21-9']._Message(ODB_FRAME, {'phase': STANDARD_PHASE, 
    'step': 0, 'frame': 0, 'jobName': 'new-glass-21-9'})
mdb.jobs['new-glass-21-9']._Message(STATUS, {'totalTime': 0.01, 
    'timeIncrement': 0.01, 'stepTime': 0.01, 'iteration': 1, 'attempts': 1, 
    'jobName': 'new-glass-21-9', 'step': 1, 'increment': 1, 
    'phase': STANDARD_PHASE, 'cyclc': 1})
mdb.jobs['new-glass-21-9']._Message(ODB_FRAME, {'phase': STANDARD_PHASE, 
    'step': 0, 'frame': 1, 'jobName': 'new-glass-21-9'})
mdb.jobs['new-glass-21-9']._Message(STATUS, {'totalTime': 0.02, 
    'timeIncrement': 0.01, 'stepTime': 0.02, 'iteration': 1, 'attempts': 1, 
    'jobName': 'new-glass-21-9', 'step': 1, 'increment': 2, 
    'phase': STANDARD_PHASE, 'cyclc': 1})
mdb.jobs['new-glass-21-9']._Message(ODB_FRAME, {'phase': STANDARD_PHASE, 
    'step': 0, 'frame': 2, 'jobName': 'new-glass-21-9'})
mdb.jobs['new-glass-21-9']._Message(STATUS, {'totalTime': 0.03, 
    'timeIncrement': 0.01, 'stepTime': 0.03, 'iteration': 1, 'attempts': 1, 
    'jobName': 'new-glass-21-9', 'step': 1, 'increment': 3, 
    'phase': STANDARD_PHASE, 'cyclc': 1})
mdb.jobs['new-glass-21-9']._Message(ODB_FRAME, {'phase': STANDARD_PHASE, 
    'step': 0, 'frame': 3, 'jobName': 'new-glass-21-9'})
mdb.jobs['new-glass-21-9']._Message(STATUS, {'totalTime': 0.04, 
    'timeIncrement': 0.01, 'stepTime': 0.04, 'iteration': 1, 'attempts': 1, 
    'jobName': 'new-glass-21-9', 'step': 1, 'increment': 4, 
    'phase': STANDARD_PHASE, 'cyclc': 1})
mdb.jobs['new-glass-21-9']._Message(ODB_FRAME, {'phase': STANDARD_PHASE, 
    'step': 0, 'frame': 4, 'jobName': 'new-glass-21-9'})
mdb.jobs['new-glass-21-9']._Message(STATUS, {'totalTime': 0.05, 
    'timeIncrement': 0.01, 'stepTime': 0.05, 'iteration': 1, 'attempts': 1, 
    'jobName': 'new-glass-21-9', 'step': 1, 'increment': 5, 
    'phase': STANDARD_PHASE, 'cyclc': 1})
mdb.jobs['new-glass-21-9']._Message(ODB_FRAME, {'phase': STANDARD_PHASE, 
    'step': 0, 'frame': 5, 'jobName': 'new-glass-21-9'})
mdb.jobs['new-glass-21-9']._Message(STATUS, {'totalTime': 0.06, 
    'timeIncrement': 0.01, 'stepTime': 0.06, 'iteration': 1, 'attempts': 1, 
    'jobName': 'new-glass-21-9', 'step': 1, 'increment': 6, 
    'phase': STANDARD_PHASE, 'cyclc': 1})
mdb.jobs['new-glass-21-9']._Message(ODB_FRAME, {'phase': STANDARD_PHASE, 
    'step': 0, 'frame': 6, 'jobName': 'new-glass-21-9'})
mdb.jobs['new-glass-21-9']._Message(STATUS, {'totalTime': 0.07, 
    'timeIncrement': 0.01, 'stepTime': 0.07, 'iteration': 1, 'attempts': 1, 
    'jobName': 'new-glass-21-9', 'step': 1, 'increment': 7, 
    'phase': STANDARD_PHASE, 'cyclc': 1})
mdb.jobs['new-glass-21-9']._Message(ODB_FRAME, {'phase': STANDARD_PHASE, 
    'step': 0, 'frame': 7, 'jobName': 'new-glass-21-9'})
mdb.jobs['new-glass-21-9']._Message(STATUS, {'totalTime': 0.08, 
    'timeIncrement': 0.01, 'stepTime': 0.08, 'iteration': 1, 'attempts': 1, 
    'jobName': 'new-glass-21-9', 'step': 1, 'increment': 8, 
    'phase': STANDARD_PHASE, 'cyclc': 1})
mdb.jobs['new-glass-21-9']._Message(ODB_FRAME, {'phase': STANDARD_PHASE, 
    'step': 0, 'frame': 8, 'jobName': 'new-glass-21-9'})
mdb.jobs['new-glass-21-9']._Message(STATUS, {'totalTime': 0.09, 
    'timeIncrement': 0.01, 'stepTime': 0.09, 'iteration': 1, 'attempts': 1, 
    'jobName': 'new-glass-21-9', 'step': 1, 'increment': 9, 
    'phase': STANDARD_PHASE, 'cyclc': 1})
mdb.jobs['new-glass-21-9']._Message(ODB_FRAME, {'phase': STANDARD_PHASE, 
    'step': 0, 'frame': 9, 'jobName': 'new-glass-21-9'})
mdb.jobs['new-glass-21-9']._Message(STATUS, {'totalTime': 0.1, 
    'timeIncrement': 0.01, 'stepTime': 0.1, 'iteration': 1, 'attempts': 1, 
    'jobName': 'new-glass-21-9', 'step': 1, 'increment': 10, 
    'phase': STANDARD_PHASE, 'cyclc': 1})
mdb.jobs['new-glass-21-9']._Message(ODB_FRAME, {'phase': STANDARD_PHASE, 
    'step': 0, 'frame': 10, 'jobName': 'new-glass-21-9'})
mdb.jobs['new-glass-21-9']._Message(STATUS, {'totalTime': 0.11, 
    'timeIncrement': 0.01, 'stepTime': 0.11, 'iteration': 1, 'attempts': 1, 
    'jobName': 'new-glass-21-9', 'step': 1, 'increment': 11, 
    'phase': STANDARD_PHASE, 'cyclc': 1})
mdb.jobs['new-glass-21-9']._Message(ODB_FRAME, {'phase': STANDARD_PHASE, 
    'step': 0, 'frame': 11, 'jobName': 'new-glass-21-9'})
mdb.jobs['new-glass-21-9']._Message(STATUS, {'totalTime': 0.12, 
    'timeIncrement': 0.01, 'stepTime': 0.12, 'iteration': 1, 'attempts': 1, 
    'jobName': 'new-glass-21-9', 'step': 1, 'increment': 12, 
    'phase': STANDARD_PHASE, 'cyclc': 1})
mdb.jobs['new-glass-21-9']._Message(ODB_FRAME, {'phase': STANDARD_PHASE, 
    'step': 0, 'frame': 12, 'jobName': 'new-glass-21-9'})
mdb.jobs['new-glass-21-9']._Message(STATUS, {'totalTime': 0.13, 
    'timeIncrement': 0.01, 'stepTime': 0.13, 'iteration': 1, 'attempts': 1, 
    'jobName': 'new-glass-21-9', 'step': 1, 'increment': 13, 
    'phase': STANDARD_PHASE, 'cyclc': 1})
mdb.jobs['new-glass-21-9']._Message(ODB_FRAME, {'phase': STANDARD_PHASE, 
    'step': 0, 'frame': 13, 'jobName': 'new-glass-21-9'})
mdb.jobs['new-glass-21-9']._Message(STATUS, {'totalTime': 0.14, 
    'timeIncrement': 0.01, 'stepTime': 0.14, 'iteration': 1, 'attempts': 1, 
    'jobName': 'new-glass-21-9', 'step': 1, 'increment': 14, 
    'phase': STANDARD_PHASE, 'cyclc': 1})
mdb.jobs['new-glass-21-9']._Message(ODB_FRAME, {'phase': STANDARD_PHASE, 
    'step': 0, 'frame': 14, 'jobName': 'new-glass-21-9'})
mdb.jobs['new-glass-21-9']._Message(STATUS, {'totalTime': 0.15, 
    'timeIncrement': 0.01, 'stepTime': 0.15, 'iteration': 1, 'attempts': 1, 
    'jobName': 'new-glass-21-9', 'step': 1, 'increment': 15, 
    'phase': STANDARD_PHASE, 'cyclc': 1})
mdb.jobs['new-glass-21-9']._Message(ODB_FRAME, {'phase': STANDARD_PHASE, 
    'step': 0, 'frame': 15, 'jobName': 'new-glass-21-9'})
mdb.jobs['new-glass-21-9']._Message(STATUS, {'totalTime': 0.16, 
    'timeIncrement': 0.01, 'stepTime': 0.16, 'iteration': 1, 'attempts': 1, 
    'jobName': 'new-glass-21-9', 'step': 1, 'increment': 16, 
    'phase': STANDARD_PHASE, 'cyclc': 1})
mdb.jobs['new-glass-21-9']._Message(ODB_FRAME, {'phase': STANDARD_PHASE, 
    'step': 0, 'frame': 16, 'jobName': 'new-glass-21-9'})
mdb.jobs['new-glass-21-9']._Message(STATUS, {'totalTime': 0.17, 
    'timeIncrement': 0.01, 'stepTime': 0.17, 'iteration': 1, 'attempts': 1, 
    'jobName': 'new-glass-21-9', 'step': 1, 'increment': 17, 
    'phase': STANDARD_PHASE, 'cyclc': 1})
mdb.jobs['new-glass-21-9']._Message(ODB_FRAME, {'phase': STANDARD_PHASE, 
    'step': 0, 'frame': 17, 'jobName': 'new-glass-21-9'})
mdb.jobs['new-glass-21-9']._Message(STATUS, {'totalTime': 0.18, 
    'timeIncrement': 0.01, 'stepTime': 0.18, 'iteration': 1, 'attempts': 1, 
    'jobName': 'new-glass-21-9', 'step': 1, 'increment': 18, 
    'phase': STANDARD_PHASE, 'cyclc': 1})
mdb.jobs['new-glass-21-9']._Message(ODB_FRAME, {'phase': STANDARD_PHASE, 
    'step': 0, 'frame': 18, 'jobName': 'new-glass-21-9'})
mdb.jobs['new-glass-21-9']._Message(STATUS, {'totalTime': 0.19, 
    'timeIncrement': 0.01, 'stepTime': 0.19, 'iteration': 1, 'attempts': 1, 
    'jobName': 'new-glass-21-9', 'step': 1, 'increment': 19, 
    'phase': STANDARD_PHASE, 'cyclc': 1})
mdb.jobs['new-glass-21-9']._Message(ODB_FRAME, {'phase': STANDARD_PHASE, 
    'step': 0, 'frame': 19, 'jobName': 'new-glass-21-9'})
mdb.jobs['new-glass-21-9']._Message(STATUS, {'totalTime': 0.2, 
    'timeIncrement': 0.01, 'stepTime': 0.2, 'iteration': 1, 'attempts': 1, 
    'jobName': 'new-glass-21-9', 'step': 1, 'increment': 20, 
    'phase': STANDARD_PHASE, 'cyclc': 1})
mdb.jobs['new-glass-21-9']._Message(ODB_FRAME, {'phase': STANDARD_PHASE, 
    'step': 0, 'frame': 20, 'jobName': 'new-glass-21-9'})
mdb.jobs['new-glass-21-9']._Message(STATUS, {'totalTime': 0.21, 
    'timeIncrement': 0.01, 'stepTime': 0.21, 'iteration': 1, 'attempts': 1, 
    'jobName': 'new-glass-21-9', 'step': 1, 'increment': 21, 
    'phase': STANDARD_PHASE, 'cyclc': 1})
mdb.jobs['new-glass-21-9']._Message(ODB_FRAME, {'phase': STANDARD_PHASE, 
    'step': 0, 'frame': 21, 'jobName': 'new-glass-21-9'})
mdb.jobs['new-glass-21-9']._Message(STATUS, {'totalTime': 0.22, 
    'timeIncrement': 0.01, 'stepTime': 0.22, 'iteration': 1, 'attempts': 1, 
    'jobName': 'new-glass-21-9', 'step': 1, 'increment': 22, 
    'phase': STANDARD_PHASE, 'cyclc': 1})
mdb.jobs['new-glass-21-9']._Message(ODB_FRAME, {'phase': STANDARD_PHASE, 
    'step': 0, 'frame': 22, 'jobName': 'new-glass-21-9'})
mdb.jobs['new-glass-21-9']._Message(STATUS, {'totalTime': 0.23, 
    'timeIncrement': 0.01, 'stepTime': 0.23, 'iteration': 1, 'attempts': 1, 
    'jobName': 'new-glass-21-9', 'step': 1, 'increment': 23, 
    'phase': STANDARD_PHASE, 'cyclc': 1})
mdb.jobs['new-glass-21-9']._Message(ODB_FRAME, {'phase': STANDARD_PHASE, 
    'step': 0, 'frame': 23, 'jobName': 'new-glass-21-9'})
mdb.jobs['new-glass-21-9']._Message(STATUS, {'totalTime': 0.24, 
    'timeIncrement': 0.01, 'stepTime': 0.24, 'iteration': 1, 'attempts': 1, 
    'jobName': 'new-glass-21-9', 'step': 1, 'increment': 24, 
    'phase': STANDARD_PHASE, 'cyclc': 1})
mdb.jobs['new-glass-21-9']._Message(ODB_FRAME, {'phase': STANDARD_PHASE, 
    'step': 0, 'frame': 24, 'jobName': 'new-glass-21-9'})
mdb.jobs['new-glass-21-9']._Message(STATUS, {'totalTime': 0.25, 
    'timeIncrement': 0.01, 'stepTime': 0.25, 'iteration': 1, 'attempts': 1, 
    'jobName': 'new-glass-21-9', 'step': 1, 'increment': 25, 
    'phase': STANDARD_PHASE, 'cyclc': 1})
mdb.jobs['new-glass-21-9']._Message(ODB_FRAME, {'phase': STANDARD_PHASE, 
    'step': 0, 'frame': 25, 'jobName': 'new-glass-21-9'})
mdb.jobs['new-glass-21-9']._Message(STATUS, {'totalTime': 0.26, 
    'timeIncrement': 0.01, 'stepTime': 0.26, 'iteration': 1, 'attempts': 1, 
    'jobName': 'new-glass-21-9', 'step': 1, 'increment': 26, 
    'phase': STANDARD_PHASE, 'cyclc': 1})
mdb.jobs['new-glass-21-9']._Message(ODB_FRAME, {'phase': STANDARD_PHASE, 
    'step': 0, 'frame': 26, 'jobName': 'new-glass-21-9'})
mdb.jobs['new-glass-21-9']._Message(STATUS, {'totalTime': 0.27, 
    'timeIncrement': 0.01, 'stepTime': 0.27, 'iteration': 1, 'attempts': 1, 
    'jobName': 'new-glass-21-9', 'step': 1, 'increment': 27, 
    'phase': STANDARD_PHASE, 'cyclc': 1})
mdb.jobs['new-glass-21-9']._Message(ODB_FRAME, {'phase': STANDARD_PHASE, 
    'step': 0, 'frame': 27, 'jobName': 'new-glass-21-9'})
mdb.jobs['new-glass-21-9']._Message(STATUS, {'totalTime': 0.28, 
    'timeIncrement': 0.01, 'stepTime': 0.28, 'iteration': 1, 'attempts': 1, 
    'jobName': 'new-glass-21-9', 'step': 1, 'increment': 28, 
    'phase': STANDARD_PHASE, 'cyclc': 1})
mdb.jobs['new-glass-21-9']._Message(ODB_FRAME, {'phase': STANDARD_PHASE, 
    'step': 0, 'frame': 28, 'jobName': 'new-glass-21-9'})
mdb.jobs['new-glass-21-9']._Message(STATUS, {'totalTime': 0.29, 
    'timeIncrement': 0.01, 'stepTime': 0.29, 'iteration': 1, 'attempts': 1, 
    'jobName': 'new-glass-21-9', 'step': 1, 'increment': 29, 
    'phase': STANDARD_PHASE, 'cyclc': 1})
mdb.jobs['new-glass-21-9']._Message(ODB_FRAME, {'phase': STANDARD_PHASE, 
    'step': 0, 'frame': 29, 'jobName': 'new-glass-21-9'})
mdb.jobs['new-glass-21-9']._Message(STATUS, {'totalTime': 0.3, 
    'timeIncrement': 0.01, 'stepTime': 0.3, 'iteration': 1, 'attempts': 1, 
    'jobName': 'new-glass-21-9', 'step': 1, 'increment': 30, 
    'phase': STANDARD_PHASE, 'cyclc': 1})
mdb.jobs['new-glass-21-9']._Message(ODB_FRAME, {'phase': STANDARD_PHASE, 
    'step': 0, 'frame': 30, 'jobName': 'new-glass-21-9'})
mdb.jobs['new-glass-21-9']._Message(STATUS, {'totalTime': 0.31, 
    'timeIncrement': 0.01, 'stepTime': 0.31, 'iteration': 1, 'attempts': 1, 
    'jobName': 'new-glass-21-9', 'step': 1, 'increment': 31, 
    'phase': STANDARD_PHASE, 'cyclc': 1})
mdb.jobs['new-glass-21-9']._Message(ODB_FRAME, {'phase': STANDARD_PHASE, 
    'step': 0, 'frame': 31, 'jobName': 'new-glass-21-9'})
mdb.jobs['new-glass-21-9']._Message(STATUS, {'totalTime': 0.32, 
    'timeIncrement': 0.01, 'stepTime': 0.32, 'iteration': 1, 'attempts': 1, 
    'jobName': 'new-glass-21-9', 'step': 1, 'increment': 32, 
    'phase': STANDARD_PHASE, 'cyclc': 1})
mdb.jobs['new-glass-21-9']._Message(ODB_FRAME, {'phase': STANDARD_PHASE, 
    'step': 0, 'frame': 32, 'jobName': 'new-glass-21-9'})
mdb.jobs['new-glass-21-9']._Message(STATUS, {'totalTime': 0.33, 
    'timeIncrement': 0.01, 'stepTime': 0.33, 'iteration': 1, 'attempts': 1, 
    'jobName': 'new-glass-21-9', 'step': 1, 'increment': 33, 
    'phase': STANDARD_PHASE, 'cyclc': 1})
mdb.jobs['new-glass-21-9']._Message(ODB_FRAME, {'phase': STANDARD_PHASE, 
    'step': 0, 'frame': 33, 'jobName': 'new-glass-21-9'})
mdb.jobs['new-glass-21-9']._Message(STATUS, {'totalTime': 0.34, 
    'timeIncrement': 0.01, 'stepTime': 0.34, 'iteration': 1, 'attempts': 1, 
    'jobName': 'new-glass-21-9', 'step': 1, 'increment': 34, 
    'phase': STANDARD_PHASE, 'cyclc': 1})
mdb.jobs['new-glass-21-9']._Message(ODB_FRAME, {'phase': STANDARD_PHASE, 
    'step': 0, 'frame': 34, 'jobName': 'new-glass-21-9'})
mdb.jobs['new-glass-21-9']._Message(STATUS, {'totalTime': 0.35, 
    'timeIncrement': 0.01, 'stepTime': 0.35, 'iteration': 1, 'attempts': 1, 
    'jobName': 'new-glass-21-9', 'step': 1, 'increment': 35, 
    'phase': STANDARD_PHASE, 'cyclc': 1})
mdb.jobs['new-glass-21-9']._Message(ODB_FRAME, {'phase': STANDARD_PHASE, 
    'step': 0, 'frame': 35, 'jobName': 'new-glass-21-9'})
mdb.jobs['new-glass-21-9']._Message(STATUS, {'totalTime': 0.36, 
    'timeIncrement': 0.01, 'stepTime': 0.36, 'iteration': 1, 'attempts': 1, 
    'jobName': 'new-glass-21-9', 'step': 1, 'increment': 36, 
    'phase': STANDARD_PHASE, 'cyclc': 1})
mdb.jobs['new-glass-21-9']._Message(ODB_FRAME, {'phase': STANDARD_PHASE, 
    'step': 0, 'frame': 36, 'jobName': 'new-glass-21-9'})
mdb.jobs['new-glass-21-9']._Message(STATUS, {'totalTime': 0.37, 
    'timeIncrement': 0.01, 'stepTime': 0.37, 'iteration': 1, 'attempts': 1, 
    'jobName': 'new-glass-21-9', 'step': 1, 'increment': 37, 
    'phase': STANDARD_PHASE, 'cyclc': 1})
mdb.jobs['new-glass-21-9']._Message(ODB_FRAME, {'phase': STANDARD_PHASE, 
    'step': 0, 'frame': 37, 'jobName': 'new-glass-21-9'})
mdb.jobs['new-glass-21-9']._Message(STATUS, {'totalTime': 0.38, 
    'timeIncrement': 0.01, 'stepTime': 0.38, 'iteration': 1, 'attempts': 1, 
    'jobName': 'new-glass-21-9', 'step': 1, 'increment': 38, 
    'phase': STANDARD_PHASE, 'cyclc': 1})
mdb.jobs['new-glass-21-9']._Message(ODB_FRAME, {'phase': STANDARD_PHASE, 
    'step': 0, 'frame': 38, 'jobName': 'new-glass-21-9'})
mdb.jobs['new-glass-21-9']._Message(STATUS, {'totalTime': 0.39, 
    'timeIncrement': 0.01, 'stepTime': 0.39, 'iteration': 1, 'attempts': 1, 
    'jobName': 'new-glass-21-9', 'step': 1, 'increment': 39, 
    'phase': STANDARD_PHASE, 'cyclc': 1})
mdb.jobs['new-glass-21-9']._Message(ODB_FRAME, {'phase': STANDARD_PHASE, 
    'step': 0, 'frame': 39, 'jobName': 'new-glass-21-9'})
mdb.jobs['new-glass-21-9']._Message(STATUS, {'totalTime': 0.4, 
    'timeIncrement': 0.01, 'stepTime': 0.4, 'iteration': 1, 'attempts': 1, 
    'jobName': 'new-glass-21-9', 'step': 1, 'increment': 40, 
    'phase': STANDARD_PHASE, 'cyclc': 1})
mdb.jobs['new-glass-21-9']._Message(ODB_FRAME, {'phase': STANDARD_PHASE, 
    'step': 0, 'frame': 40, 'jobName': 'new-glass-21-9'})
mdb.jobs['new-glass-21-9']._Message(STATUS, {'totalTime': 0.41, 
    'timeIncrement': 0.01, 'stepTime': 0.41, 'iteration': 1, 'attempts': 1, 
    'jobName': 'new-glass-21-9', 'step': 1, 'increment': 41, 
    'phase': STANDARD_PHASE, 'cyclc': 1})
mdb.jobs['new-glass-21-9']._Message(ODB_FRAME, {'phase': STANDARD_PHASE, 
    'step': 0, 'frame': 41, 'jobName': 'new-glass-21-9'})
mdb.jobs['new-glass-21-9']._Message(STATUS, {'totalTime': 0.42, 
    'timeIncrement': 0.01, 'stepTime': 0.42, 'iteration': 1, 'attempts': 1, 
    'jobName': 'new-glass-21-9', 'step': 1, 'increment': 42, 
    'phase': STANDARD_PHASE, 'cyclc': 1})
mdb.jobs['new-glass-21-9']._Message(ODB_FRAME, {'phase': STANDARD_PHASE, 
    'step': 0, 'frame': 42, 'jobName': 'new-glass-21-9'})
mdb.jobs['new-glass-21-9']._Message(STATUS, {'totalTime': 0.43, 
    'timeIncrement': 0.01, 'stepTime': 0.43, 'iteration': 1, 'attempts': 1, 
    'jobName': 'new-glass-21-9', 'step': 1, 'increment': 43, 
    'phase': STANDARD_PHASE, 'cyclc': 1})
mdb.jobs['new-glass-21-9']._Message(ODB_FRAME, {'phase': STANDARD_PHASE, 
    'step': 0, 'frame': 43, 'jobName': 'new-glass-21-9'})
mdb.jobs['new-glass-21-9']._Message(STATUS, {'totalTime': 0.44, 
    'timeIncrement': 0.01, 'stepTime': 0.44, 'iteration': 1, 'attempts': 1, 
    'jobName': 'new-glass-21-9', 'step': 1, 'increment': 44, 
    'phase': STANDARD_PHASE, 'cyclc': 1})
mdb.jobs['new-glass-21-9']._Message(ODB_FRAME, {'phase': STANDARD_PHASE, 
    'step': 0, 'frame': 44, 'jobName': 'new-glass-21-9'})
mdb.jobs['new-glass-21-9']._Message(STATUS, {'totalTime': 0.45, 
    'timeIncrement': 0.01, 'stepTime': 0.45, 'iteration': 1, 'attempts': 1, 
    'jobName': 'new-glass-21-9', 'step': 1, 'increment': 45, 
    'phase': STANDARD_PHASE, 'cyclc': 1})
mdb.jobs['new-glass-21-9']._Message(ODB_FRAME, {'phase': STANDARD_PHASE, 
    'step': 0, 'frame': 45, 'jobName': 'new-glass-21-9'})
mdb.jobs['new-glass-21-9']._Message(STATUS, {'totalTime': 0.46, 
    'timeIncrement': 0.01, 'stepTime': 0.46, 'iteration': 1, 'attempts': 1, 
    'jobName': 'new-glass-21-9', 'step': 1, 'increment': 46, 
    'phase': STANDARD_PHASE, 'cyclc': 1})
mdb.jobs['new-glass-21-9']._Message(ODB_FRAME, {'phase': STANDARD_PHASE, 
    'step': 0, 'frame': 46, 'jobName': 'new-glass-21-9'})
mdb.jobs['new-glass-21-9']._Message(STATUS, {'totalTime': 0.47, 
    'timeIncrement': 0.01, 'stepTime': 0.47, 'iteration': 1, 'attempts': 1, 
    'jobName': 'new-glass-21-9', 'step': 1, 'increment': 47, 
    'phase': STANDARD_PHASE, 'cyclc': 1})
mdb.jobs['new-glass-21-9']._Message(ODB_FRAME, {'phase': STANDARD_PHASE, 
    'step': 0, 'frame': 47, 'jobName': 'new-glass-21-9'})
mdb.jobs['new-glass-21-9']._Message(STATUS, {'totalTime': 0.48, 
    'timeIncrement': 0.01, 'stepTime': 0.48, 'iteration': 1, 'attempts': 1, 
    'jobName': 'new-glass-21-9', 'step': 1, 'increment': 48, 
    'phase': STANDARD_PHASE, 'cyclc': 1})
mdb.jobs['new-glass-21-9']._Message(ODB_FRAME, {'phase': STANDARD_PHASE, 
    'step': 0, 'frame': 48, 'jobName': 'new-glass-21-9'})
mdb.jobs['new-glass-21-9']._Message(STATUS, {'totalTime': 0.49, 
    'timeIncrement': 0.01, 'stepTime': 0.49, 'iteration': 1, 'attempts': 1, 
    'jobName': 'new-glass-21-9', 'step': 1, 'increment': 49, 
    'phase': STANDARD_PHASE, 'cyclc': 1})
mdb.jobs['new-glass-21-9']._Message(ODB_FRAME, {'phase': STANDARD_PHASE, 
    'step': 0, 'frame': 49, 'jobName': 'new-glass-21-9'})
mdb.jobs['new-glass-21-9']._Message(STATUS, {'totalTime': 0.5, 
    'timeIncrement': 0.01, 'stepTime': 0.5, 'iteration': 1, 'attempts': 1, 
    'jobName': 'new-glass-21-9', 'step': 1, 'increment': 50, 
    'phase': STANDARD_PHASE, 'cyclc': 1})
mdb.jobs['new-glass-21-9']._Message(ODB_FRAME, {'phase': STANDARD_PHASE, 
    'step': 0, 'frame': 50, 'jobName': 'new-glass-21-9'})
mdb.jobs['new-glass-21-9']._Message(STATUS, {'totalTime': 0.51, 
    'timeIncrement': 0.01, 'stepTime': 0.51, 'iteration': 1, 'attempts': 1, 
    'jobName': 'new-glass-21-9', 'step': 1, 'increment': 51, 
    'phase': STANDARD_PHASE, 'cyclc': 1})
mdb.jobs['new-glass-21-9']._Message(ODB_FRAME, {'phase': STANDARD_PHASE, 
    'step': 0, 'frame': 51, 'jobName': 'new-glass-21-9'})
mdb.jobs['new-glass-21-9']._Message(STATUS, {'totalTime': 0.52, 
    'timeIncrement': 0.01, 'stepTime': 0.52, 'iteration': 1, 'attempts': 1, 
    'jobName': 'new-glass-21-9', 'step': 1, 'increment': 52, 
    'phase': STANDARD_PHASE, 'cyclc': 1})
mdb.jobs['new-glass-21-9']._Message(ODB_FRAME, {'phase': STANDARD_PHASE, 
    'step': 0, 'frame': 52, 'jobName': 'new-glass-21-9'})
mdb.jobs['new-glass-21-9']._Message(STATUS, {'totalTime': 0.53, 
    'timeIncrement': 0.01, 'stepTime': 0.53, 'iteration': 1, 'attempts': 1, 
    'jobName': 'new-glass-21-9', 'step': 1, 'increment': 53, 
    'phase': STANDARD_PHASE, 'cyclc': 1})
mdb.jobs['new-glass-21-9']._Message(ODB_FRAME, {'phase': STANDARD_PHASE, 
    'step': 0, 'frame': 53, 'jobName': 'new-glass-21-9'})
mdb.jobs['new-glass-21-9']._Message(STATUS, {'totalTime': 0.54, 
    'timeIncrement': 0.01, 'stepTime': 0.54, 'iteration': 1, 'attempts': 1, 
    'jobName': 'new-glass-21-9', 'step': 1, 'increment': 54, 
    'phase': STANDARD_PHASE, 'cyclc': 1})
mdb.jobs['new-glass-21-9']._Message(ODB_FRAME, {'phase': STANDARD_PHASE, 
    'step': 0, 'frame': 54, 'jobName': 'new-glass-21-9'})
mdb.jobs['new-glass-21-9']._Message(STATUS, {'totalTime': 0.55, 
    'timeIncrement': 0.01, 'stepTime': 0.55, 'iteration': 1, 'attempts': 1, 
    'jobName': 'new-glass-21-9', 'step': 1, 'increment': 55, 
    'phase': STANDARD_PHASE, 'cyclc': 1})
mdb.jobs['new-glass-21-9']._Message(ODB_FRAME, {'phase': STANDARD_PHASE, 
    'step': 0, 'frame': 55, 'jobName': 'new-glass-21-9'})
mdb.jobs['new-glass-21-9']._Message(STATUS, {'totalTime': 0.56, 
    'timeIncrement': 0.01, 'stepTime': 0.56, 'iteration': 1, 'attempts': 1, 
    'jobName': 'new-glass-21-9', 'step': 1, 'increment': 56, 
    'phase': STANDARD_PHASE, 'cyclc': 1})
mdb.jobs['new-glass-21-9']._Message(ODB_FRAME, {'phase': STANDARD_PHASE, 
    'step': 0, 'frame': 56, 'jobName': 'new-glass-21-9'})
mdb.jobs['new-glass-21-9']._Message(STATUS, {'totalTime': 0.57, 
    'timeIncrement': 0.01, 'stepTime': 0.57, 'iteration': 1, 'attempts': 1, 
    'jobName': 'new-glass-21-9', 'step': 1, 'increment': 57, 
    'phase': STANDARD_PHASE, 'cyclc': 1})
mdb.jobs['new-glass-21-9']._Message(ODB_FRAME, {'phase': STANDARD_PHASE, 
    'step': 0, 'frame': 57, 'jobName': 'new-glass-21-9'})
mdb.jobs['new-glass-21-9']._Message(STATUS, {'totalTime': 0.58, 
    'timeIncrement': 0.01, 'stepTime': 0.58, 'iteration': 1, 'attempts': 1, 
    'jobName': 'new-glass-21-9', 'step': 1, 'increment': 58, 
    'phase': STANDARD_PHASE, 'cyclc': 1})
mdb.jobs['new-glass-21-9']._Message(ODB_FRAME, {'phase': STANDARD_PHASE, 
    'step': 0, 'frame': 58, 'jobName': 'new-glass-21-9'})
mdb.jobs['new-glass-21-9']._Message(STATUS, {'totalTime': 0.59, 
    'timeIncrement': 0.01, 'stepTime': 0.59, 'iteration': 1, 'attempts': 1, 
    'jobName': 'new-glass-21-9', 'step': 1, 'increment': 59, 
    'phase': STANDARD_PHASE, 'cyclc': 1})
mdb.jobs['new-glass-21-9']._Message(ODB_FRAME, {'phase': STANDARD_PHASE, 
    'step': 0, 'frame': 59, 'jobName': 'new-glass-21-9'})
mdb.jobs['new-glass-21-9']._Message(STATUS, {'totalTime': 0.6, 
    'timeIncrement': 0.01, 'stepTime': 0.6, 'iteration': 1, 'attempts': 1, 
    'jobName': 'new-glass-21-9', 'step': 1, 'increment': 60, 
    'phase': STANDARD_PHASE, 'cyclc': 1})
mdb.jobs['new-glass-21-9']._Message(ODB_FRAME, {'phase': STANDARD_PHASE, 
    'step': 0, 'frame': 60, 'jobName': 'new-glass-21-9'})
mdb.jobs['new-glass-21-9']._Message(STATUS, {'totalTime': 0.61, 
    'timeIncrement': 0.01, 'stepTime': 0.61, 'iteration': 1, 'attempts': 1, 
    'jobName': 'new-glass-21-9', 'step': 1, 'increment': 61, 
    'phase': STANDARD_PHASE, 'cyclc': 1})
mdb.jobs['new-glass-21-9']._Message(ODB_FRAME, {'phase': STANDARD_PHASE, 
    'step': 0, 'frame': 61, 'jobName': 'new-glass-21-9'})
mdb.jobs['new-glass-21-9']._Message(STATUS, {'totalTime': 0.62, 
    'timeIncrement': 0.01, 'stepTime': 0.62, 'iteration': 1, 'attempts': 1, 
    'jobName': 'new-glass-21-9', 'step': 1, 'increment': 62, 
    'phase': STANDARD_PHASE, 'cyclc': 1})
mdb.jobs['new-glass-21-9']._Message(ODB_FRAME, {'phase': STANDARD_PHASE, 
    'step': 0, 'frame': 62, 'jobName': 'new-glass-21-9'})
mdb.jobs['new-glass-21-9']._Message(STATUS, {'totalTime': 0.63, 
    'timeIncrement': 0.01, 'stepTime': 0.63, 'iteration': 1, 'attempts': 1, 
    'jobName': 'new-glass-21-9', 'step': 1, 'increment': 63, 
    'phase': STANDARD_PHASE, 'cyclc': 1})
mdb.jobs['new-glass-21-9']._Message(ODB_FRAME, {'phase': STANDARD_PHASE, 
    'step': 0, 'frame': 63, 'jobName': 'new-glass-21-9'})
mdb.jobs['new-glass-21-9']._Message(STATUS, {'totalTime': 0.64, 
    'timeIncrement': 0.01, 'stepTime': 0.64, 'iteration': 1, 'attempts': 1, 
    'jobName': 'new-glass-21-9', 'step': 1, 'increment': 64, 
    'phase': STANDARD_PHASE, 'cyclc': 1})
mdb.jobs['new-glass-21-9']._Message(ODB_FRAME, {'phase': STANDARD_PHASE, 
    'step': 0, 'frame': 64, 'jobName': 'new-glass-21-9'})
mdb.jobs['new-glass-21-9']._Message(STATUS, {'totalTime': 0.65, 
    'timeIncrement': 0.01, 'stepTime': 0.65, 'iteration': 1, 'attempts': 1, 
    'jobName': 'new-glass-21-9', 'step': 1, 'increment': 65, 
    'phase': STANDARD_PHASE, 'cyclc': 1})
mdb.jobs['new-glass-21-9']._Message(ODB_FRAME, {'phase': STANDARD_PHASE, 
    'step': 0, 'frame': 65, 'jobName': 'new-glass-21-9'})
mdb.jobs['new-glass-21-9']._Message(STATUS, {'totalTime': 0.66, 
    'timeIncrement': 0.01, 'stepTime': 0.66, 'iteration': 1, 'attempts': 1, 
    'jobName': 'new-glass-21-9', 'step': 1, 'increment': 66, 
    'phase': STANDARD_PHASE, 'cyclc': 1})
mdb.jobs['new-glass-21-9']._Message(ODB_FRAME, {'phase': STANDARD_PHASE, 
    'step': 0, 'frame': 66, 'jobName': 'new-glass-21-9'})
mdb.jobs['new-glass-21-9']._Message(STATUS, {'totalTime': 0.67, 
    'timeIncrement': 0.01, 'stepTime': 0.67, 'iteration': 1, 'attempts': 1, 
    'jobName': 'new-glass-21-9', 'step': 1, 'increment': 67, 
    'phase': STANDARD_PHASE, 'cyclc': 1})
mdb.jobs['new-glass-21-9']._Message(ODB_FRAME, {'phase': STANDARD_PHASE, 
    'step': 0, 'frame': 67, 'jobName': 'new-glass-21-9'})
mdb.jobs['new-glass-21-9']._Message(STATUS, {'totalTime': 0.68, 
    'timeIncrement': 0.01, 'stepTime': 0.68, 'iteration': 1, 'attempts': 1, 
    'jobName': 'new-glass-21-9', 'step': 1, 'increment': 68, 
    'phase': STANDARD_PHASE, 'cyclc': 1})
mdb.jobs['new-glass-21-9']._Message(ODB_FRAME, {'phase': STANDARD_PHASE, 
    'step': 0, 'frame': 68, 'jobName': 'new-glass-21-9'})
mdb.jobs['new-glass-21-9']._Message(STATUS, {'totalTime': 0.69, 
    'timeIncrement': 0.01, 'stepTime': 0.69, 'iteration': 1, 'attempts': 1, 
    'jobName': 'new-glass-21-9', 'step': 1, 'increment': 69, 
    'phase': STANDARD_PHASE, 'cyclc': 1})
mdb.jobs['new-glass-21-9']._Message(ODB_FRAME, {'phase': STANDARD_PHASE, 
    'step': 0, 'frame': 69, 'jobName': 'new-glass-21-9'})
mdb.jobs['new-glass-21-9']._Message(STATUS, {'totalTime': 0.7, 
    'timeIncrement': 0.01, 'stepTime': 0.7, 'iteration': 1, 'attempts': 1, 
    'jobName': 'new-glass-21-9', 'step': 1, 'increment': 70, 
    'phase': STANDARD_PHASE, 'cyclc': 1})
mdb.jobs['new-glass-21-9']._Message(ODB_FRAME, {'phase': STANDARD_PHASE, 
    'step': 0, 'frame': 70, 'jobName': 'new-glass-21-9'})
mdb.jobs['new-glass-21-9']._Message(STATUS, {'totalTime': 0.71, 
    'timeIncrement': 0.01, 'stepTime': 0.71, 'iteration': 1, 'attempts': 1, 
    'jobName': 'new-glass-21-9', 'step': 1, 'increment': 71, 
    'phase': STANDARD_PHASE, 'cyclc': 1})
mdb.jobs['new-glass-21-9']._Message(ODB_FRAME, {'phase': STANDARD_PHASE, 
    'step': 0, 'frame': 71, 'jobName': 'new-glass-21-9'})
mdb.jobs['new-glass-21-9']._Message(STATUS, {'totalTime': 0.72, 
    'timeIncrement': 0.01, 'stepTime': 0.72, 'iteration': 1, 'attempts': 1, 
    'jobName': 'new-glass-21-9', 'step': 1, 'increment': 72, 
    'phase': STANDARD_PHASE, 'cyclc': 1})
mdb.jobs['new-glass-21-9']._Message(ODB_FRAME, {'phase': STANDARD_PHASE, 
    'step': 0, 'frame': 72, 'jobName': 'new-glass-21-9'})
mdb.jobs['new-glass-21-9']._Message(STATUS, {'totalTime': 0.73, 
    'timeIncrement': 0.01, 'stepTime': 0.73, 'iteration': 1, 'attempts': 1, 
    'jobName': 'new-glass-21-9', 'step': 1, 'increment': 73, 
    'phase': STANDARD_PHASE, 'cyclc': 1})
mdb.jobs['new-glass-21-9']._Message(ODB_FRAME, {'phase': STANDARD_PHASE, 
    'step': 0, 'frame': 73, 'jobName': 'new-glass-21-9'})
mdb.jobs['new-glass-21-9']._Message(STATUS, {'totalTime': 0.74, 
    'timeIncrement': 0.01, 'stepTime': 0.74, 'iteration': 1, 'attempts': 1, 
    'jobName': 'new-glass-21-9', 'step': 1, 'increment': 74, 
    'phase': STANDARD_PHASE, 'cyclc': 1})
mdb.jobs['new-glass-21-9']._Message(ODB_FRAME, {'phase': STANDARD_PHASE, 
    'step': 0, 'frame': 74, 'jobName': 'new-glass-21-9'})
mdb.jobs['new-glass-21-9']._Message(STATUS, {'totalTime': 0.75, 
    'timeIncrement': 0.01, 'stepTime': 0.75, 'iteration': 1, 'attempts': 1, 
    'jobName': 'new-glass-21-9', 'step': 1, 'increment': 75, 
    'phase': STANDARD_PHASE, 'cyclc': 1})
mdb.jobs['new-glass-21-9']._Message(ODB_FRAME, {'phase': STANDARD_PHASE, 
    'step': 0, 'frame': 75, 'jobName': 'new-glass-21-9'})
mdb.jobs['new-glass-21-9']._Message(STATUS, {'totalTime': 0.76, 
    'timeIncrement': 0.01, 'stepTime': 0.76, 'iteration': 1, 'attempts': 1, 
    'jobName': 'new-glass-21-9', 'step': 1, 'increment': 76, 
    'phase': STANDARD_PHASE, 'cyclc': 1})
mdb.jobs['new-glass-21-9']._Message(ODB_FRAME, {'phase': STANDARD_PHASE, 
    'step': 0, 'frame': 76, 'jobName': 'new-glass-21-9'})
mdb.jobs['new-glass-21-9']._Message(STATUS, {'totalTime': 0.77, 
    'timeIncrement': 0.01, 'stepTime': 0.77, 'iteration': 1, 'attempts': 1, 
    'jobName': 'new-glass-21-9', 'step': 1, 'increment': 77, 
    'phase': STANDARD_PHASE, 'cyclc': 1})
mdb.jobs['new-glass-21-9']._Message(ODB_FRAME, {'phase': STANDARD_PHASE, 
    'step': 0, 'frame': 77, 'jobName': 'new-glass-21-9'})
mdb.jobs['new-glass-21-9']._Message(STATUS, {'totalTime': 0.78, 
    'timeIncrement': 0.01, 'stepTime': 0.78, 'iteration': 1, 'attempts': 1, 
    'jobName': 'new-glass-21-9', 'step': 1, 'increment': 78, 
    'phase': STANDARD_PHASE, 'cyclc': 1})
mdb.jobs['new-glass-21-9']._Message(ODB_FRAME, {'phase': STANDARD_PHASE, 
    'step': 0, 'frame': 78, 'jobName': 'new-glass-21-9'})
mdb.jobs['new-glass-21-9']._Message(STATUS, {'totalTime': 0.79, 
    'timeIncrement': 0.01, 'stepTime': 0.79, 'iteration': 1, 'attempts': 1, 
    'jobName': 'new-glass-21-9', 'step': 1, 'increment': 79, 
    'phase': STANDARD_PHASE, 'cyclc': 1})
mdb.jobs['new-glass-21-9']._Message(ODB_FRAME, {'phase': STANDARD_PHASE, 
    'step': 0, 'frame': 79, 'jobName': 'new-glass-21-9'})
mdb.jobs['new-glass-21-9']._Message(STATUS, {'totalTime': 0.8, 
    'timeIncrement': 0.01, 'stepTime': 0.8, 'iteration': 1, 'attempts': 1, 
    'jobName': 'new-glass-21-9', 'step': 1, 'increment': 80, 
    'phase': STANDARD_PHASE, 'cyclc': 1})
mdb.jobs['new-glass-21-9']._Message(ODB_FRAME, {'phase': STANDARD_PHASE, 
    'step': 0, 'frame': 80, 'jobName': 'new-glass-21-9'})
mdb.jobs['new-glass-21-9']._Message(STATUS, {'totalTime': 0.810000000000001, 
    'timeIncrement': 0.01, 'stepTime': 0.810000000000001, 'iteration': 1, 
    'attempts': 1, 'jobName': 'new-glass-21-9', 'step': 1, 'increment': 81, 
    'phase': STANDARD_PHASE, 'cyclc': 1})
mdb.jobs['new-glass-21-9']._Message(ODB_FRAME, {'phase': STANDARD_PHASE, 
    'step': 0, 'frame': 81, 'jobName': 'new-glass-21-9'})
mdb.jobs['new-glass-21-9']._Message(STATUS, {'totalTime': 0.820000000000001, 
    'timeIncrement': 0.01, 'stepTime': 0.820000000000001, 'iteration': 1, 
    'attempts': 1, 'jobName': 'new-glass-21-9', 'step': 1, 'increment': 82, 
    'phase': STANDARD_PHASE, 'cyclc': 1})
mdb.jobs['new-glass-21-9']._Message(ODB_FRAME, {'phase': STANDARD_PHASE, 
    'step': 0, 'frame': 82, 'jobName': 'new-glass-21-9'})
mdb.jobs['new-glass-21-9']._Message(STATUS, {'totalTime': 0.830000000000001, 
    'timeIncrement': 0.01, 'stepTime': 0.830000000000001, 'iteration': 1, 
    'attempts': 1, 'jobName': 'new-glass-21-9', 'step': 1, 'increment': 83, 
    'phase': STANDARD_PHASE, 'cyclc': 1})
mdb.jobs['new-glass-21-9']._Message(ODB_FRAME, {'phase': STANDARD_PHASE, 
    'step': 0, 'frame': 83, 'jobName': 'new-glass-21-9'})
mdb.jobs['new-glass-21-9']._Message(STATUS, {'totalTime': 0.840000000000001, 
    'timeIncrement': 0.01, 'stepTime': 0.840000000000001, 'iteration': 1, 
    'attempts': 1, 'jobName': 'new-glass-21-9', 'step': 1, 'increment': 84, 
    'phase': STANDARD_PHASE, 'cyclc': 1})
mdb.jobs['new-glass-21-9']._Message(ODB_FRAME, {'phase': STANDARD_PHASE, 
    'step': 0, 'frame': 84, 'jobName': 'new-glass-21-9'})
mdb.jobs['new-glass-21-9']._Message(STATUS, {'totalTime': 0.850000000000001, 
    'timeIncrement': 0.01, 'stepTime': 0.850000000000001, 'iteration': 1, 
    'attempts': 1, 'jobName': 'new-glass-21-9', 'step': 1, 'increment': 85, 
    'phase': STANDARD_PHASE, 'cyclc': 1})
mdb.jobs['new-glass-21-9']._Message(ODB_FRAME, {'phase': STANDARD_PHASE, 
    'step': 0, 'frame': 85, 'jobName': 'new-glass-21-9'})
mdb.jobs['new-glass-21-9']._Message(STATUS, {'totalTime': 0.860000000000001, 
    'timeIncrement': 0.01, 'stepTime': 0.860000000000001, 'iteration': 1, 
    'attempts': 1, 'jobName': 'new-glass-21-9', 'step': 1, 'increment': 86, 
    'phase': STANDARD_PHASE, 'cyclc': 1})
mdb.jobs['new-glass-21-9']._Message(ODB_FRAME, {'phase': STANDARD_PHASE, 
    'step': 0, 'frame': 86, 'jobName': 'new-glass-21-9'})
mdb.jobs['new-glass-21-9']._Message(STATUS, {'totalTime': 0.870000000000001, 
    'timeIncrement': 0.01, 'stepTime': 0.870000000000001, 'iteration': 1, 
    'attempts': 1, 'jobName': 'new-glass-21-9', 'step': 1, 'increment': 87, 
    'phase': STANDARD_PHASE, 'cyclc': 1})
mdb.jobs['new-glass-21-9']._Message(ODB_FRAME, {'phase': STANDARD_PHASE, 
    'step': 0, 'frame': 87, 'jobName': 'new-glass-21-9'})
mdb.jobs['new-glass-21-9']._Message(STATUS, {'totalTime': 0.880000000000001, 
    'timeIncrement': 0.01, 'stepTime': 0.880000000000001, 'iteration': 1, 
    'attempts': 1, 'jobName': 'new-glass-21-9', 'step': 1, 'increment': 88, 
    'phase': STANDARD_PHASE, 'cyclc': 1})
mdb.jobs['new-glass-21-9']._Message(ODB_FRAME, {'phase': STANDARD_PHASE, 
    'step': 0, 'frame': 88, 'jobName': 'new-glass-21-9'})
mdb.jobs['new-glass-21-9']._Message(STATUS, {'totalTime': 0.890000000000001, 
    'timeIncrement': 0.01, 'stepTime': 0.890000000000001, 'iteration': 1, 
    'attempts': 1, 'jobName': 'new-glass-21-9', 'step': 1, 'increment': 89, 
    'phase': STANDARD_PHASE, 'cyclc': 1})
mdb.jobs['new-glass-21-9']._Message(ODB_FRAME, {'phase': STANDARD_PHASE, 
    'step': 0, 'frame': 89, 'jobName': 'new-glass-21-9'})
mdb.jobs['new-glass-21-9']._Message(STATUS, {'totalTime': 0.900000000000001, 
    'timeIncrement': 0.01, 'stepTime': 0.900000000000001, 'iteration': 1, 
    'attempts': 1, 'jobName': 'new-glass-21-9', 'step': 1, 'increment': 90, 
    'phase': STANDARD_PHASE, 'cyclc': 1})
mdb.jobs['new-glass-21-9']._Message(ODB_FRAME, {'phase': STANDARD_PHASE, 
    'step': 0, 'frame': 90, 'jobName': 'new-glass-21-9'})
mdb.jobs['new-glass-21-9']._Message(STATUS, {'totalTime': 0.910000000000001, 
    'timeIncrement': 0.01, 'stepTime': 0.910000000000001, 'iteration': 1, 
    'attempts': 1, 'jobName': 'new-glass-21-9', 'step': 1, 'increment': 91, 
    'phase': STANDARD_PHASE, 'cyclc': 1})
mdb.jobs['new-glass-21-9']._Message(ODB_FRAME, {'phase': STANDARD_PHASE, 
    'step': 0, 'frame': 91, 'jobName': 'new-glass-21-9'})
mdb.jobs['new-glass-21-9']._Message(STATUS, {'totalTime': 0.920000000000001, 
    'timeIncrement': 0.01, 'stepTime': 0.920000000000001, 'iteration': 1, 
    'attempts': 1, 'jobName': 'new-glass-21-9', 'step': 1, 'increment': 92, 
    'phase': STANDARD_PHASE, 'cyclc': 1})
mdb.jobs['new-glass-21-9']._Message(ODB_FRAME, {'phase': STANDARD_PHASE, 
    'step': 0, 'frame': 92, 'jobName': 'new-glass-21-9'})
mdb.jobs['new-glass-21-9']._Message(STATUS, {'totalTime': 0.930000000000001, 
    'timeIncrement': 0.01, 'stepTime': 0.930000000000001, 'iteration': 1, 
    'attempts': 1, 'jobName': 'new-glass-21-9', 'step': 1, 'increment': 93, 
    'phase': STANDARD_PHASE, 'cyclc': 1})
mdb.jobs['new-glass-21-9']._Message(ODB_FRAME, {'phase': STANDARD_PHASE, 
    'step': 0, 'frame': 93, 'jobName': 'new-glass-21-9'})
mdb.jobs['new-glass-21-9']._Message(STATUS, {'totalTime': 0.940000000000001, 
    'timeIncrement': 0.01, 'stepTime': 0.940000000000001, 'iteration': 1, 
    'attempts': 1, 'jobName': 'new-glass-21-9', 'step': 1, 'increment': 94, 
    'phase': STANDARD_PHASE, 'cyclc': 1})
mdb.jobs['new-glass-21-9']._Message(ODB_FRAME, {'phase': STANDARD_PHASE, 
    'step': 0, 'frame': 94, 'jobName': 'new-glass-21-9'})
mdb.jobs['new-glass-21-9']._Message(STATUS, {'totalTime': 0.950000000000001, 
    'timeIncrement': 0.01, 'stepTime': 0.950000000000001, 'iteration': 1, 
    'attempts': 1, 'jobName': 'new-glass-21-9', 'step': 1, 'increment': 95, 
    'phase': STANDARD_PHASE, 'cyclc': 1})
mdb.jobs['new-glass-21-9']._Message(ODB_FRAME, {'phase': STANDARD_PHASE, 
    'step': 0, 'frame': 95, 'jobName': 'new-glass-21-9'})
mdb.jobs['new-glass-21-9']._Message(STATUS, {'totalTime': 0.960000000000001, 
    'timeIncrement': 0.01, 'stepTime': 0.960000000000001, 'iteration': 1, 
    'attempts': 1, 'jobName': 'new-glass-21-9', 'step': 1, 'increment': 96, 
    'phase': STANDARD_PHASE, 'cyclc': 1})
mdb.jobs['new-glass-21-9']._Message(ODB_FRAME, {'phase': STANDARD_PHASE, 
    'step': 0, 'frame': 96, 'jobName': 'new-glass-21-9'})
mdb.jobs['new-glass-21-9']._Message(STATUS, {'totalTime': 0.970000000000001, 
    'timeIncrement': 0.01, 'stepTime': 0.970000000000001, 'iteration': 1, 
    'attempts': 1, 'jobName': 'new-glass-21-9', 'step': 1, 'increment': 97, 
    'phase': STANDARD_PHASE, 'cyclc': 1})
mdb.jobs['new-glass-21-9']._Message(ODB_FRAME, {'phase': STANDARD_PHASE, 
    'step': 0, 'frame': 97, 'jobName': 'new-glass-21-9'})
mdb.jobs['new-glass-21-9']._Message(STATUS, {'totalTime': 0.980000000000001, 
    'timeIncrement': 0.01, 'stepTime': 0.980000000000001, 'iteration': 1, 
    'attempts': 1, 'jobName': 'new-glass-21-9', 'step': 1, 'increment': 98, 
    'phase': STANDARD_PHASE, 'cyclc': 1})
mdb.jobs['new-glass-21-9']._Message(ODB_FRAME, {'phase': STANDARD_PHASE, 
    'step': 0, 'frame': 98, 'jobName': 'new-glass-21-9'})
mdb.jobs['new-glass-21-9']._Message(STATUS, {'totalTime': 0.990000000000001, 
    'timeIncrement': 0.01, 'stepTime': 0.990000000000001, 'iteration': 1, 
    'attempts': 1, 'jobName': 'new-glass-21-9', 'step': 1, 'increment': 99, 
    'phase': STANDARD_PHASE, 'cyclc': 1})
mdb.jobs['new-glass-21-9']._Message(ODB_FRAME, {'phase': STANDARD_PHASE, 
    'step': 0, 'frame': 99, 'jobName': 'new-glass-21-9'})
mdb.jobs['new-glass-21-9']._Message(MEMORY_ESTIMATE, {'phase': STANDARD_PHASE, 
    'jobName': 'new-glass-21-9', 'memory': 44.0})
mdb.jobs['new-glass-21-9']._Message(PHYSICAL_MEMORY, {'phase': STANDARD_PHASE, 
    'physical_memory': 16110.0, 'jobName': 'new-glass-21-9'})
mdb.jobs['new-glass-21-9']._Message(MINIMUM_MEMORY, {'minimum_memory': 20.0, 
    'phase': STANDARD_PHASE, 'jobName': 'new-glass-21-9'})
mdb.jobs['new-glass-21-9']._Message(ODB_FRAME, {'phase': STANDARD_PHASE, 
    'step': 0, 'frame': 100, 'jobName': 'new-glass-21-9'})
mdb.jobs['new-glass-21-9']._Message(STATUS, {'totalTime': 1.0, 
    'timeIncrement': 0.00999999999999934, 'stepTime': 1.0, 'iteration': 1, 
    'attempts': 1, 'jobName': 'new-glass-21-9', 'step': 1, 'increment': 100, 
    'phase': STANDARD_PHASE, 'cyclc': 1})
mdb.jobs['new-glass-21-9']._Message(STATUS, {'totalTime': 3.01, 
    'timeIncrement': 0.01, 'stepTime': 3.01, 'iteration': 1, 'attempts': 1, 
    'jobName': 'new-glass-21-9', 'step': 1, 'increment': 1, 
    'phase': STANDARD_PHASE, 'cyclc': 4})
mdb.jobs['new-glass-21-9']._Message(ODB_FRAME, {'phase': STANDARD_PHASE, 
    'step': 0, 'frame': 101, 'jobName': 'new-glass-21-9'})
mdb.jobs['new-glass-21-9']._Message(STATUS, {'totalTime': 3.02, 
    'timeIncrement': 0.01, 'stepTime': 3.02, 'iteration': 1, 'attempts': 1, 
    'jobName': 'new-glass-21-9', 'step': 1, 'increment': 2, 
    'phase': STANDARD_PHASE, 'cyclc': 4})
mdb.jobs['new-glass-21-9']._Message(ODB_FRAME, {'phase': STANDARD_PHASE, 
    'step': 0, 'frame': 102, 'jobName': 'new-glass-21-9'})
mdb.jobs['new-glass-21-9']._Message(STATUS, {'totalTime': 3.03, 
    'timeIncrement': 0.01, 'stepTime': 3.03, 'iteration': 1, 'attempts': 1, 
    'jobName': 'new-glass-21-9', 'step': 1, 'increment': 3, 
    'phase': STANDARD_PHASE, 'cyclc': 4})
mdb.jobs['new-glass-21-9']._Message(ODB_FRAME, {'phase': STANDARD_PHASE, 
    'step': 0, 'frame': 103, 'jobName': 'new-glass-21-9'})
mdb.jobs['new-glass-21-9']._Message(STATUS, {'totalTime': 3.04, 
    'timeIncrement': 0.01, 'stepTime': 3.04, 'iteration': 1, 'attempts': 1, 
    'jobName': 'new-glass-21-9', 'step': 1, 'increment': 4, 
    'phase': STANDARD_PHASE, 'cyclc': 4})
mdb.jobs['new-glass-21-9']._Message(ODB_FRAME, {'phase': STANDARD_PHASE, 
    'step': 0, 'frame': 104, 'jobName': 'new-glass-21-9'})
mdb.jobs['new-glass-21-9']._Message(STATUS, {'totalTime': 3.05, 
    'timeIncrement': 0.01, 'stepTime': 3.05, 'iteration': 1, 'attempts': 1, 
    'jobName': 'new-glass-21-9', 'step': 1, 'increment': 5, 
    'phase': STANDARD_PHASE, 'cyclc': 4})
mdb.jobs['new-glass-21-9']._Message(ODB_FRAME, {'phase': STANDARD_PHASE, 
    'step': 0, 'frame': 105, 'jobName': 'new-glass-21-9'})
mdb.jobs['new-glass-21-9']._Message(STATUS, {'totalTime': 3.06, 
    'timeIncrement': 0.01, 'stepTime': 3.06, 'iteration': 1, 'attempts': 1, 
    'jobName': 'new-glass-21-9', 'step': 1, 'increment': 6, 
    'phase': STANDARD_PHASE, 'cyclc': 4})
mdb.jobs['new-glass-21-9']._Message(ODB_FRAME, {'phase': STANDARD_PHASE, 
    'step': 0, 'frame': 106, 'jobName': 'new-glass-21-9'})
mdb.jobs['new-glass-21-9']._Message(STATUS, {'totalTime': 3.07, 
    'timeIncrement': 0.01, 'stepTime': 3.07, 'iteration': 1, 'attempts': 1, 
    'jobName': 'new-glass-21-9', 'step': 1, 'increment': 7, 
    'phase': STANDARD_PHASE, 'cyclc': 4})
mdb.jobs['new-glass-21-9']._Message(ODB_FRAME, {'phase': STANDARD_PHASE, 
    'step': 0, 'frame': 107, 'jobName': 'new-glass-21-9'})
mdb.jobs['new-glass-21-9']._Message(STATUS, {'totalTime': 3.08, 
    'timeIncrement': 0.01, 'stepTime': 3.08, 'iteration': 1, 'attempts': 1, 
    'jobName': 'new-glass-21-9', 'step': 1, 'increment': 8, 
    'phase': STANDARD_PHASE, 'cyclc': 4})
mdb.jobs['new-glass-21-9']._Message(ODB_FRAME, {'phase': STANDARD_PHASE, 
    'step': 0, 'frame': 108, 'jobName': 'new-glass-21-9'})
mdb.jobs['new-glass-21-9']._Message(STATUS, {'totalTime': 3.09, 
    'timeIncrement': 0.01, 'stepTime': 3.09, 'iteration': 1, 'attempts': 1, 
    'jobName': 'new-glass-21-9', 'step': 1, 'increment': 9, 
    'phase': STANDARD_PHASE, 'cyclc': 4})
mdb.jobs['new-glass-21-9']._Message(ODB_FRAME, {'phase': STANDARD_PHASE, 
    'step': 0, 'frame': 109, 'jobName': 'new-glass-21-9'})
mdb.jobs['new-glass-21-9']._Message(STATUS, {'totalTime': 3.1, 
    'timeIncrement': 0.01, 'stepTime': 3.1, 'iteration': 1, 'attempts': 1, 
    'jobName': 'new-glass-21-9', 'step': 1, 'increment': 10, 
    'phase': STANDARD_PHASE, 'cyclc': 4})
mdb.jobs['new-glass-21-9']._Message(ODB_FRAME, {'phase': STANDARD_PHASE, 
    'step': 0, 'frame': 110, 'jobName': 'new-glass-21-9'})
mdb.jobs['new-glass-21-9']._Message(STATUS, {'totalTime': 3.11, 
    'timeIncrement': 0.01, 'stepTime': 3.11, 'iteration': 1, 'attempts': 1, 
    'jobName': 'new-glass-21-9', 'step': 1, 'increment': 11, 
    'phase': STANDARD_PHASE, 'cyclc': 4})
mdb.jobs['new-glass-21-9']._Message(ODB_FRAME, {'phase': STANDARD_PHASE, 
    'step': 0, 'frame': 111, 'jobName': 'new-glass-21-9'})
mdb.jobs['new-glass-21-9']._Message(STATUS, {'totalTime': 3.12, 
    'timeIncrement': 0.01, 'stepTime': 3.12, 'iteration': 1, 'attempts': 1, 
    'jobName': 'new-glass-21-9', 'step': 1, 'increment': 12, 
    'phase': STANDARD_PHASE, 'cyclc': 4})
mdb.jobs['new-glass-21-9']._Message(ODB_FRAME, {'phase': STANDARD_PHASE, 
    'step': 0, 'frame': 112, 'jobName': 'new-glass-21-9'})
mdb.jobs['new-glass-21-9']._Message(STATUS, {'totalTime': 3.13, 
    'timeIncrement': 0.01, 'stepTime': 3.13, 'iteration': 1, 'attempts': 1, 
    'jobName': 'new-glass-21-9', 'step': 1, 'increment': 13, 
    'phase': STANDARD_PHASE, 'cyclc': 4})
mdb.jobs['new-glass-21-9']._Message(ODB_FRAME, {'phase': STANDARD_PHASE, 
    'step': 0, 'frame': 113, 'jobName': 'new-glass-21-9'})
mdb.jobs['new-glass-21-9']._Message(STATUS, {'totalTime': 3.14, 
    'timeIncrement': 0.01, 'stepTime': 3.14, 'iteration': 1, 'attempts': 1, 
    'jobName': 'new-glass-21-9', 'step': 1, 'increment': 14, 
    'phase': STANDARD_PHASE, 'cyclc': 4})
mdb.jobs['new-glass-21-9']._Message(ODB_FRAME, {'phase': STANDARD_PHASE, 
    'step': 0, 'frame': 114, 'jobName': 'new-glass-21-9'})
mdb.jobs['new-glass-21-9']._Message(STATUS, {'totalTime': 3.15, 
    'timeIncrement': 0.01, 'stepTime': 3.15, 'iteration': 1, 'attempts': 1, 
    'jobName': 'new-glass-21-9', 'step': 1, 'increment': 15, 
    'phase': STANDARD_PHASE, 'cyclc': 4})
mdb.jobs['new-glass-21-9']._Message(ODB_FRAME, {'phase': STANDARD_PHASE, 
    'step': 0, 'frame': 115, 'jobName': 'new-glass-21-9'})
mdb.jobs['new-glass-21-9']._Message(STATUS, {'totalTime': 3.16, 
    'timeIncrement': 0.01, 'stepTime': 3.16, 'iteration': 1, 'attempts': 1, 
    'jobName': 'new-glass-21-9', 'step': 1, 'increment': 16, 
    'phase': STANDARD_PHASE, 'cyclc': 4})
mdb.jobs['new-glass-21-9']._Message(ODB_FRAME, {'phase': STANDARD_PHASE, 
    'step': 0, 'frame': 116, 'jobName': 'new-glass-21-9'})
mdb.jobs['new-glass-21-9']._Message(STATUS, {'totalTime': 3.17, 
    'timeIncrement': 0.01, 'stepTime': 3.17, 'iteration': 1, 'attempts': 1, 
    'jobName': 'new-glass-21-9', 'step': 1, 'increment': 17, 
    'phase': STANDARD_PHASE, 'cyclc': 4})
mdb.jobs['new-glass-21-9']._Message(ODB_FRAME, {'phase': STANDARD_PHASE, 
    'step': 0, 'frame': 117, 'jobName': 'new-glass-21-9'})
mdb.jobs['new-glass-21-9']._Message(STATUS, {'totalTime': 3.18, 
    'timeIncrement': 0.01, 'stepTime': 3.18, 'iteration': 1, 'attempts': 1, 
    'jobName': 'new-glass-21-9', 'step': 1, 'increment': 18, 
    'phase': STANDARD_PHASE, 'cyclc': 4})
mdb.jobs['new-glass-21-9']._Message(ODB_FRAME, {'phase': STANDARD_PHASE, 
    'step': 0, 'frame': 118, 'jobName': 'new-glass-21-9'})
mdb.jobs['new-glass-21-9']._Message(STATUS, {'totalTime': 3.19, 
    'timeIncrement': 0.01, 'stepTime': 3.19, 'iteration': 1, 'attempts': 1, 
    'jobName': 'new-glass-21-9', 'step': 1, 'increment': 19, 
    'phase': STANDARD_PHASE, 'cyclc': 4})
mdb.jobs['new-glass-21-9']._Message(ODB_FRAME, {'phase': STANDARD_PHASE, 
    'step': 0, 'frame': 119, 'jobName': 'new-glass-21-9'})
mdb.jobs['new-glass-21-9']._Message(STATUS, {'totalTime': 3.2, 
    'timeIncrement': 0.01, 'stepTime': 3.2, 'iteration': 1, 'attempts': 1, 
    'jobName': 'new-glass-21-9', 'step': 1, 'increment': 20, 
    'phase': STANDARD_PHASE, 'cyclc': 4})
mdb.jobs['new-glass-21-9']._Message(ODB_FRAME, {'phase': STANDARD_PHASE, 
    'step': 0, 'frame': 120, 'jobName': 'new-glass-21-9'})
mdb.jobs['new-glass-21-9']._Message(STATUS, {'totalTime': 3.21, 
    'timeIncrement': 0.01, 'stepTime': 3.21, 'iteration': 1, 'attempts': 1, 
    'jobName': 'new-glass-21-9', 'step': 1, 'increment': 21, 
    'phase': STANDARD_PHASE, 'cyclc': 4})
mdb.jobs['new-glass-21-9']._Message(ODB_FRAME, {'phase': STANDARD_PHASE, 
    'step': 0, 'frame': 121, 'jobName': 'new-glass-21-9'})
mdb.jobs['new-glass-21-9']._Message(STATUS, {'totalTime': 3.22, 
    'timeIncrement': 0.01, 'stepTime': 3.22, 'iteration': 1, 'attempts': 1, 
    'jobName': 'new-glass-21-9', 'step': 1, 'increment': 22, 
    'phase': STANDARD_PHASE, 'cyclc': 4})
mdb.jobs['new-glass-21-9']._Message(ODB_FRAME, {'phase': STANDARD_PHASE, 
    'step': 0, 'frame': 122, 'jobName': 'new-glass-21-9'})
mdb.jobs['new-glass-21-9']._Message(STATUS, {'totalTime': 3.23, 
    'timeIncrement': 0.01, 'stepTime': 3.23, 'iteration': 1, 'attempts': 1, 
    'jobName': 'new-glass-21-9', 'step': 1, 'increment': 23, 
    'phase': STANDARD_PHASE, 'cyclc': 4})
mdb.jobs['new-glass-21-9']._Message(ODB_FRAME, {'phase': STANDARD_PHASE, 
    'step': 0, 'frame': 123, 'jobName': 'new-glass-21-9'})
mdb.jobs['new-glass-21-9']._Message(STATUS, {'totalTime': 3.24, 
    'timeIncrement': 0.01, 'stepTime': 3.24, 'iteration': 1, 'attempts': 1, 
    'jobName': 'new-glass-21-9', 'step': 1, 'increment': 24, 
    'phase': STANDARD_PHASE, 'cyclc': 4})
mdb.jobs['new-glass-21-9']._Message(ODB_FRAME, {'phase': STANDARD_PHASE, 
    'step': 0, 'frame': 124, 'jobName': 'new-glass-21-9'})
mdb.jobs['new-glass-21-9']._Message(STATUS, {'totalTime': 3.25, 
    'timeIncrement': 0.01, 'stepTime': 3.25, 'iteration': 1, 'attempts': 1, 
    'jobName': 'new-glass-21-9', 'step': 1, 'increment': 25, 
    'phase': STANDARD_PHASE, 'cyclc': 4})
mdb.jobs['new-glass-21-9']._Message(ODB_FRAME, {'phase': STANDARD_PHASE, 
    'step': 0, 'frame': 125, 'jobName': 'new-glass-21-9'})
mdb.jobs['new-glass-21-9']._Message(STATUS, {'totalTime': 3.26, 
    'timeIncrement': 0.01, 'stepTime': 3.26, 'iteration': 1, 'attempts': 1, 
    'jobName': 'new-glass-21-9', 'step': 1, 'increment': 26, 
    'phase': STANDARD_PHASE, 'cyclc': 4})
mdb.jobs['new-glass-21-9']._Message(ODB_FRAME, {'phase': STANDARD_PHASE, 
    'step': 0, 'frame': 126, 'jobName': 'new-glass-21-9'})
mdb.jobs['new-glass-21-9']._Message(STATUS, {'totalTime': 3.27, 
    'timeIncrement': 0.01, 'stepTime': 3.27, 'iteration': 1, 'attempts': 1, 
    'jobName': 'new-glass-21-9', 'step': 1, 'increment': 27, 
    'phase': STANDARD_PHASE, 'cyclc': 4})
mdb.jobs['new-glass-21-9']._Message(ODB_FRAME, {'phase': STANDARD_PHASE, 
    'step': 0, 'frame': 127, 'jobName': 'new-glass-21-9'})
mdb.jobs['new-glass-21-9']._Message(STATUS, {'totalTime': 3.28, 
    'timeIncrement': 0.01, 'stepTime': 3.28, 'iteration': 1, 'attempts': 1, 
    'jobName': 'new-glass-21-9', 'step': 1, 'increment': 28, 
    'phase': STANDARD_PHASE, 'cyclc': 4})
mdb.jobs['new-glass-21-9']._Message(ODB_FRAME, {'phase': STANDARD_PHASE, 
    'step': 0, 'frame': 128, 'jobName': 'new-glass-21-9'})
mdb.jobs['new-glass-21-9']._Message(STATUS, {'totalTime': 3.29, 
    'timeIncrement': 0.01, 'stepTime': 3.29, 'iteration': 1, 'attempts': 1, 
    'jobName': 'new-glass-21-9', 'step': 1, 'increment': 29, 
    'phase': STANDARD_PHASE, 'cyclc': 4})
mdb.jobs['new-glass-21-9']._Message(ODB_FRAME, {'phase': STANDARD_PHASE, 
    'step': 0, 'frame': 129, 'jobName': 'new-glass-21-9'})
mdb.jobs['new-glass-21-9']._Message(STATUS, {'totalTime': 3.3, 
    'timeIncrement': 0.01, 'stepTime': 3.3, 'iteration': 1, 'attempts': 1, 
    'jobName': 'new-glass-21-9', 'step': 1, 'increment': 30, 
    'phase': STANDARD_PHASE, 'cyclc': 4})
mdb.jobs['new-glass-21-9']._Message(ODB_FRAME, {'phase': STANDARD_PHASE, 
    'step': 0, 'frame': 130, 'jobName': 'new-glass-21-9'})
mdb.jobs['new-glass-21-9']._Message(STATUS, {'totalTime': 3.31, 
    'timeIncrement': 0.01, 'stepTime': 3.31, 'iteration': 1, 'attempts': 1, 
    'jobName': 'new-glass-21-9', 'step': 1, 'increment': 31, 
    'phase': STANDARD_PHASE, 'cyclc': 4})
mdb.jobs['new-glass-21-9']._Message(ODB_FRAME, {'phase': STANDARD_PHASE, 
    'step': 0, 'frame': 131, 'jobName': 'new-glass-21-9'})
mdb.jobs['new-glass-21-9']._Message(STATUS, {'totalTime': 3.32, 
    'timeIncrement': 0.01, 'stepTime': 3.32, 'iteration': 1, 'attempts': 1, 
    'jobName': 'new-glass-21-9', 'step': 1, 'increment': 32, 
    'phase': STANDARD_PHASE, 'cyclc': 4})
mdb.jobs['new-glass-21-9']._Message(ODB_FRAME, {'phase': STANDARD_PHASE, 
    'step': 0, 'frame': 132, 'jobName': 'new-glass-21-9'})
mdb.jobs['new-glass-21-9']._Message(STATUS, {'totalTime': 3.33, 
    'timeIncrement': 0.01, 'stepTime': 3.33, 'iteration': 1, 'attempts': 1, 
    'jobName': 'new-glass-21-9', 'step': 1, 'increment': 33, 
    'phase': STANDARD_PHASE, 'cyclc': 4})
mdb.jobs['new-glass-21-9']._Message(ODB_FRAME, {'phase': STANDARD_PHASE, 
    'step': 0, 'frame': 133, 'jobName': 'new-glass-21-9'})
mdb.jobs['new-glass-21-9']._Message(STATUS, {'totalTime': 3.34, 
    'timeIncrement': 0.01, 'stepTime': 3.34, 'iteration': 1, 'attempts': 1, 
    'jobName': 'new-glass-21-9', 'step': 1, 'increment': 34, 
    'phase': STANDARD_PHASE, 'cyclc': 4})
mdb.jobs['new-glass-21-9']._Message(ODB_FRAME, {'phase': STANDARD_PHASE, 
    'step': 0, 'frame': 134, 'jobName': 'new-glass-21-9'})
mdb.jobs['new-glass-21-9']._Message(STATUS, {'totalTime': 3.35, 
    'timeIncrement': 0.01, 'stepTime': 3.35, 'iteration': 1, 'attempts': 1, 
    'jobName': 'new-glass-21-9', 'step': 1, 'increment': 35, 
    'phase': STANDARD_PHASE, 'cyclc': 4})
mdb.jobs['new-glass-21-9']._Message(ODB_FRAME, {'phase': STANDARD_PHASE, 
    'step': 0, 'frame': 135, 'jobName': 'new-glass-21-9'})
mdb.jobs['new-glass-21-9']._Message(STATUS, {'totalTime': 3.36, 
    'timeIncrement': 0.01, 'stepTime': 3.36, 'iteration': 1, 'attempts': 1, 
    'jobName': 'new-glass-21-9', 'step': 1, 'increment': 36, 
    'phase': STANDARD_PHASE, 'cyclc': 4})
mdb.jobs['new-glass-21-9']._Message(ODB_FRAME, {'phase': STANDARD_PHASE, 
    'step': 0, 'frame': 136, 'jobName': 'new-glass-21-9'})
mdb.jobs['new-glass-21-9']._Message(STATUS, {'totalTime': 3.37, 
    'timeIncrement': 0.01, 'stepTime': 3.37, 'iteration': 1, 'attempts': 1, 
    'jobName': 'new-glass-21-9', 'step': 1, 'increment': 37, 
    'phase': STANDARD_PHASE, 'cyclc': 4})
mdb.jobs['new-glass-21-9']._Message(ODB_FRAME, {'phase': STANDARD_PHASE, 
    'step': 0, 'frame': 137, 'jobName': 'new-glass-21-9'})
mdb.jobs['new-glass-21-9']._Message(STATUS, {'totalTime': 3.38, 
    'timeIncrement': 0.01, 'stepTime': 3.38, 'iteration': 1, 'attempts': 1, 
    'jobName': 'new-glass-21-9', 'step': 1, 'increment': 38, 
    'phase': STANDARD_PHASE, 'cyclc': 4})
mdb.jobs['new-glass-21-9']._Message(ODB_FRAME, {'phase': STANDARD_PHASE, 
    'step': 0, 'frame': 138, 'jobName': 'new-glass-21-9'})
mdb.jobs['new-glass-21-9']._Message(STATUS, {'totalTime': 3.39, 
    'timeIncrement': 0.01, 'stepTime': 3.39, 'iteration': 1, 'attempts': 1, 
    'jobName': 'new-glass-21-9', 'step': 1, 'increment': 39, 
    'phase': STANDARD_PHASE, 'cyclc': 4})
mdb.jobs['new-glass-21-9']._Message(ODB_FRAME, {'phase': STANDARD_PHASE, 
    'step': 0, 'frame': 139, 'jobName': 'new-glass-21-9'})
mdb.jobs['new-glass-21-9']._Message(STATUS, {'totalTime': 3.4, 
    'timeIncrement': 0.01, 'stepTime': 3.4, 'iteration': 1, 'attempts': 1, 
    'jobName': 'new-glass-21-9', 'step': 1, 'increment': 40, 
    'phase': STANDARD_PHASE, 'cyclc': 4})
mdb.jobs['new-glass-21-9']._Message(ODB_FRAME, {'phase': STANDARD_PHASE, 
    'step': 0, 'frame': 140, 'jobName': 'new-glass-21-9'})
mdb.jobs['new-glass-21-9']._Message(STATUS, {'totalTime': 3.41, 
    'timeIncrement': 0.01, 'stepTime': 3.41, 'iteration': 1, 'attempts': 1, 
    'jobName': 'new-glass-21-9', 'step': 1, 'increment': 41, 
    'phase': STANDARD_PHASE, 'cyclc': 4})
mdb.jobs['new-glass-21-9']._Message(ODB_FRAME, {'phase': STANDARD_PHASE, 
    'step': 0, 'frame': 141, 'jobName': 'new-glass-21-9'})
mdb.jobs['new-glass-21-9']._Message(STATUS, {'totalTime': 3.42, 
    'timeIncrement': 0.01, 'stepTime': 3.42, 'iteration': 1, 'attempts': 1, 
    'jobName': 'new-glass-21-9', 'step': 1, 'increment': 42, 
    'phase': STANDARD_PHASE, 'cyclc': 4})
mdb.jobs['new-glass-21-9']._Message(ODB_FRAME, {'phase': STANDARD_PHASE, 
    'step': 0, 'frame': 142, 'jobName': 'new-glass-21-9'})
mdb.jobs['new-glass-21-9']._Message(STATUS, {'totalTime': 3.43, 
    'timeIncrement': 0.01, 'stepTime': 3.43, 'iteration': 1, 'attempts': 1, 
    'jobName': 'new-glass-21-9', 'step': 1, 'increment': 43, 
    'phase': STANDARD_PHASE, 'cyclc': 4})
mdb.jobs['new-glass-21-9']._Message(ODB_FRAME, {'phase': STANDARD_PHASE, 
    'step': 0, 'frame': 143, 'jobName': 'new-glass-21-9'})
mdb.jobs['new-glass-21-9']._Message(STATUS, {'totalTime': 3.44, 
    'timeIncrement': 0.01, 'stepTime': 3.44, 'iteration': 1, 'attempts': 1, 
    'jobName': 'new-glass-21-9', 'step': 1, 'increment': 44, 
    'phase': STANDARD_PHASE, 'cyclc': 4})
mdb.jobs['new-glass-21-9']._Message(ODB_FRAME, {'phase': STANDARD_PHASE, 
    'step': 0, 'frame': 144, 'jobName': 'new-glass-21-9'})
mdb.jobs['new-glass-21-9']._Message(STATUS, {'totalTime': 3.45, 
    'timeIncrement': 0.01, 'stepTime': 3.45, 'iteration': 1, 'attempts': 1, 
    'jobName': 'new-glass-21-9', 'step': 1, 'increment': 45, 
    'phase': STANDARD_PHASE, 'cyclc': 4})
mdb.jobs['new-glass-21-9']._Message(ODB_FRAME, {'phase': STANDARD_PHASE, 
    'step': 0, 'frame': 145, 'jobName': 'new-glass-21-9'})
mdb.jobs['new-glass-21-9']._Message(STATUS, {'totalTime': 3.46, 
    'timeIncrement': 0.01, 'stepTime': 3.46, 'iteration': 1, 'attempts': 1, 
    'jobName': 'new-glass-21-9', 'step': 1, 'increment': 46, 
    'phase': STANDARD_PHASE, 'cyclc': 4})
mdb.jobs['new-glass-21-9']._Message(ODB_FRAME, {'phase': STANDARD_PHASE, 
    'step': 0, 'frame': 146, 'jobName': 'new-glass-21-9'})
mdb.jobs['new-glass-21-9']._Message(STATUS, {'totalTime': 3.47, 
    'timeIncrement': 0.01, 'stepTime': 3.47, 'iteration': 1, 'attempts': 1, 
    'jobName': 'new-glass-21-9', 'step': 1, 'increment': 47, 
    'phase': STANDARD_PHASE, 'cyclc': 4})
mdb.jobs['new-glass-21-9']._Message(ODB_FRAME, {'phase': STANDARD_PHASE, 
    'step': 0, 'frame': 147, 'jobName': 'new-glass-21-9'})
mdb.jobs['new-glass-21-9']._Message(STATUS, {'totalTime': 3.48, 
    'timeIncrement': 0.01, 'stepTime': 3.48, 'iteration': 1, 'attempts': 1, 
    'jobName': 'new-glass-21-9', 'step': 1, 'increment': 48, 
    'phase': STANDARD_PHASE, 'cyclc': 4})
mdb.jobs['new-glass-21-9']._Message(ODB_FRAME, {'phase': STANDARD_PHASE, 
    'step': 0, 'frame': 148, 'jobName': 'new-glass-21-9'})
mdb.jobs['new-glass-21-9']._Message(STATUS, {'totalTime': 3.49, 
    'timeIncrement': 0.01, 'stepTime': 3.49, 'iteration': 1, 'attempts': 1, 
    'jobName': 'new-glass-21-9', 'step': 1, 'increment': 49, 
    'phase': STANDARD_PHASE, 'cyclc': 4})
mdb.jobs['new-glass-21-9']._Message(ODB_FRAME, {'phase': STANDARD_PHASE, 
    'step': 0, 'frame': 149, 'jobName': 'new-glass-21-9'})
mdb.jobs['new-glass-21-9']._Message(STATUS, {'totalTime': 3.5, 
    'timeIncrement': 0.01, 'stepTime': 3.5, 'iteration': 1, 'attempts': 1, 
    'jobName': 'new-glass-21-9', 'step': 1, 'increment': 50, 
    'phase': STANDARD_PHASE, 'cyclc': 4})
mdb.jobs['new-glass-21-9']._Message(ODB_FRAME, {'phase': STANDARD_PHASE, 
    'step': 0, 'frame': 150, 'jobName': 'new-glass-21-9'})
mdb.jobs['new-glass-21-9']._Message(STATUS, {'totalTime': 3.51, 
    'timeIncrement': 0.01, 'stepTime': 3.51, 'iteration': 1, 'attempts': 1, 
    'jobName': 'new-glass-21-9', 'step': 1, 'increment': 51, 
    'phase': STANDARD_PHASE, 'cyclc': 4})
mdb.jobs['new-glass-21-9']._Message(ODB_FRAME, {'phase': STANDARD_PHASE, 
    'step': 0, 'frame': 151, 'jobName': 'new-glass-21-9'})
mdb.jobs['new-glass-21-9']._Message(STATUS, {'totalTime': 3.52, 
    'timeIncrement': 0.01, 'stepTime': 3.52, 'iteration': 1, 'attempts': 1, 
    'jobName': 'new-glass-21-9', 'step': 1, 'increment': 52, 
    'phase': STANDARD_PHASE, 'cyclc': 4})
mdb.jobs['new-glass-21-9']._Message(ODB_FRAME, {'phase': STANDARD_PHASE, 
    'step': 0, 'frame': 152, 'jobName': 'new-glass-21-9'})
mdb.jobs['new-glass-21-9']._Message(STATUS, {'totalTime': 3.53, 
    'timeIncrement': 0.01, 'stepTime': 3.53, 'iteration': 1, 'attempts': 1, 
    'jobName': 'new-glass-21-9', 'step': 1, 'increment': 53, 
    'phase': STANDARD_PHASE, 'cyclc': 4})
mdb.jobs['new-glass-21-9']._Message(ODB_FRAME, {'phase': STANDARD_PHASE, 
    'step': 0, 'frame': 153, 'jobName': 'new-glass-21-9'})
mdb.jobs['new-glass-21-9']._Message(STATUS, {'totalTime': 3.54, 
    'timeIncrement': 0.01, 'stepTime': 3.54, 'iteration': 1, 'attempts': 1, 
    'jobName': 'new-glass-21-9', 'step': 1, 'increment': 54, 
    'phase': STANDARD_PHASE, 'cyclc': 4})
mdb.jobs['new-glass-21-9']._Message(ODB_FRAME, {'phase': STANDARD_PHASE, 
    'step': 0, 'frame': 154, 'jobName': 'new-glass-21-9'})
mdb.jobs['new-glass-21-9']._Message(STATUS, {'totalTime': 3.55, 
    'timeIncrement': 0.01, 'stepTime': 3.55, 'iteration': 1, 'attempts': 1, 
    'jobName': 'new-glass-21-9', 'step': 1, 'increment': 55, 
    'phase': STANDARD_PHASE, 'cyclc': 4})
mdb.jobs['new-glass-21-9']._Message(ODB_FRAME, {'phase': STANDARD_PHASE, 
    'step': 0, 'frame': 155, 'jobName': 'new-glass-21-9'})
mdb.jobs['new-glass-21-9']._Message(STATUS, {'totalTime': 3.56, 
    'timeIncrement': 0.01, 'stepTime': 3.56, 'iteration': 1, 'attempts': 1, 
    'jobName': 'new-glass-21-9', 'step': 1, 'increment': 56, 
    'phase': STANDARD_PHASE, 'cyclc': 4})
mdb.jobs['new-glass-21-9']._Message(ODB_FRAME, {'phase': STANDARD_PHASE, 
    'step': 0, 'frame': 156, 'jobName': 'new-glass-21-9'})
mdb.jobs['new-glass-21-9']._Message(STATUS, {'totalTime': 3.57, 
    'timeIncrement': 0.01, 'stepTime': 3.57, 'iteration': 1, 'attempts': 1, 
    'jobName': 'new-glass-21-9', 'step': 1, 'increment': 57, 
    'phase': STANDARD_PHASE, 'cyclc': 4})
mdb.jobs['new-glass-21-9']._Message(ODB_FRAME, {'phase': STANDARD_PHASE, 
    'step': 0, 'frame': 157, 'jobName': 'new-glass-21-9'})
mdb.jobs['new-glass-21-9']._Message(STATUS, {'totalTime': 3.58, 
    'timeIncrement': 0.01, 'stepTime': 3.58, 'iteration': 1, 'attempts': 1, 
    'jobName': 'new-glass-21-9', 'step': 1, 'increment': 58, 
    'phase': STANDARD_PHASE, 'cyclc': 4})
mdb.jobs['new-glass-21-9']._Message(ODB_FRAME, {'phase': STANDARD_PHASE, 
    'step': 0, 'frame': 158, 'jobName': 'new-glass-21-9'})
mdb.jobs['new-glass-21-9']._Message(STATUS, {'totalTime': 3.59, 
    'timeIncrement': 0.01, 'stepTime': 3.59, 'iteration': 1, 'attempts': 1, 
    'jobName': 'new-glass-21-9', 'step': 1, 'increment': 59, 
    'phase': STANDARD_PHASE, 'cyclc': 4})
mdb.jobs['new-glass-21-9']._Message(ODB_FRAME, {'phase': STANDARD_PHASE, 
    'step': 0, 'frame': 159, 'jobName': 'new-glass-21-9'})
mdb.jobs['new-glass-21-9']._Message(STATUS, {'totalTime': 3.6, 
    'timeIncrement': 0.01, 'stepTime': 3.6, 'iteration': 1, 'attempts': 1, 
    'jobName': 'new-glass-21-9', 'step': 1, 'increment': 60, 
    'phase': STANDARD_PHASE, 'cyclc': 4})
mdb.jobs['new-glass-21-9']._Message(ODB_FRAME, {'phase': STANDARD_PHASE, 
    'step': 0, 'frame': 160, 'jobName': 'new-glass-21-9'})
mdb.jobs['new-glass-21-9']._Message(STATUS, {'totalTime': 3.61, 
    'timeIncrement': 0.01, 'stepTime': 3.61, 'iteration': 1, 'attempts': 1, 
    'jobName': 'new-glass-21-9', 'step': 1, 'increment': 61, 
    'phase': STANDARD_PHASE, 'cyclc': 4})
mdb.jobs['new-glass-21-9']._Message(ODB_FRAME, {'phase': STANDARD_PHASE, 
    'step': 0, 'frame': 161, 'jobName': 'new-glass-21-9'})
mdb.jobs['new-glass-21-9']._Message(STATUS, {'totalTime': 3.62, 
    'timeIncrement': 0.01, 'stepTime': 3.62, 'iteration': 1, 'attempts': 1, 
    'jobName': 'new-glass-21-9', 'step': 1, 'increment': 62, 
    'phase': STANDARD_PHASE, 'cyclc': 4})
mdb.jobs['new-glass-21-9']._Message(ODB_FRAME, {'phase': STANDARD_PHASE, 
    'step': 0, 'frame': 162, 'jobName': 'new-glass-21-9'})
mdb.jobs['new-glass-21-9']._Message(STATUS, {'totalTime': 3.63, 
    'timeIncrement': 0.01, 'stepTime': 3.63, 'iteration': 1, 'attempts': 1, 
    'jobName': 'new-glass-21-9', 'step': 1, 'increment': 63, 
    'phase': STANDARD_PHASE, 'cyclc': 4})
mdb.jobs['new-glass-21-9']._Message(ODB_FRAME, {'phase': STANDARD_PHASE, 
    'step': 0, 'frame': 163, 'jobName': 'new-glass-21-9'})
mdb.jobs['new-glass-21-9']._Message(STATUS, {'totalTime': 3.64, 
    'timeIncrement': 0.01, 'stepTime': 3.64, 'iteration': 1, 'attempts': 1, 
    'jobName': 'new-glass-21-9', 'step': 1, 'increment': 64, 
    'phase': STANDARD_PHASE, 'cyclc': 4})
mdb.jobs['new-glass-21-9']._Message(ODB_FRAME, {'phase': STANDARD_PHASE, 
    'step': 0, 'frame': 164, 'jobName': 'new-glass-21-9'})
mdb.jobs['new-glass-21-9']._Message(STATUS, {'totalTime': 3.65, 
    'timeIncrement': 0.01, 'stepTime': 3.65, 'iteration': 1, 'attempts': 1, 
    'jobName': 'new-glass-21-9', 'step': 1, 'increment': 65, 
    'phase': STANDARD_PHASE, 'cyclc': 4})
mdb.jobs['new-glass-21-9']._Message(ODB_FRAME, {'phase': STANDARD_PHASE, 
    'step': 0, 'frame': 165, 'jobName': 'new-glass-21-9'})
mdb.jobs['new-glass-21-9']._Message(STATUS, {'totalTime': 3.66, 
    'timeIncrement': 0.01, 'stepTime': 3.66, 'iteration': 1, 'attempts': 1, 
    'jobName': 'new-glass-21-9', 'step': 1, 'increment': 66, 
    'phase': STANDARD_PHASE, 'cyclc': 4})
mdb.jobs['new-glass-21-9']._Message(ODB_FRAME, {'phase': STANDARD_PHASE, 
    'step': 0, 'frame': 166, 'jobName': 'new-glass-21-9'})
mdb.jobs['new-glass-21-9']._Message(STATUS, {'totalTime': 3.67, 
    'timeIncrement': 0.01, 'stepTime': 3.67, 'iteration': 1, 'attempts': 1, 
    'jobName': 'new-glass-21-9', 'step': 1, 'increment': 67, 
    'phase': STANDARD_PHASE, 'cyclc': 4})
mdb.jobs['new-glass-21-9']._Message(ODB_FRAME, {'phase': STANDARD_PHASE, 
    'step': 0, 'frame': 167, 'jobName': 'new-glass-21-9'})
mdb.jobs['new-glass-21-9']._Message(STATUS, {'totalTime': 3.68, 
    'timeIncrement': 0.01, 'stepTime': 3.68, 'iteration': 1, 'attempts': 1, 
    'jobName': 'new-glass-21-9', 'step': 1, 'increment': 68, 
    'phase': STANDARD_PHASE, 'cyclc': 4})
mdb.jobs['new-glass-21-9']._Message(ODB_FRAME, {'phase': STANDARD_PHASE, 
    'step': 0, 'frame': 168, 'jobName': 'new-glass-21-9'})
mdb.jobs['new-glass-21-9']._Message(STATUS, {'totalTime': 3.69, 
    'timeIncrement': 0.01, 'stepTime': 3.69, 'iteration': 1, 'attempts': 1, 
    'jobName': 'new-glass-21-9', 'step': 1, 'increment': 69, 
    'phase': STANDARD_PHASE, 'cyclc': 4})
mdb.jobs['new-glass-21-9']._Message(ODB_FRAME, {'phase': STANDARD_PHASE, 
    'step': 0, 'frame': 169, 'jobName': 'new-glass-21-9'})
mdb.jobs['new-glass-21-9']._Message(STATUS, {'totalTime': 3.7, 
    'timeIncrement': 0.01, 'stepTime': 3.7, 'iteration': 1, 'attempts': 1, 
    'jobName': 'new-glass-21-9', 'step': 1, 'increment': 70, 
    'phase': STANDARD_PHASE, 'cyclc': 4})
mdb.jobs['new-glass-21-9']._Message(ODB_FRAME, {'phase': STANDARD_PHASE, 
    'step': 0, 'frame': 170, 'jobName': 'new-glass-21-9'})
mdb.jobs['new-glass-21-9']._Message(STATUS, {'totalTime': 3.71, 
    'timeIncrement': 0.01, 'stepTime': 3.71, 'iteration': 1, 'attempts': 1, 
    'jobName': 'new-glass-21-9', 'step': 1, 'increment': 71, 
    'phase': STANDARD_PHASE, 'cyclc': 4})
mdb.jobs['new-glass-21-9']._Message(ODB_FRAME, {'phase': STANDARD_PHASE, 
    'step': 0, 'frame': 171, 'jobName': 'new-glass-21-9'})
mdb.jobs['new-glass-21-9']._Message(STATUS, {'totalTime': 3.72, 
    'timeIncrement': 0.01, 'stepTime': 3.72, 'iteration': 1, 'attempts': 1, 
    'jobName': 'new-glass-21-9', 'step': 1, 'increment': 72, 
    'phase': STANDARD_PHASE, 'cyclc': 4})
mdb.jobs['new-glass-21-9']._Message(ODB_FRAME, {'phase': STANDARD_PHASE, 
    'step': 0, 'frame': 172, 'jobName': 'new-glass-21-9'})
mdb.jobs['new-glass-21-9']._Message(STATUS, {'totalTime': 3.73, 
    'timeIncrement': 0.01, 'stepTime': 3.73, 'iteration': 1, 'attempts': 1, 
    'jobName': 'new-glass-21-9', 'step': 1, 'increment': 73, 
    'phase': STANDARD_PHASE, 'cyclc': 4})
mdb.jobs['new-glass-21-9']._Message(ODB_FRAME, {'phase': STANDARD_PHASE, 
    'step': 0, 'frame': 173, 'jobName': 'new-glass-21-9'})
mdb.jobs['new-glass-21-9']._Message(STATUS, {'totalTime': 3.74, 
    'timeIncrement': 0.01, 'stepTime': 3.74, 'iteration': 1, 'attempts': 1, 
    'jobName': 'new-glass-21-9', 'step': 1, 'increment': 74, 
    'phase': STANDARD_PHASE, 'cyclc': 4})
mdb.jobs['new-glass-21-9']._Message(ODB_FRAME, {'phase': STANDARD_PHASE, 
    'step': 0, 'frame': 174, 'jobName': 'new-glass-21-9'})
mdb.jobs['new-glass-21-9']._Message(STATUS, {'totalTime': 3.75, 
    'timeIncrement': 0.01, 'stepTime': 3.75, 'iteration': 1, 'attempts': 1, 
    'jobName': 'new-glass-21-9', 'step': 1, 'increment': 75, 
    'phase': STANDARD_PHASE, 'cyclc': 4})
mdb.jobs['new-glass-21-9']._Message(ODB_FRAME, {'phase': STANDARD_PHASE, 
    'step': 0, 'frame': 175, 'jobName': 'new-glass-21-9'})
mdb.jobs['new-glass-21-9']._Message(STATUS, {'totalTime': 3.76, 
    'timeIncrement': 0.01, 'stepTime': 3.76, 'iteration': 1, 'attempts': 1, 
    'jobName': 'new-glass-21-9', 'step': 1, 'increment': 76, 
    'phase': STANDARD_PHASE, 'cyclc': 4})
mdb.jobs['new-glass-21-9']._Message(ODB_FRAME, {'phase': STANDARD_PHASE, 
    'step': 0, 'frame': 176, 'jobName': 'new-glass-21-9'})
mdb.jobs['new-glass-21-9']._Message(STATUS, {'totalTime': 3.77, 
    'timeIncrement': 0.01, 'stepTime': 3.77, 'iteration': 1, 'attempts': 1, 
    'jobName': 'new-glass-21-9', 'step': 1, 'increment': 77, 
    'phase': STANDARD_PHASE, 'cyclc': 4})
mdb.jobs['new-glass-21-9']._Message(ODB_FRAME, {'phase': STANDARD_PHASE, 
    'step': 0, 'frame': 177, 'jobName': 'new-glass-21-9'})
mdb.jobs['new-glass-21-9']._Message(STATUS, {'totalTime': 3.78, 
    'timeIncrement': 0.01, 'stepTime': 3.78, 'iteration': 1, 'attempts': 1, 
    'jobName': 'new-glass-21-9', 'step': 1, 'increment': 78, 
    'phase': STANDARD_PHASE, 'cyclc': 4})
mdb.jobs['new-glass-21-9']._Message(ODB_FRAME, {'phase': STANDARD_PHASE, 
    'step': 0, 'frame': 178, 'jobName': 'new-glass-21-9'})
mdb.jobs['new-glass-21-9']._Message(STATUS, {'totalTime': 3.79, 
    'timeIncrement': 0.01, 'stepTime': 3.79, 'iteration': 1, 'attempts': 1, 
    'jobName': 'new-glass-21-9', 'step': 1, 'increment': 79, 
    'phase': STANDARD_PHASE, 'cyclc': 4})
mdb.jobs['new-glass-21-9']._Message(ODB_FRAME, {'phase': STANDARD_PHASE, 
    'step': 0, 'frame': 179, 'jobName': 'new-glass-21-9'})
mdb.jobs['new-glass-21-9']._Message(STATUS, {'totalTime': 3.8, 
    'timeIncrement': 0.01, 'stepTime': 3.8, 'iteration': 1, 'attempts': 1, 
    'jobName': 'new-glass-21-9', 'step': 1, 'increment': 80, 
    'phase': STANDARD_PHASE, 'cyclc': 4})
mdb.jobs['new-glass-21-9']._Message(ODB_FRAME, {'phase': STANDARD_PHASE, 
    'step': 0, 'frame': 180, 'jobName': 'new-glass-21-9'})
mdb.jobs['new-glass-21-9']._Message(STATUS, {'totalTime': 3.81, 
    'timeIncrement': 0.01, 'stepTime': 3.81, 'iteration': 1, 'attempts': 1, 
    'jobName': 'new-glass-21-9', 'step': 1, 'increment': 81, 
    'phase': STANDARD_PHASE, 'cyclc': 4})
mdb.jobs['new-glass-21-9']._Message(ODB_FRAME, {'phase': STANDARD_PHASE, 
    'step': 0, 'frame': 181, 'jobName': 'new-glass-21-9'})
mdb.jobs['new-glass-21-9']._Message(STATUS, {'totalTime': 3.82, 
    'timeIncrement': 0.01, 'stepTime': 3.82, 'iteration': 1, 'attempts': 1, 
    'jobName': 'new-glass-21-9', 'step': 1, 'increment': 82, 
    'phase': STANDARD_PHASE, 'cyclc': 4})
mdb.jobs['new-glass-21-9']._Message(ODB_FRAME, {'phase': STANDARD_PHASE, 
    'step': 0, 'frame': 182, 'jobName': 'new-glass-21-9'})
mdb.jobs['new-glass-21-9']._Message(STATUS, {'totalTime': 3.83, 
    'timeIncrement': 0.01, 'stepTime': 3.83, 'iteration': 1, 'attempts': 1, 
    'jobName': 'new-glass-21-9', 'step': 1, 'increment': 83, 
    'phase': STANDARD_PHASE, 'cyclc': 4})
mdb.jobs['new-glass-21-9']._Message(ODB_FRAME, {'phase': STANDARD_PHASE, 
    'step': 0, 'frame': 183, 'jobName': 'new-glass-21-9'})
mdb.jobs['new-glass-21-9']._Message(STATUS, {'totalTime': 3.84, 
    'timeIncrement': 0.01, 'stepTime': 3.84, 'iteration': 1, 'attempts': 1, 
    'jobName': 'new-glass-21-9', 'step': 1, 'increment': 84, 
    'phase': STANDARD_PHASE, 'cyclc': 4})
mdb.jobs['new-glass-21-9']._Message(ODB_FRAME, {'phase': STANDARD_PHASE, 
    'step': 0, 'frame': 184, 'jobName': 'new-glass-21-9'})
mdb.jobs['new-glass-21-9']._Message(STATUS, {'totalTime': 3.85, 
    'timeIncrement': 0.01, 'stepTime': 3.85, 'iteration': 1, 'attempts': 1, 
    'jobName': 'new-glass-21-9', 'step': 1, 'increment': 85, 
    'phase': STANDARD_PHASE, 'cyclc': 4})
mdb.jobs['new-glass-21-9']._Message(ODB_FRAME, {'phase': STANDARD_PHASE, 
    'step': 0, 'frame': 185, 'jobName': 'new-glass-21-9'})
mdb.jobs['new-glass-21-9']._Message(STATUS, {'totalTime': 3.86, 
    'timeIncrement': 0.01, 'stepTime': 3.86, 'iteration': 1, 'attempts': 1, 
    'jobName': 'new-glass-21-9', 'step': 1, 'increment': 86, 
    'phase': STANDARD_PHASE, 'cyclc': 4})
mdb.jobs['new-glass-21-9']._Message(ODB_FRAME, {'phase': STANDARD_PHASE, 
    'step': 0, 'frame': 186, 'jobName': 'new-glass-21-9'})
mdb.jobs['new-glass-21-9']._Message(STATUS, {'totalTime': 3.87, 
    'timeIncrement': 0.01, 'stepTime': 3.87, 'iteration': 1, 'attempts': 1, 
    'jobName': 'new-glass-21-9', 'step': 1, 'increment': 87, 
    'phase': STANDARD_PHASE, 'cyclc': 4})
mdb.jobs['new-glass-21-9']._Message(ODB_FRAME, {'phase': STANDARD_PHASE, 
    'step': 0, 'frame': 187, 'jobName': 'new-glass-21-9'})
mdb.jobs['new-glass-21-9']._Message(STATUS, {'totalTime': 3.88, 
    'timeIncrement': 0.01, 'stepTime': 3.88, 'iteration': 1, 'attempts': 1, 
    'jobName': 'new-glass-21-9', 'step': 1, 'increment': 88, 
    'phase': STANDARD_PHASE, 'cyclc': 4})
mdb.jobs['new-glass-21-9']._Message(ODB_FRAME, {'phase': STANDARD_PHASE, 
    'step': 0, 'frame': 188, 'jobName': 'new-glass-21-9'})
mdb.jobs['new-glass-21-9']._Message(STATUS, {'totalTime': 3.89, 
    'timeIncrement': 0.01, 'stepTime': 3.89, 'iteration': 1, 'attempts': 1, 
    'jobName': 'new-glass-21-9', 'step': 1, 'increment': 89, 
    'phase': STANDARD_PHASE, 'cyclc': 4})
mdb.jobs['new-glass-21-9']._Message(ODB_FRAME, {'phase': STANDARD_PHASE, 
    'step': 0, 'frame': 189, 'jobName': 'new-glass-21-9'})
mdb.jobs['new-glass-21-9']._Message(STATUS, {'totalTime': 3.9, 
    'timeIncrement': 0.01, 'stepTime': 3.9, 'iteration': 1, 'attempts': 1, 
    'jobName': 'new-glass-21-9', 'step': 1, 'increment': 90, 
    'phase': STANDARD_PHASE, 'cyclc': 4})
mdb.jobs['new-glass-21-9']._Message(ODB_FRAME, {'phase': STANDARD_PHASE, 
    'step': 0, 'frame': 190, 'jobName': 'new-glass-21-9'})
mdb.jobs['new-glass-21-9']._Message(STATUS, {'totalTime': 3.91, 
    'timeIncrement': 0.01, 'stepTime': 3.91, 'iteration': 1, 'attempts': 1, 
    'jobName': 'new-glass-21-9', 'step': 1, 'increment': 91, 
    'phase': STANDARD_PHASE, 'cyclc': 4})
mdb.jobs['new-glass-21-9']._Message(ODB_FRAME, {'phase': STANDARD_PHASE, 
    'step': 0, 'frame': 191, 'jobName': 'new-glass-21-9'})
mdb.jobs['new-glass-21-9']._Message(STATUS, {'totalTime': 3.92, 
    'timeIncrement': 0.01, 'stepTime': 3.92, 'iteration': 1, 'attempts': 1, 
    'jobName': 'new-glass-21-9', 'step': 1, 'increment': 92, 
    'phase': STANDARD_PHASE, 'cyclc': 4})
mdb.jobs['new-glass-21-9']._Message(ODB_FRAME, {'phase': STANDARD_PHASE, 
    'step': 0, 'frame': 192, 'jobName': 'new-glass-21-9'})
mdb.jobs['new-glass-21-9']._Message(STATUS, {'totalTime': 3.93, 
    'timeIncrement': 0.01, 'stepTime': 3.93, 'iteration': 1, 'attempts': 1, 
    'jobName': 'new-glass-21-9', 'step': 1, 'increment': 93, 
    'phase': STANDARD_PHASE, 'cyclc': 4})
mdb.jobs['new-glass-21-9']._Message(ODB_FRAME, {'phase': STANDARD_PHASE, 
    'step': 0, 'frame': 193, 'jobName': 'new-glass-21-9'})
mdb.jobs['new-glass-21-9']._Message(STATUS, {'totalTime': 3.94, 
    'timeIncrement': 0.01, 'stepTime': 3.94, 'iteration': 1, 'attempts': 1, 
    'jobName': 'new-glass-21-9', 'step': 1, 'increment': 94, 
    'phase': STANDARD_PHASE, 'cyclc': 4})
mdb.jobs['new-glass-21-9']._Message(ODB_FRAME, {'phase': STANDARD_PHASE, 
    'step': 0, 'frame': 194, 'jobName': 'new-glass-21-9'})
mdb.jobs['new-glass-21-9']._Message(STATUS, {'totalTime': 3.95, 
    'timeIncrement': 0.01, 'stepTime': 3.95, 'iteration': 1, 'attempts': 1, 
    'jobName': 'new-glass-21-9', 'step': 1, 'increment': 95, 
    'phase': STANDARD_PHASE, 'cyclc': 4})
mdb.jobs['new-glass-21-9']._Message(ODB_FRAME, {'phase': STANDARD_PHASE, 
    'step': 0, 'frame': 195, 'jobName': 'new-glass-21-9'})
mdb.jobs['new-glass-21-9']._Message(STATUS, {'totalTime': 3.96, 
    'timeIncrement': 0.01, 'stepTime': 3.96, 'iteration': 1, 'attempts': 1, 
    'jobName': 'new-glass-21-9', 'step': 1, 'increment': 96, 
    'phase': STANDARD_PHASE, 'cyclc': 4})
mdb.jobs['new-glass-21-9']._Message(ODB_FRAME, {'phase': STANDARD_PHASE, 
    'step': 0, 'frame': 196, 'jobName': 'new-glass-21-9'})
mdb.jobs['new-glass-21-9']._Message(STATUS, {'totalTime': 3.97, 
    'timeIncrement': 0.01, 'stepTime': 3.97, 'iteration': 1, 'attempts': 1, 
    'jobName': 'new-glass-21-9', 'step': 1, 'increment': 97, 
    'phase': STANDARD_PHASE, 'cyclc': 4})
mdb.jobs['new-glass-21-9']._Message(ODB_FRAME, {'phase': STANDARD_PHASE, 
    'step': 0, 'frame': 197, 'jobName': 'new-glass-21-9'})
mdb.jobs['new-glass-21-9']._Message(STATUS, {'totalTime': 3.98, 
    'timeIncrement': 0.01, 'stepTime': 3.98, 'iteration': 1, 'attempts': 1, 
    'jobName': 'new-glass-21-9', 'step': 1, 'increment': 98, 
    'phase': STANDARD_PHASE, 'cyclc': 4})
mdb.jobs['new-glass-21-9']._Message(ODB_FRAME, {'phase': STANDARD_PHASE, 
    'step': 0, 'frame': 198, 'jobName': 'new-glass-21-9'})
mdb.jobs['new-glass-21-9']._Message(STATUS, {'totalTime': 3.99, 
    'timeIncrement': 0.01, 'stepTime': 3.99, 'iteration': 1, 'attempts': 1, 
    'jobName': 'new-glass-21-9', 'step': 1, 'increment': 99, 
    'phase': STANDARD_PHASE, 'cyclc': 4})
mdb.jobs['new-glass-21-9']._Message(ODB_FRAME, {'phase': STANDARD_PHASE, 
    'step': 0, 'frame': 199, 'jobName': 'new-glass-21-9'})
mdb.jobs['new-glass-21-9']._Message(ODB_FRAME, {'phase': STANDARD_PHASE, 
    'step': 0, 'frame': 200, 'jobName': 'new-glass-21-9'})
mdb.jobs['new-glass-21-9']._Message(STATUS, {'totalTime': 4.0, 
    'timeIncrement': 0.00999999999999934, 'stepTime': 4.0, 'iteration': 1, 
    'attempts': 1, 'jobName': 'new-glass-21-9', 'step': 1, 'increment': 100, 
    'phase': STANDARD_PHASE, 'cyclc': 4})
mdb.jobs['new-glass-21-9']._Message(STATUS, {'totalTime': 6.01, 
    'timeIncrement': 0.01, 'stepTime': 6.01, 'iteration': 1, 'attempts': 1, 
    'jobName': 'new-glass-21-9', 'step': 1, 'increment': 1, 
    'phase': STANDARD_PHASE, 'cyclc': 7})
mdb.jobs['new-glass-21-9']._Message(ODB_FRAME, {'phase': STANDARD_PHASE, 
    'step': 0, 'frame': 201, 'jobName': 'new-glass-21-9'})
mdb.jobs['new-glass-21-9']._Message(STATUS, {'totalTime': 6.02, 
    'timeIncrement': 0.01, 'stepTime': 6.02, 'iteration': 1, 'attempts': 1, 
    'jobName': 'new-glass-21-9', 'step': 1, 'increment': 2, 
    'phase': STANDARD_PHASE, 'cyclc': 7})
mdb.jobs['new-glass-21-9']._Message(ODB_FRAME, {'phase': STANDARD_PHASE, 
    'step': 0, 'frame': 202, 'jobName': 'new-glass-21-9'})
mdb.jobs['new-glass-21-9']._Message(STATUS, {'totalTime': 6.03, 
    'timeIncrement': 0.01, 'stepTime': 6.03, 'iteration': 1, 'attempts': 1, 
    'jobName': 'new-glass-21-9', 'step': 1, 'increment': 3, 
    'phase': STANDARD_PHASE, 'cyclc': 7})
mdb.jobs['new-glass-21-9']._Message(ODB_FRAME, {'phase': STANDARD_PHASE, 
    'step': 0, 'frame': 203, 'jobName': 'new-glass-21-9'})
mdb.jobs['new-glass-21-9']._Message(STATUS, {'totalTime': 6.04, 
    'timeIncrement': 0.01, 'stepTime': 6.04, 'iteration': 1, 'attempts': 1, 
    'jobName': 'new-glass-21-9', 'step': 1, 'increment': 4, 
    'phase': STANDARD_PHASE, 'cyclc': 7})
mdb.jobs['new-glass-21-9']._Message(ODB_FRAME, {'phase': STANDARD_PHASE, 
    'step': 0, 'frame': 204, 'jobName': 'new-glass-21-9'})
mdb.jobs['new-glass-21-9']._Message(STATUS, {'totalTime': 6.05, 
    'timeIncrement': 0.01, 'stepTime': 6.05, 'iteration': 1, 'attempts': 1, 
    'jobName': 'new-glass-21-9', 'step': 1, 'increment': 5, 
    'phase': STANDARD_PHASE, 'cyclc': 7})
mdb.jobs['new-glass-21-9']._Message(ODB_FRAME, {'phase': STANDARD_PHASE, 
    'step': 0, 'frame': 205, 'jobName': 'new-glass-21-9'})
mdb.jobs['new-glass-21-9']._Message(STATUS, {'totalTime': 6.06, 
    'timeIncrement': 0.01, 'stepTime': 6.06, 'iteration': 1, 'attempts': 1, 
    'jobName': 'new-glass-21-9', 'step': 1, 'increment': 6, 
    'phase': STANDARD_PHASE, 'cyclc': 7})
mdb.jobs['new-glass-21-9']._Message(ODB_FRAME, {'phase': STANDARD_PHASE, 
    'step': 0, 'frame': 206, 'jobName': 'new-glass-21-9'})
mdb.jobs['new-glass-21-9']._Message(STATUS, {'totalTime': 6.07, 
    'timeIncrement': 0.01, 'stepTime': 6.07, 'iteration': 1, 'attempts': 1, 
    'jobName': 'new-glass-21-9', 'step': 1, 'increment': 7, 
    'phase': STANDARD_PHASE, 'cyclc': 7})
mdb.jobs['new-glass-21-9']._Message(ODB_FRAME, {'phase': STANDARD_PHASE, 
    'step': 0, 'frame': 207, 'jobName': 'new-glass-21-9'})
mdb.jobs['new-glass-21-9']._Message(STATUS, {'totalTime': 6.08, 
    'timeIncrement': 0.01, 'stepTime': 6.08, 'iteration': 1, 'attempts': 1, 
    'jobName': 'new-glass-21-9', 'step': 1, 'increment': 8, 
    'phase': STANDARD_PHASE, 'cyclc': 7})
mdb.jobs['new-glass-21-9']._Message(ODB_FRAME, {'phase': STANDARD_PHASE, 
    'step': 0, 'frame': 208, 'jobName': 'new-glass-21-9'})
mdb.jobs['new-glass-21-9']._Message(STATUS, {'totalTime': 6.09, 
    'timeIncrement': 0.01, 'stepTime': 6.09, 'iteration': 1, 'attempts': 1, 
    'jobName': 'new-glass-21-9', 'step': 1, 'increment': 9, 
    'phase': STANDARD_PHASE, 'cyclc': 7})
mdb.jobs['new-glass-21-9']._Message(ODB_FRAME, {'phase': STANDARD_PHASE, 
    'step': 0, 'frame': 209, 'jobName': 'new-glass-21-9'})
mdb.jobs['new-glass-21-9']._Message(STATUS, {'totalTime': 6.1, 
    'timeIncrement': 0.01, 'stepTime': 6.1, 'iteration': 1, 'attempts': 1, 
    'jobName': 'new-glass-21-9', 'step': 1, 'increment': 10, 
    'phase': STANDARD_PHASE, 'cyclc': 7})
mdb.jobs['new-glass-21-9']._Message(ODB_FRAME, {'phase': STANDARD_PHASE, 
    'step': 0, 'frame': 210, 'jobName': 'new-glass-21-9'})
mdb.jobs['new-glass-21-9']._Message(STATUS, {'totalTime': 6.11, 
    'timeIncrement': 0.01, 'stepTime': 6.11, 'iteration': 1, 'attempts': 1, 
    'jobName': 'new-glass-21-9', 'step': 1, 'increment': 11, 
    'phase': STANDARD_PHASE, 'cyclc': 7})
mdb.jobs['new-glass-21-9']._Message(ODB_FRAME, {'phase': STANDARD_PHASE, 
    'step': 0, 'frame': 211, 'jobName': 'new-glass-21-9'})
mdb.jobs['new-glass-21-9']._Message(STATUS, {'totalTime': 6.12, 
    'timeIncrement': 0.01, 'stepTime': 6.12, 'iteration': 1, 'attempts': 1, 
    'jobName': 'new-glass-21-9', 'step': 1, 'increment': 12, 
    'phase': STANDARD_PHASE, 'cyclc': 7})
mdb.jobs['new-glass-21-9']._Message(ODB_FRAME, {'phase': STANDARD_PHASE, 
    'step': 0, 'frame': 212, 'jobName': 'new-glass-21-9'})
mdb.jobs['new-glass-21-9']._Message(STATUS, {'totalTime': 6.13, 
    'timeIncrement': 0.01, 'stepTime': 6.13, 'iteration': 1, 'attempts': 1, 
    'jobName': 'new-glass-21-9', 'step': 1, 'increment': 13, 
    'phase': STANDARD_PHASE, 'cyclc': 7})
mdb.jobs['new-glass-21-9']._Message(ODB_FRAME, {'phase': STANDARD_PHASE, 
    'step': 0, 'frame': 213, 'jobName': 'new-glass-21-9'})
mdb.jobs['new-glass-21-9']._Message(STATUS, {'totalTime': 6.14, 
    'timeIncrement': 0.01, 'stepTime': 6.14, 'iteration': 1, 'attempts': 1, 
    'jobName': 'new-glass-21-9', 'step': 1, 'increment': 14, 
    'phase': STANDARD_PHASE, 'cyclc': 7})
mdb.jobs['new-glass-21-9']._Message(ODB_FRAME, {'phase': STANDARD_PHASE, 
    'step': 0, 'frame': 214, 'jobName': 'new-glass-21-9'})
mdb.jobs['new-glass-21-9']._Message(STATUS, {'totalTime': 6.15, 
    'timeIncrement': 0.01, 'stepTime': 6.15, 'iteration': 1, 'attempts': 1, 
    'jobName': 'new-glass-21-9', 'step': 1, 'increment': 15, 
    'phase': STANDARD_PHASE, 'cyclc': 7})
mdb.jobs['new-glass-21-9']._Message(ODB_FRAME, {'phase': STANDARD_PHASE, 
    'step': 0, 'frame': 215, 'jobName': 'new-glass-21-9'})
mdb.jobs['new-glass-21-9']._Message(STATUS, {'totalTime': 6.16, 
    'timeIncrement': 0.01, 'stepTime': 6.16, 'iteration': 1, 'attempts': 1, 
    'jobName': 'new-glass-21-9', 'step': 1, 'increment': 16, 
    'phase': STANDARD_PHASE, 'cyclc': 7})
mdb.jobs['new-glass-21-9']._Message(ODB_FRAME, {'phase': STANDARD_PHASE, 
    'step': 0, 'frame': 216, 'jobName': 'new-glass-21-9'})
mdb.jobs['new-glass-21-9']._Message(STATUS, {'totalTime': 6.17, 
    'timeIncrement': 0.01, 'stepTime': 6.17, 'iteration': 1, 'attempts': 1, 
    'jobName': 'new-glass-21-9', 'step': 1, 'increment': 17, 
    'phase': STANDARD_PHASE, 'cyclc': 7})
mdb.jobs['new-glass-21-9']._Message(ODB_FRAME, {'phase': STANDARD_PHASE, 
    'step': 0, 'frame': 217, 'jobName': 'new-glass-21-9'})
mdb.jobs['new-glass-21-9']._Message(STATUS, {'totalTime': 6.18, 
    'timeIncrement': 0.01, 'stepTime': 6.18, 'iteration': 1, 'attempts': 1, 
    'jobName': 'new-glass-21-9', 'step': 1, 'increment': 18, 
    'phase': STANDARD_PHASE, 'cyclc': 7})
mdb.jobs['new-glass-21-9']._Message(ODB_FRAME, {'phase': STANDARD_PHASE, 
    'step': 0, 'frame': 218, 'jobName': 'new-glass-21-9'})
mdb.jobs['new-glass-21-9']._Message(STATUS, {'totalTime': 6.19, 
    'timeIncrement': 0.01, 'stepTime': 6.19, 'iteration': 1, 'attempts': 1, 
    'jobName': 'new-glass-21-9', 'step': 1, 'increment': 19, 
    'phase': STANDARD_PHASE, 'cyclc': 7})
mdb.jobs['new-glass-21-9']._Message(ODB_FRAME, {'phase': STANDARD_PHASE, 
    'step': 0, 'frame': 219, 'jobName': 'new-glass-21-9'})
mdb.jobs['new-glass-21-9']._Message(STATUS, {'totalTime': 6.2, 
    'timeIncrement': 0.01, 'stepTime': 6.2, 'iteration': 1, 'attempts': 1, 
    'jobName': 'new-glass-21-9', 'step': 1, 'increment': 20, 
    'phase': STANDARD_PHASE, 'cyclc': 7})
mdb.jobs['new-glass-21-9']._Message(ODB_FRAME, {'phase': STANDARD_PHASE, 
    'step': 0, 'frame': 220, 'jobName': 'new-glass-21-9'})
mdb.jobs['new-glass-21-9']._Message(STATUS, {'totalTime': 6.21, 
    'timeIncrement': 0.01, 'stepTime': 6.21, 'iteration': 1, 'attempts': 1, 
    'jobName': 'new-glass-21-9', 'step': 1, 'increment': 21, 
    'phase': STANDARD_PHASE, 'cyclc': 7})
mdb.jobs['new-glass-21-9']._Message(ODB_FRAME, {'phase': STANDARD_PHASE, 
    'step': 0, 'frame': 221, 'jobName': 'new-glass-21-9'})
mdb.jobs['new-glass-21-9']._Message(STATUS, {'totalTime': 6.22, 
    'timeIncrement': 0.01, 'stepTime': 6.22, 'iteration': 1, 'attempts': 1, 
    'jobName': 'new-glass-21-9', 'step': 1, 'increment': 22, 
    'phase': STANDARD_PHASE, 'cyclc': 7})
mdb.jobs['new-glass-21-9']._Message(ODB_FRAME, {'phase': STANDARD_PHASE, 
    'step': 0, 'frame': 222, 'jobName': 'new-glass-21-9'})
mdb.jobs['new-glass-21-9']._Message(STATUS, {'totalTime': 6.23, 
    'timeIncrement': 0.01, 'stepTime': 6.23, 'iteration': 1, 'attempts': 1, 
    'jobName': 'new-glass-21-9', 'step': 1, 'increment': 23, 
    'phase': STANDARD_PHASE, 'cyclc': 7})
mdb.jobs['new-glass-21-9']._Message(ODB_FRAME, {'phase': STANDARD_PHASE, 
    'step': 0, 'frame': 223, 'jobName': 'new-glass-21-9'})
mdb.jobs['new-glass-21-9']._Message(STATUS, {'totalTime': 6.24, 
    'timeIncrement': 0.01, 'stepTime': 6.24, 'iteration': 1, 'attempts': 1, 
    'jobName': 'new-glass-21-9', 'step': 1, 'increment': 24, 
    'phase': STANDARD_PHASE, 'cyclc': 7})
mdb.jobs['new-glass-21-9']._Message(ODB_FRAME, {'phase': STANDARD_PHASE, 
    'step': 0, 'frame': 224, 'jobName': 'new-glass-21-9'})
mdb.jobs['new-glass-21-9']._Message(STATUS, {'totalTime': 6.25, 
    'timeIncrement': 0.01, 'stepTime': 6.25, 'iteration': 1, 'attempts': 1, 
    'jobName': 'new-glass-21-9', 'step': 1, 'increment': 25, 
    'phase': STANDARD_PHASE, 'cyclc': 7})
mdb.jobs['new-glass-21-9']._Message(ODB_FRAME, {'phase': STANDARD_PHASE, 
    'step': 0, 'frame': 225, 'jobName': 'new-glass-21-9'})
mdb.jobs['new-glass-21-9']._Message(STATUS, {'totalTime': 6.26, 
    'timeIncrement': 0.01, 'stepTime': 6.26, 'iteration': 1, 'attempts': 1, 
    'jobName': 'new-glass-21-9', 'step': 1, 'increment': 26, 
    'phase': STANDARD_PHASE, 'cyclc': 7})
mdb.jobs['new-glass-21-9']._Message(ODB_FRAME, {'phase': STANDARD_PHASE, 
    'step': 0, 'frame': 226, 'jobName': 'new-glass-21-9'})
mdb.jobs['new-glass-21-9']._Message(STATUS, {'totalTime': 6.27, 
    'timeIncrement': 0.01, 'stepTime': 6.27, 'iteration': 1, 'attempts': 1, 
    'jobName': 'new-glass-21-9', 'step': 1, 'increment': 27, 
    'phase': STANDARD_PHASE, 'cyclc': 7})
mdb.jobs['new-glass-21-9']._Message(ODB_FRAME, {'phase': STANDARD_PHASE, 
    'step': 0, 'frame': 227, 'jobName': 'new-glass-21-9'})
mdb.jobs['new-glass-21-9']._Message(STATUS, {'totalTime': 6.28, 
    'timeIncrement': 0.01, 'stepTime': 6.28, 'iteration': 1, 'attempts': 1, 
    'jobName': 'new-glass-21-9', 'step': 1, 'increment': 28, 
    'phase': STANDARD_PHASE, 'cyclc': 7})
mdb.jobs['new-glass-21-9']._Message(ODB_FRAME, {'phase': STANDARD_PHASE, 
    'step': 0, 'frame': 228, 'jobName': 'new-glass-21-9'})
mdb.jobs['new-glass-21-9']._Message(STATUS, {'totalTime': 6.29, 
    'timeIncrement': 0.01, 'stepTime': 6.29, 'iteration': 1, 'attempts': 1, 
    'jobName': 'new-glass-21-9', 'step': 1, 'increment': 29, 
    'phase': STANDARD_PHASE, 'cyclc': 7})
mdb.jobs['new-glass-21-9']._Message(ODB_FRAME, {'phase': STANDARD_PHASE, 
    'step': 0, 'frame': 229, 'jobName': 'new-glass-21-9'})
mdb.jobs['new-glass-21-9']._Message(STATUS, {'totalTime': 6.3, 
    'timeIncrement': 0.01, 'stepTime': 6.3, 'iteration': 1, 'attempts': 1, 
    'jobName': 'new-glass-21-9', 'step': 1, 'increment': 30, 
    'phase': STANDARD_PHASE, 'cyclc': 7})
mdb.jobs['new-glass-21-9']._Message(ODB_FRAME, {'phase': STANDARD_PHASE, 
    'step': 0, 'frame': 230, 'jobName': 'new-glass-21-9'})
mdb.jobs['new-glass-21-9']._Message(STATUS, {'totalTime': 6.31, 
    'timeIncrement': 0.01, 'stepTime': 6.31, 'iteration': 1, 'attempts': 1, 
    'jobName': 'new-glass-21-9', 'step': 1, 'increment': 31, 
    'phase': STANDARD_PHASE, 'cyclc': 7})
mdb.jobs['new-glass-21-9']._Message(ODB_FRAME, {'phase': STANDARD_PHASE, 
    'step': 0, 'frame': 231, 'jobName': 'new-glass-21-9'})
mdb.jobs['new-glass-21-9']._Message(STATUS, {'totalTime': 6.32, 
    'timeIncrement': 0.01, 'stepTime': 6.32, 'iteration': 1, 'attempts': 1, 
    'jobName': 'new-glass-21-9', 'step': 1, 'increment': 32, 
    'phase': STANDARD_PHASE, 'cyclc': 7})
mdb.jobs['new-glass-21-9']._Message(ODB_FRAME, {'phase': STANDARD_PHASE, 
    'step': 0, 'frame': 232, 'jobName': 'new-glass-21-9'})
mdb.jobs['new-glass-21-9']._Message(STATUS, {'totalTime': 6.33, 
    'timeIncrement': 0.01, 'stepTime': 6.33, 'iteration': 1, 'attempts': 1, 
    'jobName': 'new-glass-21-9', 'step': 1, 'increment': 33, 
    'phase': STANDARD_PHASE, 'cyclc': 7})
mdb.jobs['new-glass-21-9']._Message(ODB_FRAME, {'phase': STANDARD_PHASE, 
    'step': 0, 'frame': 233, 'jobName': 'new-glass-21-9'})
mdb.jobs['new-glass-21-9']._Message(STATUS, {'totalTime': 6.34, 
    'timeIncrement': 0.01, 'stepTime': 6.34, 'iteration': 1, 'attempts': 1, 
    'jobName': 'new-glass-21-9', 'step': 1, 'increment': 34, 
    'phase': STANDARD_PHASE, 'cyclc': 7})
mdb.jobs['new-glass-21-9']._Message(ODB_FRAME, {'phase': STANDARD_PHASE, 
    'step': 0, 'frame': 234, 'jobName': 'new-glass-21-9'})
mdb.jobs['new-glass-21-9']._Message(STATUS, {'totalTime': 6.35, 
    'timeIncrement': 0.01, 'stepTime': 6.35, 'iteration': 1, 'attempts': 1, 
    'jobName': 'new-glass-21-9', 'step': 1, 'increment': 35, 
    'phase': STANDARD_PHASE, 'cyclc': 7})
mdb.jobs['new-glass-21-9']._Message(ODB_FRAME, {'phase': STANDARD_PHASE, 
    'step': 0, 'frame': 235, 'jobName': 'new-glass-21-9'})
mdb.jobs['new-glass-21-9']._Message(STATUS, {'totalTime': 6.36, 
    'timeIncrement': 0.01, 'stepTime': 6.36, 'iteration': 1, 'attempts': 1, 
    'jobName': 'new-glass-21-9', 'step': 1, 'increment': 36, 
    'phase': STANDARD_PHASE, 'cyclc': 7})
mdb.jobs['new-glass-21-9']._Message(ODB_FRAME, {'phase': STANDARD_PHASE, 
    'step': 0, 'frame': 236, 'jobName': 'new-glass-21-9'})
mdb.jobs['new-glass-21-9']._Message(STATUS, {'totalTime': 6.37, 
    'timeIncrement': 0.01, 'stepTime': 6.37, 'iteration': 1, 'attempts': 1, 
    'jobName': 'new-glass-21-9', 'step': 1, 'increment': 37, 
    'phase': STANDARD_PHASE, 'cyclc': 7})
mdb.jobs['new-glass-21-9']._Message(ODB_FRAME, {'phase': STANDARD_PHASE, 
    'step': 0, 'frame': 237, 'jobName': 'new-glass-21-9'})
mdb.jobs['new-glass-21-9']._Message(STATUS, {'totalTime': 6.38, 
    'timeIncrement': 0.01, 'stepTime': 6.38, 'iteration': 1, 'attempts': 1, 
    'jobName': 'new-glass-21-9', 'step': 1, 'increment': 38, 
    'phase': STANDARD_PHASE, 'cyclc': 7})
mdb.jobs['new-glass-21-9']._Message(ODB_FRAME, {'phase': STANDARD_PHASE, 
    'step': 0, 'frame': 238, 'jobName': 'new-glass-21-9'})
mdb.jobs['new-glass-21-9']._Message(STATUS, {'totalTime': 6.39, 
    'timeIncrement': 0.01, 'stepTime': 6.39, 'iteration': 1, 'attempts': 1, 
    'jobName': 'new-glass-21-9', 'step': 1, 'increment': 39, 
    'phase': STANDARD_PHASE, 'cyclc': 7})
mdb.jobs['new-glass-21-9']._Message(ODB_FRAME, {'phase': STANDARD_PHASE, 
    'step': 0, 'frame': 239, 'jobName': 'new-glass-21-9'})
mdb.jobs['new-glass-21-9']._Message(STATUS, {'totalTime': 6.4, 
    'timeIncrement': 0.01, 'stepTime': 6.4, 'iteration': 1, 'attempts': 1, 
    'jobName': 'new-glass-21-9', 'step': 1, 'increment': 40, 
    'phase': STANDARD_PHASE, 'cyclc': 7})
mdb.jobs['new-glass-21-9']._Message(ODB_FRAME, {'phase': STANDARD_PHASE, 
    'step': 0, 'frame': 240, 'jobName': 'new-glass-21-9'})
mdb.jobs['new-glass-21-9']._Message(STATUS, {'totalTime': 6.41, 
    'timeIncrement': 0.01, 'stepTime': 6.41, 'iteration': 1, 'attempts': 1, 
    'jobName': 'new-glass-21-9', 'step': 1, 'increment': 41, 
    'phase': STANDARD_PHASE, 'cyclc': 7})
mdb.jobs['new-glass-21-9']._Message(ODB_FRAME, {'phase': STANDARD_PHASE, 
    'step': 0, 'frame': 241, 'jobName': 'new-glass-21-9'})
mdb.jobs['new-glass-21-9']._Message(STATUS, {'totalTime': 6.42, 
    'timeIncrement': 0.01, 'stepTime': 6.42, 'iteration': 1, 'attempts': 1, 
    'jobName': 'new-glass-21-9', 'step': 1, 'increment': 42, 
    'phase': STANDARD_PHASE, 'cyclc': 7})
mdb.jobs['new-glass-21-9']._Message(ODB_FRAME, {'phase': STANDARD_PHASE, 
    'step': 0, 'frame': 242, 'jobName': 'new-glass-21-9'})
mdb.jobs['new-glass-21-9']._Message(STATUS, {'totalTime': 6.43, 
    'timeIncrement': 0.01, 'stepTime': 6.43, 'iteration': 1, 'attempts': 1, 
    'jobName': 'new-glass-21-9', 'step': 1, 'increment': 43, 
    'phase': STANDARD_PHASE, 'cyclc': 7})
mdb.jobs['new-glass-21-9']._Message(ODB_FRAME, {'phase': STANDARD_PHASE, 
    'step': 0, 'frame': 243, 'jobName': 'new-glass-21-9'})
mdb.jobs['new-glass-21-9']._Message(STATUS, {'totalTime': 6.44, 
    'timeIncrement': 0.01, 'stepTime': 6.44, 'iteration': 1, 'attempts': 1, 
    'jobName': 'new-glass-21-9', 'step': 1, 'increment': 44, 
    'phase': STANDARD_PHASE, 'cyclc': 7})
mdb.jobs['new-glass-21-9']._Message(ODB_FRAME, {'phase': STANDARD_PHASE, 
    'step': 0, 'frame': 244, 'jobName': 'new-glass-21-9'})
mdb.jobs['new-glass-21-9']._Message(STATUS, {'totalTime': 6.45, 
    'timeIncrement': 0.01, 'stepTime': 6.45, 'iteration': 1, 'attempts': 1, 
    'jobName': 'new-glass-21-9', 'step': 1, 'increment': 45, 
    'phase': STANDARD_PHASE, 'cyclc': 7})
mdb.jobs['new-glass-21-9']._Message(ODB_FRAME, {'phase': STANDARD_PHASE, 
    'step': 0, 'frame': 245, 'jobName': 'new-glass-21-9'})
mdb.jobs['new-glass-21-9']._Message(STATUS, {'totalTime': 6.46, 
    'timeIncrement': 0.01, 'stepTime': 6.46, 'iteration': 1, 'attempts': 1, 
    'jobName': 'new-glass-21-9', 'step': 1, 'increment': 46, 
    'phase': STANDARD_PHASE, 'cyclc': 7})
mdb.jobs['new-glass-21-9']._Message(ODB_FRAME, {'phase': STANDARD_PHASE, 
    'step': 0, 'frame': 246, 'jobName': 'new-glass-21-9'})
mdb.jobs['new-glass-21-9']._Message(STATUS, {'totalTime': 6.47, 
    'timeIncrement': 0.01, 'stepTime': 6.47, 'iteration': 1, 'attempts': 1, 
    'jobName': 'new-glass-21-9', 'step': 1, 'increment': 47, 
    'phase': STANDARD_PHASE, 'cyclc': 7})
mdb.jobs['new-glass-21-9']._Message(ODB_FRAME, {'phase': STANDARD_PHASE, 
    'step': 0, 'frame': 247, 'jobName': 'new-glass-21-9'})
mdb.jobs['new-glass-21-9']._Message(STATUS, {'totalTime': 6.48, 
    'timeIncrement': 0.01, 'stepTime': 6.48, 'iteration': 1, 'attempts': 1, 
    'jobName': 'new-glass-21-9', 'step': 1, 'increment': 48, 
    'phase': STANDARD_PHASE, 'cyclc': 7})
mdb.jobs['new-glass-21-9']._Message(ODB_FRAME, {'phase': STANDARD_PHASE, 
    'step': 0, 'frame': 248, 'jobName': 'new-glass-21-9'})
mdb.jobs['new-glass-21-9']._Message(STATUS, {'totalTime': 6.49, 
    'timeIncrement': 0.01, 'stepTime': 6.49, 'iteration': 1, 'attempts': 1, 
    'jobName': 'new-glass-21-9', 'step': 1, 'increment': 49, 
    'phase': STANDARD_PHASE, 'cyclc': 7})
mdb.jobs['new-glass-21-9']._Message(ODB_FRAME, {'phase': STANDARD_PHASE, 
    'step': 0, 'frame': 249, 'jobName': 'new-glass-21-9'})
mdb.jobs['new-glass-21-9']._Message(STATUS, {'totalTime': 6.5, 
    'timeIncrement': 0.01, 'stepTime': 6.5, 'iteration': 1, 'attempts': 1, 
    'jobName': 'new-glass-21-9', 'step': 1, 'increment': 50, 
    'phase': STANDARD_PHASE, 'cyclc': 7})
mdb.jobs['new-glass-21-9']._Message(ODB_FRAME, {'phase': STANDARD_PHASE, 
    'step': 0, 'frame': 250, 'jobName': 'new-glass-21-9'})
mdb.jobs['new-glass-21-9']._Message(STATUS, {'totalTime': 6.51, 
    'timeIncrement': 0.01, 'stepTime': 6.51, 'iteration': 1, 'attempts': 1, 
    'jobName': 'new-glass-21-9', 'step': 1, 'increment': 51, 
    'phase': STANDARD_PHASE, 'cyclc': 7})
mdb.jobs['new-glass-21-9']._Message(ODB_FRAME, {'phase': STANDARD_PHASE, 
    'step': 0, 'frame': 251, 'jobName': 'new-glass-21-9'})
mdb.jobs['new-glass-21-9']._Message(STATUS, {'totalTime': 6.52, 
    'timeIncrement': 0.01, 'stepTime': 6.52, 'iteration': 1, 'attempts': 1, 
    'jobName': 'new-glass-21-9', 'step': 1, 'increment': 52, 
    'phase': STANDARD_PHASE, 'cyclc': 7})
mdb.jobs['new-glass-21-9']._Message(ODB_FRAME, {'phase': STANDARD_PHASE, 
    'step': 0, 'frame': 252, 'jobName': 'new-glass-21-9'})
mdb.jobs['new-glass-21-9']._Message(STATUS, {'totalTime': 6.53, 
    'timeIncrement': 0.01, 'stepTime': 6.53, 'iteration': 1, 'attempts': 1, 
    'jobName': 'new-glass-21-9', 'step': 1, 'increment': 53, 
    'phase': STANDARD_PHASE, 'cyclc': 7})
mdb.jobs['new-glass-21-9']._Message(ODB_FRAME, {'phase': STANDARD_PHASE, 
    'step': 0, 'frame': 253, 'jobName': 'new-glass-21-9'})
mdb.jobs['new-glass-21-9']._Message(STATUS, {'totalTime': 6.54, 
    'timeIncrement': 0.01, 'stepTime': 6.54, 'iteration': 1, 'attempts': 1, 
    'jobName': 'new-glass-21-9', 'step': 1, 'increment': 54, 
    'phase': STANDARD_PHASE, 'cyclc': 7})
mdb.jobs['new-glass-21-9']._Message(ODB_FRAME, {'phase': STANDARD_PHASE, 
    'step': 0, 'frame': 254, 'jobName': 'new-glass-21-9'})
mdb.jobs['new-glass-21-9']._Message(STATUS, {'totalTime': 6.55, 
    'timeIncrement': 0.01, 'stepTime': 6.55, 'iteration': 1, 'attempts': 1, 
    'jobName': 'new-glass-21-9', 'step': 1, 'increment': 55, 
    'phase': STANDARD_PHASE, 'cyclc': 7})
mdb.jobs['new-glass-21-9']._Message(ODB_FRAME, {'phase': STANDARD_PHASE, 
    'step': 0, 'frame': 255, 'jobName': 'new-glass-21-9'})
mdb.jobs['new-glass-21-9']._Message(STATUS, {'totalTime': 6.56, 
    'timeIncrement': 0.01, 'stepTime': 6.56, 'iteration': 1, 'attempts': 1, 
    'jobName': 'new-glass-21-9', 'step': 1, 'increment': 56, 
    'phase': STANDARD_PHASE, 'cyclc': 7})
mdb.jobs['new-glass-21-9']._Message(ODB_FRAME, {'phase': STANDARD_PHASE, 
    'step': 0, 'frame': 256, 'jobName': 'new-glass-21-9'})
mdb.jobs['new-glass-21-9']._Message(STATUS, {'totalTime': 6.57, 
    'timeIncrement': 0.01, 'stepTime': 6.57, 'iteration': 1, 'attempts': 1, 
    'jobName': 'new-glass-21-9', 'step': 1, 'increment': 57, 
    'phase': STANDARD_PHASE, 'cyclc': 7})
mdb.jobs['new-glass-21-9']._Message(ODB_FRAME, {'phase': STANDARD_PHASE, 
    'step': 0, 'frame': 257, 'jobName': 'new-glass-21-9'})
mdb.jobs['new-glass-21-9']._Message(STATUS, {'totalTime': 6.58, 
    'timeIncrement': 0.01, 'stepTime': 6.58, 'iteration': 1, 'attempts': 1, 
    'jobName': 'new-glass-21-9', 'step': 1, 'increment': 58, 
    'phase': STANDARD_PHASE, 'cyclc': 7})
mdb.jobs['new-glass-21-9']._Message(ODB_FRAME, {'phase': STANDARD_PHASE, 
    'step': 0, 'frame': 258, 'jobName': 'new-glass-21-9'})
mdb.jobs['new-glass-21-9']._Message(STATUS, {'totalTime': 6.59, 
    'timeIncrement': 0.01, 'stepTime': 6.59, 'iteration': 1, 'attempts': 1, 
    'jobName': 'new-glass-21-9', 'step': 1, 'increment': 59, 
    'phase': STANDARD_PHASE, 'cyclc': 7})
mdb.jobs['new-glass-21-9']._Message(ODB_FRAME, {'phase': STANDARD_PHASE, 
    'step': 0, 'frame': 259, 'jobName': 'new-glass-21-9'})
mdb.jobs['new-glass-21-9']._Message(STATUS, {'totalTime': 6.6, 
    'timeIncrement': 0.01, 'stepTime': 6.6, 'iteration': 1, 'attempts': 1, 
    'jobName': 'new-glass-21-9', 'step': 1, 'increment': 60, 
    'phase': STANDARD_PHASE, 'cyclc': 7})
mdb.jobs['new-glass-21-9']._Message(ODB_FRAME, {'phase': STANDARD_PHASE, 
    'step': 0, 'frame': 260, 'jobName': 'new-glass-21-9'})
mdb.jobs['new-glass-21-9']._Message(STATUS, {'totalTime': 6.61, 
    'timeIncrement': 0.01, 'stepTime': 6.61, 'iteration': 1, 'attempts': 1, 
    'jobName': 'new-glass-21-9', 'step': 1, 'increment': 61, 
    'phase': STANDARD_PHASE, 'cyclc': 7})
mdb.jobs['new-glass-21-9']._Message(ODB_FRAME, {'phase': STANDARD_PHASE, 
    'step': 0, 'frame': 261, 'jobName': 'new-glass-21-9'})
mdb.jobs['new-glass-21-9']._Message(STATUS, {'totalTime': 6.62, 
    'timeIncrement': 0.01, 'stepTime': 6.62, 'iteration': 1, 'attempts': 1, 
    'jobName': 'new-glass-21-9', 'step': 1, 'increment': 62, 
    'phase': STANDARD_PHASE, 'cyclc': 7})
mdb.jobs['new-glass-21-9']._Message(ODB_FRAME, {'phase': STANDARD_PHASE, 
    'step': 0, 'frame': 262, 'jobName': 'new-glass-21-9'})
mdb.jobs['new-glass-21-9']._Message(STATUS, {'totalTime': 6.63, 
    'timeIncrement': 0.01, 'stepTime': 6.63, 'iteration': 1, 'attempts': 1, 
    'jobName': 'new-glass-21-9', 'step': 1, 'increment': 63, 
    'phase': STANDARD_PHASE, 'cyclc': 7})
mdb.jobs['new-glass-21-9']._Message(ODB_FRAME, {'phase': STANDARD_PHASE, 
    'step': 0, 'frame': 263, 'jobName': 'new-glass-21-9'})
mdb.jobs['new-glass-21-9']._Message(STATUS, {'totalTime': 6.64, 
    'timeIncrement': 0.01, 'stepTime': 6.64, 'iteration': 1, 'attempts': 1, 
    'jobName': 'new-glass-21-9', 'step': 1, 'increment': 64, 
    'phase': STANDARD_PHASE, 'cyclc': 7})
mdb.jobs['new-glass-21-9']._Message(ODB_FRAME, {'phase': STANDARD_PHASE, 
    'step': 0, 'frame': 264, 'jobName': 'new-glass-21-9'})
mdb.jobs['new-glass-21-9']._Message(STATUS, {'totalTime': 6.65, 
    'timeIncrement': 0.01, 'stepTime': 6.65, 'iteration': 1, 'attempts': 1, 
    'jobName': 'new-glass-21-9', 'step': 1, 'increment': 65, 
    'phase': STANDARD_PHASE, 'cyclc': 7})
mdb.jobs['new-glass-21-9']._Message(ODB_FRAME, {'phase': STANDARD_PHASE, 
    'step': 0, 'frame': 265, 'jobName': 'new-glass-21-9'})
mdb.jobs['new-glass-21-9']._Message(STATUS, {'totalTime': 6.66, 
    'timeIncrement': 0.01, 'stepTime': 6.66, 'iteration': 1, 'attempts': 1, 
    'jobName': 'new-glass-21-9', 'step': 1, 'increment': 66, 
    'phase': STANDARD_PHASE, 'cyclc': 7})
mdb.jobs['new-glass-21-9']._Message(ODB_FRAME, {'phase': STANDARD_PHASE, 
    'step': 0, 'frame': 266, 'jobName': 'new-glass-21-9'})
mdb.jobs['new-glass-21-9']._Message(STATUS, {'totalTime': 6.67, 
    'timeIncrement': 0.01, 'stepTime': 6.67, 'iteration': 1, 'attempts': 1, 
    'jobName': 'new-glass-21-9', 'step': 1, 'increment': 67, 
    'phase': STANDARD_PHASE, 'cyclc': 7})
mdb.jobs['new-glass-21-9']._Message(ODB_FRAME, {'phase': STANDARD_PHASE, 
    'step': 0, 'frame': 267, 'jobName': 'new-glass-21-9'})
mdb.jobs['new-glass-21-9']._Message(STATUS, {'totalTime': 6.68, 
    'timeIncrement': 0.01, 'stepTime': 6.68, 'iteration': 1, 'attempts': 1, 
    'jobName': 'new-glass-21-9', 'step': 1, 'increment': 68, 
    'phase': STANDARD_PHASE, 'cyclc': 7})
mdb.jobs['new-glass-21-9']._Message(ODB_FRAME, {'phase': STANDARD_PHASE, 
    'step': 0, 'frame': 268, 'jobName': 'new-glass-21-9'})
mdb.jobs['new-glass-21-9']._Message(STATUS, {'totalTime': 6.69, 
    'timeIncrement': 0.01, 'stepTime': 6.69, 'iteration': 1, 'attempts': 1, 
    'jobName': 'new-glass-21-9', 'step': 1, 'increment': 69, 
    'phase': STANDARD_PHASE, 'cyclc': 7})
mdb.jobs['new-glass-21-9']._Message(ODB_FRAME, {'phase': STANDARD_PHASE, 
    'step': 0, 'frame': 269, 'jobName': 'new-glass-21-9'})
mdb.jobs['new-glass-21-9']._Message(STATUS, {'totalTime': 6.7, 
    'timeIncrement': 0.01, 'stepTime': 6.7, 'iteration': 1, 'attempts': 1, 
    'jobName': 'new-glass-21-9', 'step': 1, 'increment': 70, 
    'phase': STANDARD_PHASE, 'cyclc': 7})
mdb.jobs['new-glass-21-9']._Message(ODB_FRAME, {'phase': STANDARD_PHASE, 
    'step': 0, 'frame': 270, 'jobName': 'new-glass-21-9'})
mdb.jobs['new-glass-21-9']._Message(STATUS, {'totalTime': 6.71, 
    'timeIncrement': 0.01, 'stepTime': 6.71, 'iteration': 1, 'attempts': 1, 
    'jobName': 'new-glass-21-9', 'step': 1, 'increment': 71, 
    'phase': STANDARD_PHASE, 'cyclc': 7})
mdb.jobs['new-glass-21-9']._Message(ODB_FRAME, {'phase': STANDARD_PHASE, 
    'step': 0, 'frame': 271, 'jobName': 'new-glass-21-9'})
mdb.jobs['new-glass-21-9']._Message(STATUS, {'totalTime': 6.72, 
    'timeIncrement': 0.01, 'stepTime': 6.72, 'iteration': 1, 'attempts': 1, 
    'jobName': 'new-glass-21-9', 'step': 1, 'increment': 72, 
    'phase': STANDARD_PHASE, 'cyclc': 7})
mdb.jobs['new-glass-21-9']._Message(ODB_FRAME, {'phase': STANDARD_PHASE, 
    'step': 0, 'frame': 272, 'jobName': 'new-glass-21-9'})
mdb.jobs['new-glass-21-9']._Message(STATUS, {'totalTime': 6.73, 
    'timeIncrement': 0.01, 'stepTime': 6.73, 'iteration': 1, 'attempts': 1, 
    'jobName': 'new-glass-21-9', 'step': 1, 'increment': 73, 
    'phase': STANDARD_PHASE, 'cyclc': 7})
mdb.jobs['new-glass-21-9']._Message(ODB_FRAME, {'phase': STANDARD_PHASE, 
    'step': 0, 'frame': 273, 'jobName': 'new-glass-21-9'})
mdb.jobs['new-glass-21-9']._Message(STATUS, {'totalTime': 6.74, 
    'timeIncrement': 0.01, 'stepTime': 6.74, 'iteration': 1, 'attempts': 1, 
    'jobName': 'new-glass-21-9', 'step': 1, 'increment': 74, 
    'phase': STANDARD_PHASE, 'cyclc': 7})
mdb.jobs['new-glass-21-9']._Message(ODB_FRAME, {'phase': STANDARD_PHASE, 
    'step': 0, 'frame': 274, 'jobName': 'new-glass-21-9'})
mdb.jobs['new-glass-21-9']._Message(STATUS, {'totalTime': 6.75, 
    'timeIncrement': 0.01, 'stepTime': 6.75, 'iteration': 1, 'attempts': 1, 
    'jobName': 'new-glass-21-9', 'step': 1, 'increment': 75, 
    'phase': STANDARD_PHASE, 'cyclc': 7})
mdb.jobs['new-glass-21-9']._Message(ODB_FRAME, {'phase': STANDARD_PHASE, 
    'step': 0, 'frame': 275, 'jobName': 'new-glass-21-9'})
mdb.jobs['new-glass-21-9']._Message(STATUS, {'totalTime': 6.76, 
    'timeIncrement': 0.01, 'stepTime': 6.76, 'iteration': 1, 'attempts': 1, 
    'jobName': 'new-glass-21-9', 'step': 1, 'increment': 76, 
    'phase': STANDARD_PHASE, 'cyclc': 7})
mdb.jobs['new-glass-21-9']._Message(ODB_FRAME, {'phase': STANDARD_PHASE, 
    'step': 0, 'frame': 276, 'jobName': 'new-glass-21-9'})
mdb.jobs['new-glass-21-9']._Message(STATUS, {'totalTime': 6.77, 
    'timeIncrement': 0.01, 'stepTime': 6.77, 'iteration': 1, 'attempts': 1, 
    'jobName': 'new-glass-21-9', 'step': 1, 'increment': 77, 
    'phase': STANDARD_PHASE, 'cyclc': 7})
mdb.jobs['new-glass-21-9']._Message(ODB_FRAME, {'phase': STANDARD_PHASE, 
    'step': 0, 'frame': 277, 'jobName': 'new-glass-21-9'})
mdb.jobs['new-glass-21-9']._Message(STATUS, {'totalTime': 6.78, 
    'timeIncrement': 0.01, 'stepTime': 6.78, 'iteration': 1, 'attempts': 1, 
    'jobName': 'new-glass-21-9', 'step': 1, 'increment': 78, 
    'phase': STANDARD_PHASE, 'cyclc': 7})
mdb.jobs['new-glass-21-9']._Message(ODB_FRAME, {'phase': STANDARD_PHASE, 
    'step': 0, 'frame': 278, 'jobName': 'new-glass-21-9'})
mdb.jobs['new-glass-21-9']._Message(STATUS, {'totalTime': 6.79, 
    'timeIncrement': 0.01, 'stepTime': 6.79, 'iteration': 1, 'attempts': 1, 
    'jobName': 'new-glass-21-9', 'step': 1, 'increment': 79, 
    'phase': STANDARD_PHASE, 'cyclc': 7})
mdb.jobs['new-glass-21-9']._Message(ODB_FRAME, {'phase': STANDARD_PHASE, 
    'step': 0, 'frame': 279, 'jobName': 'new-glass-21-9'})
mdb.jobs['new-glass-21-9']._Message(STATUS, {'totalTime': 6.8, 
    'timeIncrement': 0.01, 'stepTime': 6.8, 'iteration': 1, 'attempts': 1, 
    'jobName': 'new-glass-21-9', 'step': 1, 'increment': 80, 
    'phase': STANDARD_PHASE, 'cyclc': 7})
mdb.jobs['new-glass-21-9']._Message(ODB_FRAME, {'phase': STANDARD_PHASE, 
    'step': 0, 'frame': 280, 'jobName': 'new-glass-21-9'})
mdb.jobs['new-glass-21-9']._Message(STATUS, {'totalTime': 6.81, 
    'timeIncrement': 0.01, 'stepTime': 6.81, 'iteration': 1, 'attempts': 1, 
    'jobName': 'new-glass-21-9', 'step': 1, 'increment': 81, 
    'phase': STANDARD_PHASE, 'cyclc': 7})
mdb.jobs['new-glass-21-9']._Message(ODB_FRAME, {'phase': STANDARD_PHASE, 
    'step': 0, 'frame': 281, 'jobName': 'new-glass-21-9'})
mdb.jobs['new-glass-21-9']._Message(STATUS, {'totalTime': 6.82, 
    'timeIncrement': 0.01, 'stepTime': 6.82, 'iteration': 1, 'attempts': 1, 
    'jobName': 'new-glass-21-9', 'step': 1, 'increment': 82, 
    'phase': STANDARD_PHASE, 'cyclc': 7})
mdb.jobs['new-glass-21-9']._Message(ODB_FRAME, {'phase': STANDARD_PHASE, 
    'step': 0, 'frame': 282, 'jobName': 'new-glass-21-9'})
mdb.jobs['new-glass-21-9']._Message(STATUS, {'totalTime': 6.83, 
    'timeIncrement': 0.01, 'stepTime': 6.83, 'iteration': 1, 'attempts': 1, 
    'jobName': 'new-glass-21-9', 'step': 1, 'increment': 83, 
    'phase': STANDARD_PHASE, 'cyclc': 7})
mdb.jobs['new-glass-21-9']._Message(ODB_FRAME, {'phase': STANDARD_PHASE, 
    'step': 0, 'frame': 283, 'jobName': 'new-glass-21-9'})
mdb.jobs['new-glass-21-9']._Message(STATUS, {'totalTime': 6.84, 
    'timeIncrement': 0.01, 'stepTime': 6.84, 'iteration': 1, 'attempts': 1, 
    'jobName': 'new-glass-21-9', 'step': 1, 'increment': 84, 
    'phase': STANDARD_PHASE, 'cyclc': 7})
mdb.jobs['new-glass-21-9']._Message(ODB_FRAME, {'phase': STANDARD_PHASE, 
    'step': 0, 'frame': 284, 'jobName': 'new-glass-21-9'})
mdb.jobs['new-glass-21-9']._Message(STATUS, {'totalTime': 6.85, 
    'timeIncrement': 0.01, 'stepTime': 6.85, 'iteration': 1, 'attempts': 1, 
    'jobName': 'new-glass-21-9', 'step': 1, 'increment': 85, 
    'phase': STANDARD_PHASE, 'cyclc': 7})
mdb.jobs['new-glass-21-9']._Message(ODB_FRAME, {'phase': STANDARD_PHASE, 
    'step': 0, 'frame': 285, 'jobName': 'new-glass-21-9'})
mdb.jobs['new-glass-21-9']._Message(STATUS, {'totalTime': 6.86, 
    'timeIncrement': 0.01, 'stepTime': 6.86, 'iteration': 1, 'attempts': 1, 
    'jobName': 'new-glass-21-9', 'step': 1, 'increment': 86, 
    'phase': STANDARD_PHASE, 'cyclc': 7})
mdb.jobs['new-glass-21-9']._Message(ODB_FRAME, {'phase': STANDARD_PHASE, 
    'step': 0, 'frame': 286, 'jobName': 'new-glass-21-9'})
mdb.jobs['new-glass-21-9']._Message(STATUS, {'totalTime': 6.87, 
    'timeIncrement': 0.01, 'stepTime': 6.87, 'iteration': 1, 'attempts': 1, 
    'jobName': 'new-glass-21-9', 'step': 1, 'increment': 87, 
    'phase': STANDARD_PHASE, 'cyclc': 7})
mdb.jobs['new-glass-21-9']._Message(ODB_FRAME, {'phase': STANDARD_PHASE, 
    'step': 0, 'frame': 287, 'jobName': 'new-glass-21-9'})
mdb.jobs['new-glass-21-9']._Message(STATUS, {'totalTime': 6.88, 
    'timeIncrement': 0.01, 'stepTime': 6.88, 'iteration': 1, 'attempts': 1, 
    'jobName': 'new-glass-21-9', 'step': 1, 'increment': 88, 
    'phase': STANDARD_PHASE, 'cyclc': 7})
mdb.jobs['new-glass-21-9']._Message(ODB_FRAME, {'phase': STANDARD_PHASE, 
    'step': 0, 'frame': 288, 'jobName': 'new-glass-21-9'})
mdb.jobs['new-glass-21-9']._Message(STATUS, {'totalTime': 6.89, 
    'timeIncrement': 0.01, 'stepTime': 6.89, 'iteration': 1, 'attempts': 1, 
    'jobName': 'new-glass-21-9', 'step': 1, 'increment': 89, 
    'phase': STANDARD_PHASE, 'cyclc': 7})
mdb.jobs['new-glass-21-9']._Message(ODB_FRAME, {'phase': STANDARD_PHASE, 
    'step': 0, 'frame': 289, 'jobName': 'new-glass-21-9'})
mdb.jobs['new-glass-21-9']._Message(STATUS, {'totalTime': 6.9, 
    'timeIncrement': 0.01, 'stepTime': 6.9, 'iteration': 1, 'attempts': 1, 
    'jobName': 'new-glass-21-9', 'step': 1, 'increment': 90, 
    'phase': STANDARD_PHASE, 'cyclc': 7})
mdb.jobs['new-glass-21-9']._Message(ODB_FRAME, {'phase': STANDARD_PHASE, 
    'step': 0, 'frame': 290, 'jobName': 'new-glass-21-9'})
mdb.jobs['new-glass-21-9']._Message(STATUS, {'totalTime': 6.91, 
    'timeIncrement': 0.01, 'stepTime': 6.91, 'iteration': 1, 'attempts': 1, 
    'jobName': 'new-glass-21-9', 'step': 1, 'increment': 91, 
    'phase': STANDARD_PHASE, 'cyclc': 7})
mdb.jobs['new-glass-21-9']._Message(ODB_FRAME, {'phase': STANDARD_PHASE, 
    'step': 0, 'frame': 291, 'jobName': 'new-glass-21-9'})
mdb.jobs['new-glass-21-9']._Message(STATUS, {'totalTime': 6.92, 
    'timeIncrement': 0.01, 'stepTime': 6.92, 'iteration': 1, 'attempts': 1, 
    'jobName': 'new-glass-21-9', 'step': 1, 'increment': 92, 
    'phase': STANDARD_PHASE, 'cyclc': 7})
mdb.jobs['new-glass-21-9']._Message(ODB_FRAME, {'phase': STANDARD_PHASE, 
    'step': 0, 'frame': 292, 'jobName': 'new-glass-21-9'})
mdb.jobs['new-glass-21-9']._Message(STATUS, {'totalTime': 6.93, 
    'timeIncrement': 0.01, 'stepTime': 6.93, 'iteration': 1, 'attempts': 1, 
    'jobName': 'new-glass-21-9', 'step': 1, 'increment': 93, 
    'phase': STANDARD_PHASE, 'cyclc': 7})
mdb.jobs['new-glass-21-9']._Message(ODB_FRAME, {'phase': STANDARD_PHASE, 
    'step': 0, 'frame': 293, 'jobName': 'new-glass-21-9'})
mdb.jobs['new-glass-21-9']._Message(STATUS, {'totalTime': 6.94, 
    'timeIncrement': 0.01, 'stepTime': 6.94, 'iteration': 1, 'attempts': 1, 
    'jobName': 'new-glass-21-9', 'step': 1, 'increment': 94, 
    'phase': STANDARD_PHASE, 'cyclc': 7})
mdb.jobs['new-glass-21-9']._Message(ODB_FRAME, {'phase': STANDARD_PHASE, 
    'step': 0, 'frame': 294, 'jobName': 'new-glass-21-9'})
mdb.jobs['new-glass-21-9']._Message(STATUS, {'totalTime': 6.95, 
    'timeIncrement': 0.01, 'stepTime': 6.95, 'iteration': 1, 'attempts': 1, 
    'jobName': 'new-glass-21-9', 'step': 1, 'increment': 95, 
    'phase': STANDARD_PHASE, 'cyclc': 7})
mdb.jobs['new-glass-21-9']._Message(ODB_FRAME, {'phase': STANDARD_PHASE, 
    'step': 0, 'frame': 295, 'jobName': 'new-glass-21-9'})
mdb.jobs['new-glass-21-9']._Message(STATUS, {'totalTime': 6.96, 
    'timeIncrement': 0.01, 'stepTime': 6.96, 'iteration': 1, 'attempts': 1, 
    'jobName': 'new-glass-21-9', 'step': 1, 'increment': 96, 
    'phase': STANDARD_PHASE, 'cyclc': 7})
mdb.jobs['new-glass-21-9']._Message(ODB_FRAME, {'phase': STANDARD_PHASE, 
    'step': 0, 'frame': 296, 'jobName': 'new-glass-21-9'})
mdb.jobs['new-glass-21-9']._Message(STATUS, {'totalTime': 6.97, 
    'timeIncrement': 0.01, 'stepTime': 6.97, 'iteration': 1, 'attempts': 1, 
    'jobName': 'new-glass-21-9', 'step': 1, 'increment': 97, 
    'phase': STANDARD_PHASE, 'cyclc': 7})
mdb.jobs['new-glass-21-9']._Message(ODB_FRAME, {'phase': STANDARD_PHASE, 
    'step': 0, 'frame': 297, 'jobName': 'new-glass-21-9'})
mdb.jobs['new-glass-21-9']._Message(STATUS, {'totalTime': 6.98, 
    'timeIncrement': 0.01, 'stepTime': 6.98, 'iteration': 1, 'attempts': 1, 
    'jobName': 'new-glass-21-9', 'step': 1, 'increment': 98, 
    'phase': STANDARD_PHASE, 'cyclc': 7})
mdb.jobs['new-glass-21-9']._Message(ODB_FRAME, {'phase': STANDARD_PHASE, 
    'step': 0, 'frame': 298, 'jobName': 'new-glass-21-9'})
mdb.jobs['new-glass-21-9']._Message(STATUS, {'totalTime': 6.99, 
    'timeIncrement': 0.01, 'stepTime': 6.99, 'iteration': 1, 'attempts': 1, 
    'jobName': 'new-glass-21-9', 'step': 1, 'increment': 99, 
    'phase': STANDARD_PHASE, 'cyclc': 7})
mdb.jobs['new-glass-21-9']._Message(ODB_FRAME, {'phase': STANDARD_PHASE, 
    'step': 0, 'frame': 299, 'jobName': 'new-glass-21-9'})
mdb.jobs['new-glass-21-9']._Message(ODB_FRAME, {'phase': STANDARD_PHASE, 
    'step': 0, 'frame': 300, 'jobName': 'new-glass-21-9'})
mdb.jobs['new-glass-21-9']._Message(STATUS, {'totalTime': 7.0, 
    'timeIncrement': 0.00999999999999934, 'stepTime': 7.0, 'iteration': 1, 
    'attempts': 1, 'jobName': 'new-glass-21-9', 'step': 1, 'increment': 100, 
    'phase': STANDARD_PHASE, 'cyclc': 7})
mdb.jobs['new-glass-21-9']._Message(STATUS, {'totalTime': 9.01, 
    'timeIncrement': 0.01, 'stepTime': 9.01, 'iteration': 1, 'attempts': 1, 
    'jobName': 'new-glass-21-9', 'step': 1, 'increment': 1, 
    'phase': STANDARD_PHASE, 'cyclc': 10})
mdb.jobs['new-glass-21-9']._Message(ODB_FRAME, {'phase': STANDARD_PHASE, 
    'step': 0, 'frame': 301, 'jobName': 'new-glass-21-9'})
mdb.jobs['new-glass-21-9']._Message(STATUS, {'totalTime': 9.02, 
    'timeIncrement': 0.01, 'stepTime': 9.02, 'iteration': 1, 'attempts': 1, 
    'jobName': 'new-glass-21-9', 'step': 1, 'increment': 2, 
    'phase': STANDARD_PHASE, 'cyclc': 10})
mdb.jobs['new-glass-21-9']._Message(ODB_FRAME, {'phase': STANDARD_PHASE, 
    'step': 0, 'frame': 302, 'jobName': 'new-glass-21-9'})
mdb.jobs['new-glass-21-9']._Message(STATUS, {'totalTime': 9.03, 
    'timeIncrement': 0.01, 'stepTime': 9.03, 'iteration': 1, 'attempts': 1, 
    'jobName': 'new-glass-21-9', 'step': 1, 'increment': 3, 
    'phase': STANDARD_PHASE, 'cyclc': 10})
mdb.jobs['new-glass-21-9']._Message(ODB_FRAME, {'phase': STANDARD_PHASE, 
    'step': 0, 'frame': 303, 'jobName': 'new-glass-21-9'})
mdb.jobs['new-glass-21-9']._Message(STATUS, {'totalTime': 9.04, 
    'timeIncrement': 0.01, 'stepTime': 9.04, 'iteration': 1, 'attempts': 1, 
    'jobName': 'new-glass-21-9', 'step': 1, 'increment': 4, 
    'phase': STANDARD_PHASE, 'cyclc': 10})
mdb.jobs['new-glass-21-9']._Message(ODB_FRAME, {'phase': STANDARD_PHASE, 
    'step': 0, 'frame': 304, 'jobName': 'new-glass-21-9'})
mdb.jobs['new-glass-21-9']._Message(STATUS, {'totalTime': 9.05, 
    'timeIncrement': 0.01, 'stepTime': 9.05, 'iteration': 1, 'attempts': 1, 
    'jobName': 'new-glass-21-9', 'step': 1, 'increment': 5, 
    'phase': STANDARD_PHASE, 'cyclc': 10})
mdb.jobs['new-glass-21-9']._Message(ODB_FRAME, {'phase': STANDARD_PHASE, 
    'step': 0, 'frame': 305, 'jobName': 'new-glass-21-9'})
mdb.jobs['new-glass-21-9']._Message(STATUS, {'totalTime': 9.06, 
    'timeIncrement': 0.01, 'stepTime': 9.06, 'iteration': 1, 'attempts': 1, 
    'jobName': 'new-glass-21-9', 'step': 1, 'increment': 6, 
    'phase': STANDARD_PHASE, 'cyclc': 10})
mdb.jobs['new-glass-21-9']._Message(ODB_FRAME, {'phase': STANDARD_PHASE, 
    'step': 0, 'frame': 306, 'jobName': 'new-glass-21-9'})
mdb.jobs['new-glass-21-9']._Message(STATUS, {'totalTime': 9.07, 
    'timeIncrement': 0.01, 'stepTime': 9.07, 'iteration': 1, 'attempts': 1, 
    'jobName': 'new-glass-21-9', 'step': 1, 'increment': 7, 
    'phase': STANDARD_PHASE, 'cyclc': 10})
mdb.jobs['new-glass-21-9']._Message(ODB_FRAME, {'phase': STANDARD_PHASE, 
    'step': 0, 'frame': 307, 'jobName': 'new-glass-21-9'})
mdb.jobs['new-glass-21-9']._Message(STATUS, {'totalTime': 9.08, 
    'timeIncrement': 0.01, 'stepTime': 9.08, 'iteration': 1, 'attempts': 1, 
    'jobName': 'new-glass-21-9', 'step': 1, 'increment': 8, 
    'phase': STANDARD_PHASE, 'cyclc': 10})
mdb.jobs['new-glass-21-9']._Message(ODB_FRAME, {'phase': STANDARD_PHASE, 
    'step': 0, 'frame': 308, 'jobName': 'new-glass-21-9'})
mdb.jobs['new-glass-21-9']._Message(STATUS, {'totalTime': 9.09, 
    'timeIncrement': 0.01, 'stepTime': 9.09, 'iteration': 1, 'attempts': 1, 
    'jobName': 'new-glass-21-9', 'step': 1, 'increment': 9, 
    'phase': STANDARD_PHASE, 'cyclc': 10})
mdb.jobs['new-glass-21-9']._Message(ODB_FRAME, {'phase': STANDARD_PHASE, 
    'step': 0, 'frame': 309, 'jobName': 'new-glass-21-9'})
mdb.jobs['new-glass-21-9']._Message(STATUS, {'totalTime': 9.1, 
    'timeIncrement': 0.01, 'stepTime': 9.1, 'iteration': 1, 'attempts': 1, 
    'jobName': 'new-glass-21-9', 'step': 1, 'increment': 10, 
    'phase': STANDARD_PHASE, 'cyclc': 10})
mdb.jobs['new-glass-21-9']._Message(ODB_FRAME, {'phase': STANDARD_PHASE, 
    'step': 0, 'frame': 310, 'jobName': 'new-glass-21-9'})
mdb.jobs['new-glass-21-9']._Message(STATUS, {'totalTime': 9.11, 
    'timeIncrement': 0.01, 'stepTime': 9.11, 'iteration': 1, 'attempts': 1, 
    'jobName': 'new-glass-21-9', 'step': 1, 'increment': 11, 
    'phase': STANDARD_PHASE, 'cyclc': 10})
mdb.jobs['new-glass-21-9']._Message(ODB_FRAME, {'phase': STANDARD_PHASE, 
    'step': 0, 'frame': 311, 'jobName': 'new-glass-21-9'})
mdb.jobs['new-glass-21-9']._Message(STATUS, {'totalTime': 9.12, 
    'timeIncrement': 0.01, 'stepTime': 9.12, 'iteration': 1, 'attempts': 1, 
    'jobName': 'new-glass-21-9', 'step': 1, 'increment': 12, 
    'phase': STANDARD_PHASE, 'cyclc': 10})
mdb.jobs['new-glass-21-9']._Message(ODB_FRAME, {'phase': STANDARD_PHASE, 
    'step': 0, 'frame': 312, 'jobName': 'new-glass-21-9'})
mdb.jobs['new-glass-21-9']._Message(STATUS, {'totalTime': 9.13, 
    'timeIncrement': 0.01, 'stepTime': 9.13, 'iteration': 1, 'attempts': 1, 
    'jobName': 'new-glass-21-9', 'step': 1, 'increment': 13, 
    'phase': STANDARD_PHASE, 'cyclc': 10})
mdb.jobs['new-glass-21-9']._Message(ODB_FRAME, {'phase': STANDARD_PHASE, 
    'step': 0, 'frame': 313, 'jobName': 'new-glass-21-9'})
mdb.jobs['new-glass-21-9']._Message(STATUS, {'totalTime': 9.14, 
    'timeIncrement': 0.01, 'stepTime': 9.14, 'iteration': 1, 'attempts': 1, 
    'jobName': 'new-glass-21-9', 'step': 1, 'increment': 14, 
    'phase': STANDARD_PHASE, 'cyclc': 10})
mdb.jobs['new-glass-21-9']._Message(ODB_FRAME, {'phase': STANDARD_PHASE, 
    'step': 0, 'frame': 314, 'jobName': 'new-glass-21-9'})
mdb.jobs['new-glass-21-9']._Message(STATUS, {'totalTime': 9.15, 
    'timeIncrement': 0.01, 'stepTime': 9.15, 'iteration': 1, 'attempts': 1, 
    'jobName': 'new-glass-21-9', 'step': 1, 'increment': 15, 
    'phase': STANDARD_PHASE, 'cyclc': 10})
mdb.jobs['new-glass-21-9']._Message(ODB_FRAME, {'phase': STANDARD_PHASE, 
    'step': 0, 'frame': 315, 'jobName': 'new-glass-21-9'})
mdb.jobs['new-glass-21-9']._Message(STATUS, {'totalTime': 9.16, 
    'timeIncrement': 0.01, 'stepTime': 9.16, 'iteration': 1, 'attempts': 1, 
    'jobName': 'new-glass-21-9', 'step': 1, 'increment': 16, 
    'phase': STANDARD_PHASE, 'cyclc': 10})
mdb.jobs['new-glass-21-9']._Message(ODB_FRAME, {'phase': STANDARD_PHASE, 
    'step': 0, 'frame': 316, 'jobName': 'new-glass-21-9'})
mdb.jobs['new-glass-21-9']._Message(STATUS, {'totalTime': 9.17, 
    'timeIncrement': 0.01, 'stepTime': 9.17, 'iteration': 1, 'attempts': 1, 
    'jobName': 'new-glass-21-9', 'step': 1, 'increment': 17, 
    'phase': STANDARD_PHASE, 'cyclc': 10})
mdb.jobs['new-glass-21-9']._Message(ODB_FRAME, {'phase': STANDARD_PHASE, 
    'step': 0, 'frame': 317, 'jobName': 'new-glass-21-9'})
mdb.jobs['new-glass-21-9']._Message(STATUS, {'totalTime': 9.18, 
    'timeIncrement': 0.01, 'stepTime': 9.18, 'iteration': 1, 'attempts': 1, 
    'jobName': 'new-glass-21-9', 'step': 1, 'increment': 18, 
    'phase': STANDARD_PHASE, 'cyclc': 10})
mdb.jobs['new-glass-21-9']._Message(ODB_FRAME, {'phase': STANDARD_PHASE, 
    'step': 0, 'frame': 318, 'jobName': 'new-glass-21-9'})
mdb.jobs['new-glass-21-9']._Message(STATUS, {'totalTime': 9.19, 
    'timeIncrement': 0.01, 'stepTime': 9.19, 'iteration': 1, 'attempts': 1, 
    'jobName': 'new-glass-21-9', 'step': 1, 'increment': 19, 
    'phase': STANDARD_PHASE, 'cyclc': 10})
mdb.jobs['new-glass-21-9']._Message(ODB_FRAME, {'phase': STANDARD_PHASE, 
    'step': 0, 'frame': 319, 'jobName': 'new-glass-21-9'})
mdb.jobs['new-glass-21-9']._Message(STATUS, {'totalTime': 9.2, 
    'timeIncrement': 0.01, 'stepTime': 9.2, 'iteration': 1, 'attempts': 1, 
    'jobName': 'new-glass-21-9', 'step': 1, 'increment': 20, 
    'phase': STANDARD_PHASE, 'cyclc': 10})
mdb.jobs['new-glass-21-9']._Message(ODB_FRAME, {'phase': STANDARD_PHASE, 
    'step': 0, 'frame': 320, 'jobName': 'new-glass-21-9'})
mdb.jobs['new-glass-21-9']._Message(STATUS, {'totalTime': 9.21, 
    'timeIncrement': 0.01, 'stepTime': 9.21, 'iteration': 1, 'attempts': 1, 
    'jobName': 'new-glass-21-9', 'step': 1, 'increment': 21, 
    'phase': STANDARD_PHASE, 'cyclc': 10})
mdb.jobs['new-glass-21-9']._Message(ODB_FRAME, {'phase': STANDARD_PHASE, 
    'step': 0, 'frame': 321, 'jobName': 'new-glass-21-9'})
mdb.jobs['new-glass-21-9']._Message(STATUS, {'totalTime': 9.22, 
    'timeIncrement': 0.01, 'stepTime': 9.22, 'iteration': 1, 'attempts': 1, 
    'jobName': 'new-glass-21-9', 'step': 1, 'increment': 22, 
    'phase': STANDARD_PHASE, 'cyclc': 10})
mdb.jobs['new-glass-21-9']._Message(ODB_FRAME, {'phase': STANDARD_PHASE, 
    'step': 0, 'frame': 322, 'jobName': 'new-glass-21-9'})
mdb.jobs['new-glass-21-9']._Message(STATUS, {'totalTime': 9.23, 
    'timeIncrement': 0.01, 'stepTime': 9.23, 'iteration': 1, 'attempts': 1, 
    'jobName': 'new-glass-21-9', 'step': 1, 'increment': 23, 
    'phase': STANDARD_PHASE, 'cyclc': 10})
mdb.jobs['new-glass-21-9']._Message(ODB_FRAME, {'phase': STANDARD_PHASE, 
    'step': 0, 'frame': 323, 'jobName': 'new-glass-21-9'})
mdb.jobs['new-glass-21-9']._Message(STATUS, {'totalTime': 9.24, 
    'timeIncrement': 0.01, 'stepTime': 9.24, 'iteration': 1, 'attempts': 1, 
    'jobName': 'new-glass-21-9', 'step': 1, 'increment': 24, 
    'phase': STANDARD_PHASE, 'cyclc': 10})
mdb.jobs['new-glass-21-9']._Message(ODB_FRAME, {'phase': STANDARD_PHASE, 
    'step': 0, 'frame': 324, 'jobName': 'new-glass-21-9'})
mdb.jobs['new-glass-21-9']._Message(STATUS, {'totalTime': 9.25, 
    'timeIncrement': 0.01, 'stepTime': 9.25, 'iteration': 1, 'attempts': 1, 
    'jobName': 'new-glass-21-9', 'step': 1, 'increment': 25, 
    'phase': STANDARD_PHASE, 'cyclc': 10})
mdb.jobs['new-glass-21-9']._Message(ODB_FRAME, {'phase': STANDARD_PHASE, 
    'step': 0, 'frame': 325, 'jobName': 'new-glass-21-9'})
mdb.jobs['new-glass-21-9']._Message(STATUS, {'totalTime': 9.26, 
    'timeIncrement': 0.01, 'stepTime': 9.26, 'iteration': 1, 'attempts': 1, 
    'jobName': 'new-glass-21-9', 'step': 1, 'increment': 26, 
    'phase': STANDARD_PHASE, 'cyclc': 10})
mdb.jobs['new-glass-21-9']._Message(ODB_FRAME, {'phase': STANDARD_PHASE, 
    'step': 0, 'frame': 326, 'jobName': 'new-glass-21-9'})
mdb.jobs['new-glass-21-9']._Message(STATUS, {'totalTime': 9.27, 
    'timeIncrement': 0.01, 'stepTime': 9.27, 'iteration': 1, 'attempts': 1, 
    'jobName': 'new-glass-21-9', 'step': 1, 'increment': 27, 
    'phase': STANDARD_PHASE, 'cyclc': 10})
mdb.jobs['new-glass-21-9']._Message(ODB_FRAME, {'phase': STANDARD_PHASE, 
    'step': 0, 'frame': 327, 'jobName': 'new-glass-21-9'})
mdb.jobs['new-glass-21-9']._Message(STATUS, {'totalTime': 9.28, 
    'timeIncrement': 0.01, 'stepTime': 9.28, 'iteration': 1, 'attempts': 1, 
    'jobName': 'new-glass-21-9', 'step': 1, 'increment': 28, 
    'phase': STANDARD_PHASE, 'cyclc': 10})
mdb.jobs['new-glass-21-9']._Message(ODB_FRAME, {'phase': STANDARD_PHASE, 
    'step': 0, 'frame': 328, 'jobName': 'new-glass-21-9'})
mdb.jobs['new-glass-21-9']._Message(STATUS, {'totalTime': 9.29, 
    'timeIncrement': 0.01, 'stepTime': 9.29, 'iteration': 1, 'attempts': 1, 
    'jobName': 'new-glass-21-9', 'step': 1, 'increment': 29, 
    'phase': STANDARD_PHASE, 'cyclc': 10})
mdb.jobs['new-glass-21-9']._Message(ODB_FRAME, {'phase': STANDARD_PHASE, 
    'step': 0, 'frame': 329, 'jobName': 'new-glass-21-9'})
mdb.jobs['new-glass-21-9']._Message(STATUS, {'totalTime': 9.3, 
    'timeIncrement': 0.01, 'stepTime': 9.3, 'iteration': 1, 'attempts': 1, 
    'jobName': 'new-glass-21-9', 'step': 1, 'increment': 30, 
    'phase': STANDARD_PHASE, 'cyclc': 10})
mdb.jobs['new-glass-21-9']._Message(ODB_FRAME, {'phase': STANDARD_PHASE, 
    'step': 0, 'frame': 330, 'jobName': 'new-glass-21-9'})
mdb.jobs['new-glass-21-9']._Message(STATUS, {'totalTime': 9.31, 
    'timeIncrement': 0.01, 'stepTime': 9.31, 'iteration': 1, 'attempts': 1, 
    'jobName': 'new-glass-21-9', 'step': 1, 'increment': 31, 
    'phase': STANDARD_PHASE, 'cyclc': 10})
mdb.jobs['new-glass-21-9']._Message(ODB_FRAME, {'phase': STANDARD_PHASE, 
    'step': 0, 'frame': 331, 'jobName': 'new-glass-21-9'})
mdb.jobs['new-glass-21-9']._Message(STATUS, {'totalTime': 9.32, 
    'timeIncrement': 0.01, 'stepTime': 9.32, 'iteration': 1, 'attempts': 1, 
    'jobName': 'new-glass-21-9', 'step': 1, 'increment': 32, 
    'phase': STANDARD_PHASE, 'cyclc': 10})
mdb.jobs['new-glass-21-9']._Message(ODB_FRAME, {'phase': STANDARD_PHASE, 
    'step': 0, 'frame': 332, 'jobName': 'new-glass-21-9'})
mdb.jobs['new-glass-21-9']._Message(STATUS, {'totalTime': 9.33, 
    'timeIncrement': 0.01, 'stepTime': 9.33, 'iteration': 1, 'attempts': 1, 
    'jobName': 'new-glass-21-9', 'step': 1, 'increment': 33, 
    'phase': STANDARD_PHASE, 'cyclc': 10})
mdb.jobs['new-glass-21-9']._Message(ODB_FRAME, {'phase': STANDARD_PHASE, 
    'step': 0, 'frame': 333, 'jobName': 'new-glass-21-9'})
mdb.jobs['new-glass-21-9']._Message(STATUS, {'totalTime': 9.34, 
    'timeIncrement': 0.01, 'stepTime': 9.34, 'iteration': 1, 'attempts': 1, 
    'jobName': 'new-glass-21-9', 'step': 1, 'increment': 34, 
    'phase': STANDARD_PHASE, 'cyclc': 10})
mdb.jobs['new-glass-21-9']._Message(ODB_FRAME, {'phase': STANDARD_PHASE, 
    'step': 0, 'frame': 334, 'jobName': 'new-glass-21-9'})
mdb.jobs['new-glass-21-9']._Message(STATUS, {'totalTime': 9.35, 
    'timeIncrement': 0.01, 'stepTime': 9.35, 'iteration': 1, 'attempts': 1, 
    'jobName': 'new-glass-21-9', 'step': 1, 'increment': 35, 
    'phase': STANDARD_PHASE, 'cyclc': 10})
mdb.jobs['new-glass-21-9']._Message(ODB_FRAME, {'phase': STANDARD_PHASE, 
    'step': 0, 'frame': 335, 'jobName': 'new-glass-21-9'})
mdb.jobs['new-glass-21-9']._Message(STATUS, {'totalTime': 9.36, 
    'timeIncrement': 0.01, 'stepTime': 9.36, 'iteration': 1, 'attempts': 1, 
    'jobName': 'new-glass-21-9', 'step': 1, 'increment': 36, 
    'phase': STANDARD_PHASE, 'cyclc': 10})
mdb.jobs['new-glass-21-9']._Message(ODB_FRAME, {'phase': STANDARD_PHASE, 
    'step': 0, 'frame': 336, 'jobName': 'new-glass-21-9'})
mdb.jobs['new-glass-21-9']._Message(STATUS, {'totalTime': 9.37, 
    'timeIncrement': 0.01, 'stepTime': 9.37, 'iteration': 1, 'attempts': 1, 
    'jobName': 'new-glass-21-9', 'step': 1, 'increment': 37, 
    'phase': STANDARD_PHASE, 'cyclc': 10})
mdb.jobs['new-glass-21-9']._Message(ODB_FRAME, {'phase': STANDARD_PHASE, 
    'step': 0, 'frame': 337, 'jobName': 'new-glass-21-9'})
mdb.jobs['new-glass-21-9']._Message(STATUS, {'totalTime': 9.38, 
    'timeIncrement': 0.01, 'stepTime': 9.38, 'iteration': 1, 'attempts': 1, 
    'jobName': 'new-glass-21-9', 'step': 1, 'increment': 38, 
    'phase': STANDARD_PHASE, 'cyclc': 10})
mdb.jobs['new-glass-21-9']._Message(ODB_FRAME, {'phase': STANDARD_PHASE, 
    'step': 0, 'frame': 338, 'jobName': 'new-glass-21-9'})
mdb.jobs['new-glass-21-9']._Message(STATUS, {'totalTime': 9.39, 
    'timeIncrement': 0.01, 'stepTime': 9.39, 'iteration': 1, 'attempts': 1, 
    'jobName': 'new-glass-21-9', 'step': 1, 'increment': 39, 
    'phase': STANDARD_PHASE, 'cyclc': 10})
mdb.jobs['new-glass-21-9']._Message(ODB_FRAME, {'phase': STANDARD_PHASE, 
    'step': 0, 'frame': 339, 'jobName': 'new-glass-21-9'})
mdb.jobs['new-glass-21-9']._Message(STATUS, {'totalTime': 9.4, 
    'timeIncrement': 0.01, 'stepTime': 9.4, 'iteration': 1, 'attempts': 1, 
    'jobName': 'new-glass-21-9', 'step': 1, 'increment': 40, 
    'phase': STANDARD_PHASE, 'cyclc': 10})
mdb.jobs['new-glass-21-9']._Message(ODB_FRAME, {'phase': STANDARD_PHASE, 
    'step': 0, 'frame': 340, 'jobName': 'new-glass-21-9'})
mdb.jobs['new-glass-21-9']._Message(STATUS, {'totalTime': 9.41, 
    'timeIncrement': 0.01, 'stepTime': 9.41, 'iteration': 1, 'attempts': 1, 
    'jobName': 'new-glass-21-9', 'step': 1, 'increment': 41, 
    'phase': STANDARD_PHASE, 'cyclc': 10})
mdb.jobs['new-glass-21-9']._Message(ODB_FRAME, {'phase': STANDARD_PHASE, 
    'step': 0, 'frame': 341, 'jobName': 'new-glass-21-9'})
mdb.jobs['new-glass-21-9']._Message(STATUS, {'totalTime': 9.42, 
    'timeIncrement': 0.01, 'stepTime': 9.42, 'iteration': 1, 'attempts': 1, 
    'jobName': 'new-glass-21-9', 'step': 1, 'increment': 42, 
    'phase': STANDARD_PHASE, 'cyclc': 10})
mdb.jobs['new-glass-21-9']._Message(ODB_FRAME, {'phase': STANDARD_PHASE, 
    'step': 0, 'frame': 342, 'jobName': 'new-glass-21-9'})
mdb.jobs['new-glass-21-9']._Message(STATUS, {'totalTime': 9.43, 
    'timeIncrement': 0.01, 'stepTime': 9.43, 'iteration': 1, 'attempts': 1, 
    'jobName': 'new-glass-21-9', 'step': 1, 'increment': 43, 
    'phase': STANDARD_PHASE, 'cyclc': 10})
mdb.jobs['new-glass-21-9']._Message(ODB_FRAME, {'phase': STANDARD_PHASE, 
    'step': 0, 'frame': 343, 'jobName': 'new-glass-21-9'})
mdb.jobs['new-glass-21-9']._Message(STATUS, {'totalTime': 9.44, 
    'timeIncrement': 0.01, 'stepTime': 9.44, 'iteration': 1, 'attempts': 1, 
    'jobName': 'new-glass-21-9', 'step': 1, 'increment': 44, 
    'phase': STANDARD_PHASE, 'cyclc': 10})
mdb.jobs['new-glass-21-9']._Message(ODB_FRAME, {'phase': STANDARD_PHASE, 
    'step': 0, 'frame': 344, 'jobName': 'new-glass-21-9'})
mdb.jobs['new-glass-21-9']._Message(STATUS, {'totalTime': 9.45, 
    'timeIncrement': 0.01, 'stepTime': 9.45, 'iteration': 1, 'attempts': 1, 
    'jobName': 'new-glass-21-9', 'step': 1, 'increment': 45, 
    'phase': STANDARD_PHASE, 'cyclc': 10})
mdb.jobs['new-glass-21-9']._Message(ODB_FRAME, {'phase': STANDARD_PHASE, 
    'step': 0, 'frame': 345, 'jobName': 'new-glass-21-9'})
mdb.jobs['new-glass-21-9']._Message(STATUS, {'totalTime': 9.46, 
    'timeIncrement': 0.01, 'stepTime': 9.46, 'iteration': 1, 'attempts': 1, 
    'jobName': 'new-glass-21-9', 'step': 1, 'increment': 46, 
    'phase': STANDARD_PHASE, 'cyclc': 10})
mdb.jobs['new-glass-21-9']._Message(ODB_FRAME, {'phase': STANDARD_PHASE, 
    'step': 0, 'frame': 346, 'jobName': 'new-glass-21-9'})
mdb.jobs['new-glass-21-9']._Message(STATUS, {'totalTime': 9.47, 
    'timeIncrement': 0.01, 'stepTime': 9.47, 'iteration': 1, 'attempts': 1, 
    'jobName': 'new-glass-21-9', 'step': 1, 'increment': 47, 
    'phase': STANDARD_PHASE, 'cyclc': 10})
mdb.jobs['new-glass-21-9']._Message(ODB_FRAME, {'phase': STANDARD_PHASE, 
    'step': 0, 'frame': 347, 'jobName': 'new-glass-21-9'})
mdb.jobs['new-glass-21-9']._Message(STATUS, {'totalTime': 9.48, 
    'timeIncrement': 0.01, 'stepTime': 9.48, 'iteration': 1, 'attempts': 1, 
    'jobName': 'new-glass-21-9', 'step': 1, 'increment': 48, 
    'phase': STANDARD_PHASE, 'cyclc': 10})
mdb.jobs['new-glass-21-9']._Message(ODB_FRAME, {'phase': STANDARD_PHASE, 
    'step': 0, 'frame': 348, 'jobName': 'new-glass-21-9'})
mdb.jobs['new-glass-21-9']._Message(STATUS, {'totalTime': 9.49, 
    'timeIncrement': 0.01, 'stepTime': 9.49, 'iteration': 1, 'attempts': 1, 
    'jobName': 'new-glass-21-9', 'step': 1, 'increment': 49, 
    'phase': STANDARD_PHASE, 'cyclc': 10})
mdb.jobs['new-glass-21-9']._Message(ODB_FRAME, {'phase': STANDARD_PHASE, 
    'step': 0, 'frame': 349, 'jobName': 'new-glass-21-9'})
mdb.jobs['new-glass-21-9']._Message(STATUS, {'totalTime': 9.5, 
    'timeIncrement': 0.01, 'stepTime': 9.5, 'iteration': 1, 'attempts': 1, 
    'jobName': 'new-glass-21-9', 'step': 1, 'increment': 50, 
    'phase': STANDARD_PHASE, 'cyclc': 10})
mdb.jobs['new-glass-21-9']._Message(ODB_FRAME, {'phase': STANDARD_PHASE, 
    'step': 0, 'frame': 350, 'jobName': 'new-glass-21-9'})
mdb.jobs['new-glass-21-9']._Message(STATUS, {'totalTime': 9.51, 
    'timeIncrement': 0.01, 'stepTime': 9.51, 'iteration': 1, 'attempts': 1, 
    'jobName': 'new-glass-21-9', 'step': 1, 'increment': 51, 
    'phase': STANDARD_PHASE, 'cyclc': 10})
mdb.jobs['new-glass-21-9']._Message(ODB_FRAME, {'phase': STANDARD_PHASE, 
    'step': 0, 'frame': 351, 'jobName': 'new-glass-21-9'})
mdb.jobs['new-glass-21-9']._Message(STATUS, {'totalTime': 9.52, 
    'timeIncrement': 0.01, 'stepTime': 9.52, 'iteration': 1, 'attempts': 1, 
    'jobName': 'new-glass-21-9', 'step': 1, 'increment': 52, 
    'phase': STANDARD_PHASE, 'cyclc': 10})
mdb.jobs['new-glass-21-9']._Message(ODB_FRAME, {'phase': STANDARD_PHASE, 
    'step': 0, 'frame': 352, 'jobName': 'new-glass-21-9'})
mdb.jobs['new-glass-21-9']._Message(STATUS, {'totalTime': 9.53, 
    'timeIncrement': 0.01, 'stepTime': 9.53, 'iteration': 1, 'attempts': 1, 
    'jobName': 'new-glass-21-9', 'step': 1, 'increment': 53, 
    'phase': STANDARD_PHASE, 'cyclc': 10})
mdb.jobs['new-glass-21-9']._Message(ODB_FRAME, {'phase': STANDARD_PHASE, 
    'step': 0, 'frame': 353, 'jobName': 'new-glass-21-9'})
mdb.jobs['new-glass-21-9']._Message(STATUS, {'totalTime': 9.54, 
    'timeIncrement': 0.01, 'stepTime': 9.54, 'iteration': 1, 'attempts': 1, 
    'jobName': 'new-glass-21-9', 'step': 1, 'increment': 54, 
    'phase': STANDARD_PHASE, 'cyclc': 10})
mdb.jobs['new-glass-21-9']._Message(ODB_FRAME, {'phase': STANDARD_PHASE, 
    'step': 0, 'frame': 354, 'jobName': 'new-glass-21-9'})
mdb.jobs['new-glass-21-9']._Message(STATUS, {'totalTime': 9.55, 
    'timeIncrement': 0.01, 'stepTime': 9.55, 'iteration': 1, 'attempts': 1, 
    'jobName': 'new-glass-21-9', 'step': 1, 'increment': 55, 
    'phase': STANDARD_PHASE, 'cyclc': 10})
mdb.jobs['new-glass-21-9']._Message(ODB_FRAME, {'phase': STANDARD_PHASE, 
    'step': 0, 'frame': 355, 'jobName': 'new-glass-21-9'})
mdb.jobs['new-glass-21-9']._Message(STATUS, {'totalTime': 9.56, 
    'timeIncrement': 0.01, 'stepTime': 9.56, 'iteration': 1, 'attempts': 1, 
    'jobName': 'new-glass-21-9', 'step': 1, 'increment': 56, 
    'phase': STANDARD_PHASE, 'cyclc': 10})
mdb.jobs['new-glass-21-9']._Message(ODB_FRAME, {'phase': STANDARD_PHASE, 
    'step': 0, 'frame': 356, 'jobName': 'new-glass-21-9'})
mdb.jobs['new-glass-21-9']._Message(STATUS, {'totalTime': 9.57, 
    'timeIncrement': 0.01, 'stepTime': 9.57, 'iteration': 1, 'attempts': 1, 
    'jobName': 'new-glass-21-9', 'step': 1, 'increment': 57, 
    'phase': STANDARD_PHASE, 'cyclc': 10})
mdb.jobs['new-glass-21-9']._Message(ODB_FRAME, {'phase': STANDARD_PHASE, 
    'step': 0, 'frame': 357, 'jobName': 'new-glass-21-9'})
mdb.jobs['new-glass-21-9']._Message(STATUS, {'totalTime': 9.58, 
    'timeIncrement': 0.01, 'stepTime': 9.58, 'iteration': 1, 'attempts': 1, 
    'jobName': 'new-glass-21-9', 'step': 1, 'increment': 58, 
    'phase': STANDARD_PHASE, 'cyclc': 10})
mdb.jobs['new-glass-21-9']._Message(ODB_FRAME, {'phase': STANDARD_PHASE, 
    'step': 0, 'frame': 358, 'jobName': 'new-glass-21-9'})
mdb.jobs['new-glass-21-9']._Message(STATUS, {'totalTime': 9.59, 
    'timeIncrement': 0.01, 'stepTime': 9.59, 'iteration': 1, 'attempts': 1, 
    'jobName': 'new-glass-21-9', 'step': 1, 'increment': 59, 
    'phase': STANDARD_PHASE, 'cyclc': 10})
mdb.jobs['new-glass-21-9']._Message(ODB_FRAME, {'phase': STANDARD_PHASE, 
    'step': 0, 'frame': 359, 'jobName': 'new-glass-21-9'})
mdb.jobs['new-glass-21-9']._Message(STATUS, {'totalTime': 9.6, 
    'timeIncrement': 0.01, 'stepTime': 9.6, 'iteration': 1, 'attempts': 1, 
    'jobName': 'new-glass-21-9', 'step': 1, 'increment': 60, 
    'phase': STANDARD_PHASE, 'cyclc': 10})
mdb.jobs['new-glass-21-9']._Message(ODB_FRAME, {'phase': STANDARD_PHASE, 
    'step': 0, 'frame': 360, 'jobName': 'new-glass-21-9'})
mdb.jobs['new-glass-21-9']._Message(STATUS, {'totalTime': 9.61, 
    'timeIncrement': 0.01, 'stepTime': 9.61, 'iteration': 1, 'attempts': 1, 
    'jobName': 'new-glass-21-9', 'step': 1, 'increment': 61, 
    'phase': STANDARD_PHASE, 'cyclc': 10})
mdb.jobs['new-glass-21-9']._Message(ODB_FRAME, {'phase': STANDARD_PHASE, 
    'step': 0, 'frame': 361, 'jobName': 'new-glass-21-9'})
mdb.jobs['new-glass-21-9']._Message(STATUS, {'totalTime': 9.62, 
    'timeIncrement': 0.01, 'stepTime': 9.62, 'iteration': 1, 'attempts': 1, 
    'jobName': 'new-glass-21-9', 'step': 1, 'increment': 62, 
    'phase': STANDARD_PHASE, 'cyclc': 10})
mdb.jobs['new-glass-21-9']._Message(ODB_FRAME, {'phase': STANDARD_PHASE, 
    'step': 0, 'frame': 362, 'jobName': 'new-glass-21-9'})
mdb.jobs['new-glass-21-9']._Message(STATUS, {'totalTime': 9.63, 
    'timeIncrement': 0.01, 'stepTime': 9.63, 'iteration': 1, 'attempts': 1, 
    'jobName': 'new-glass-21-9', 'step': 1, 'increment': 63, 
    'phase': STANDARD_PHASE, 'cyclc': 10})
mdb.jobs['new-glass-21-9']._Message(ODB_FRAME, {'phase': STANDARD_PHASE, 
    'step': 0, 'frame': 363, 'jobName': 'new-glass-21-9'})
mdb.jobs['new-glass-21-9']._Message(STATUS, {'totalTime': 9.64, 
    'timeIncrement': 0.01, 'stepTime': 9.64, 'iteration': 1, 'attempts': 1, 
    'jobName': 'new-glass-21-9', 'step': 1, 'increment': 64, 
    'phase': STANDARD_PHASE, 'cyclc': 10})
mdb.jobs['new-glass-21-9']._Message(ODB_FRAME, {'phase': STANDARD_PHASE, 
    'step': 0, 'frame': 364, 'jobName': 'new-glass-21-9'})
mdb.jobs['new-glass-21-9']._Message(STATUS, {'totalTime': 9.65, 
    'timeIncrement': 0.01, 'stepTime': 9.65, 'iteration': 1, 'attempts': 1, 
    'jobName': 'new-glass-21-9', 'step': 1, 'increment': 65, 
    'phase': STANDARD_PHASE, 'cyclc': 10})
mdb.jobs['new-glass-21-9']._Message(ODB_FRAME, {'phase': STANDARD_PHASE, 
    'step': 0, 'frame': 365, 'jobName': 'new-glass-21-9'})
mdb.jobs['new-glass-21-9']._Message(STATUS, {'totalTime': 9.66, 
    'timeIncrement': 0.01, 'stepTime': 9.66, 'iteration': 1, 'attempts': 1, 
    'jobName': 'new-glass-21-9', 'step': 1, 'increment': 66, 
    'phase': STANDARD_PHASE, 'cyclc': 10})
mdb.jobs['new-glass-21-9']._Message(ODB_FRAME, {'phase': STANDARD_PHASE, 
    'step': 0, 'frame': 366, 'jobName': 'new-glass-21-9'})
mdb.jobs['new-glass-21-9']._Message(STATUS, {'totalTime': 9.67, 
    'timeIncrement': 0.01, 'stepTime': 9.67, 'iteration': 1, 'attempts': 1, 
    'jobName': 'new-glass-21-9', 'step': 1, 'increment': 67, 
    'phase': STANDARD_PHASE, 'cyclc': 10})
mdb.jobs['new-glass-21-9']._Message(ODB_FRAME, {'phase': STANDARD_PHASE, 
    'step': 0, 'frame': 367, 'jobName': 'new-glass-21-9'})
mdb.jobs['new-glass-21-9']._Message(STATUS, {'totalTime': 9.68, 
    'timeIncrement': 0.01, 'stepTime': 9.68, 'iteration': 1, 'attempts': 1, 
    'jobName': 'new-glass-21-9', 'step': 1, 'increment': 68, 
    'phase': STANDARD_PHASE, 'cyclc': 10})
mdb.jobs['new-glass-21-9']._Message(ODB_FRAME, {'phase': STANDARD_PHASE, 
    'step': 0, 'frame': 368, 'jobName': 'new-glass-21-9'})
mdb.jobs['new-glass-21-9']._Message(STATUS, {'totalTime': 9.69, 
    'timeIncrement': 0.01, 'stepTime': 9.69, 'iteration': 1, 'attempts': 1, 
    'jobName': 'new-glass-21-9', 'step': 1, 'increment': 69, 
    'phase': STANDARD_PHASE, 'cyclc': 10})
mdb.jobs['new-glass-21-9']._Message(ODB_FRAME, {'phase': STANDARD_PHASE, 
    'step': 0, 'frame': 369, 'jobName': 'new-glass-21-9'})
mdb.jobs['new-glass-21-9']._Message(STATUS, {'totalTime': 9.7, 
    'timeIncrement': 0.01, 'stepTime': 9.7, 'iteration': 1, 'attempts': 1, 
    'jobName': 'new-glass-21-9', 'step': 1, 'increment': 70, 
    'phase': STANDARD_PHASE, 'cyclc': 10})
mdb.jobs['new-glass-21-9']._Message(ODB_FRAME, {'phase': STANDARD_PHASE, 
    'step': 0, 'frame': 370, 'jobName': 'new-glass-21-9'})
mdb.jobs['new-glass-21-9']._Message(STATUS, {'totalTime': 9.71, 
    'timeIncrement': 0.01, 'stepTime': 9.71, 'iteration': 1, 'attempts': 1, 
    'jobName': 'new-glass-21-9', 'step': 1, 'increment': 71, 
    'phase': STANDARD_PHASE, 'cyclc': 10})
mdb.jobs['new-glass-21-9']._Message(ODB_FRAME, {'phase': STANDARD_PHASE, 
    'step': 0, 'frame': 371, 'jobName': 'new-glass-21-9'})
mdb.jobs['new-glass-21-9']._Message(STATUS, {'totalTime': 9.72, 
    'timeIncrement': 0.01, 'stepTime': 9.72, 'iteration': 1, 'attempts': 1, 
    'jobName': 'new-glass-21-9', 'step': 1, 'increment': 72, 
    'phase': STANDARD_PHASE, 'cyclc': 10})
mdb.jobs['new-glass-21-9']._Message(ODB_FRAME, {'phase': STANDARD_PHASE, 
    'step': 0, 'frame': 372, 'jobName': 'new-glass-21-9'})
mdb.jobs['new-glass-21-9']._Message(STATUS, {'totalTime': 9.73, 
    'timeIncrement': 0.01, 'stepTime': 9.73, 'iteration': 1, 'attempts': 1, 
    'jobName': 'new-glass-21-9', 'step': 1, 'increment': 73, 
    'phase': STANDARD_PHASE, 'cyclc': 10})
mdb.jobs['new-glass-21-9']._Message(ODB_FRAME, {'phase': STANDARD_PHASE, 
    'step': 0, 'frame': 373, 'jobName': 'new-glass-21-9'})
mdb.jobs['new-glass-21-9']._Message(STATUS, {'totalTime': 9.74, 
    'timeIncrement': 0.01, 'stepTime': 9.74, 'iteration': 1, 'attempts': 1, 
    'jobName': 'new-glass-21-9', 'step': 1, 'increment': 74, 
    'phase': STANDARD_PHASE, 'cyclc': 10})
mdb.jobs['new-glass-21-9']._Message(ODB_FRAME, {'phase': STANDARD_PHASE, 
    'step': 0, 'frame': 374, 'jobName': 'new-glass-21-9'})
mdb.jobs['new-glass-21-9']._Message(STATUS, {'totalTime': 9.75, 
    'timeIncrement': 0.01, 'stepTime': 9.75, 'iteration': 1, 'attempts': 1, 
    'jobName': 'new-glass-21-9', 'step': 1, 'increment': 75, 
    'phase': STANDARD_PHASE, 'cyclc': 10})
mdb.jobs['new-glass-21-9']._Message(ODB_FRAME, {'phase': STANDARD_PHASE, 
    'step': 0, 'frame': 375, 'jobName': 'new-glass-21-9'})
mdb.jobs['new-glass-21-9']._Message(STATUS, {'totalTime': 9.76, 
    'timeIncrement': 0.01, 'stepTime': 9.76, 'iteration': 1, 'attempts': 1, 
    'jobName': 'new-glass-21-9', 'step': 1, 'increment': 76, 
    'phase': STANDARD_PHASE, 'cyclc': 10})
mdb.jobs['new-glass-21-9']._Message(ODB_FRAME, {'phase': STANDARD_PHASE, 
    'step': 0, 'frame': 376, 'jobName': 'new-glass-21-9'})
mdb.jobs['new-glass-21-9']._Message(STATUS, {'totalTime': 9.77, 
    'timeIncrement': 0.01, 'stepTime': 9.77, 'iteration': 1, 'attempts': 1, 
    'jobName': 'new-glass-21-9', 'step': 1, 'increment': 77, 
    'phase': STANDARD_PHASE, 'cyclc': 10})
mdb.jobs['new-glass-21-9']._Message(ODB_FRAME, {'phase': STANDARD_PHASE, 
    'step': 0, 'frame': 377, 'jobName': 'new-glass-21-9'})
mdb.jobs['new-glass-21-9']._Message(STATUS, {'totalTime': 9.78, 
    'timeIncrement': 0.01, 'stepTime': 9.78, 'iteration': 1, 'attempts': 1, 
    'jobName': 'new-glass-21-9', 'step': 1, 'increment': 78, 
    'phase': STANDARD_PHASE, 'cyclc': 10})
mdb.jobs['new-glass-21-9']._Message(ODB_FRAME, {'phase': STANDARD_PHASE, 
    'step': 0, 'frame': 378, 'jobName': 'new-glass-21-9'})
mdb.jobs['new-glass-21-9']._Message(STATUS, {'totalTime': 9.79, 
    'timeIncrement': 0.01, 'stepTime': 9.79, 'iteration': 1, 'attempts': 1, 
    'jobName': 'new-glass-21-9', 'step': 1, 'increment': 79, 
    'phase': STANDARD_PHASE, 'cyclc': 10})
mdb.jobs['new-glass-21-9']._Message(ODB_FRAME, {'phase': STANDARD_PHASE, 
    'step': 0, 'frame': 379, 'jobName': 'new-glass-21-9'})
mdb.jobs['new-glass-21-9']._Message(STATUS, {'totalTime': 9.8, 
    'timeIncrement': 0.01, 'stepTime': 9.8, 'iteration': 1, 'attempts': 1, 
    'jobName': 'new-glass-21-9', 'step': 1, 'increment': 80, 
    'phase': STANDARD_PHASE, 'cyclc': 10})
mdb.jobs['new-glass-21-9']._Message(ODB_FRAME, {'phase': STANDARD_PHASE, 
    'step': 0, 'frame': 380, 'jobName': 'new-glass-21-9'})
mdb.jobs['new-glass-21-9']._Message(STATUS, {'totalTime': 9.81, 
    'timeIncrement': 0.01, 'stepTime': 9.81, 'iteration': 1, 'attempts': 1, 
    'jobName': 'new-glass-21-9', 'step': 1, 'increment': 81, 
    'phase': STANDARD_PHASE, 'cyclc': 10})
mdb.jobs['new-glass-21-9']._Message(ODB_FRAME, {'phase': STANDARD_PHASE, 
    'step': 0, 'frame': 381, 'jobName': 'new-glass-21-9'})
mdb.jobs['new-glass-21-9']._Message(STATUS, {'totalTime': 9.82, 
    'timeIncrement': 0.01, 'stepTime': 9.82, 'iteration': 1, 'attempts': 1, 
    'jobName': 'new-glass-21-9', 'step': 1, 'increment': 82, 
    'phase': STANDARD_PHASE, 'cyclc': 10})
mdb.jobs['new-glass-21-9']._Message(ODB_FRAME, {'phase': STANDARD_PHASE, 
    'step': 0, 'frame': 382, 'jobName': 'new-glass-21-9'})
mdb.jobs['new-glass-21-9']._Message(STATUS, {'totalTime': 9.83, 
    'timeIncrement': 0.01, 'stepTime': 9.83, 'iteration': 1, 'attempts': 1, 
    'jobName': 'new-glass-21-9', 'step': 1, 'increment': 83, 
    'phase': STANDARD_PHASE, 'cyclc': 10})
mdb.jobs['new-glass-21-9']._Message(ODB_FRAME, {'phase': STANDARD_PHASE, 
    'step': 0, 'frame': 383, 'jobName': 'new-glass-21-9'})
mdb.jobs['new-glass-21-9']._Message(STATUS, {'totalTime': 9.84, 
    'timeIncrement': 0.01, 'stepTime': 9.84, 'iteration': 1, 'attempts': 1, 
    'jobName': 'new-glass-21-9', 'step': 1, 'increment': 84, 
    'phase': STANDARD_PHASE, 'cyclc': 10})
mdb.jobs['new-glass-21-9']._Message(ODB_FRAME, {'phase': STANDARD_PHASE, 
    'step': 0, 'frame': 384, 'jobName': 'new-glass-21-9'})
mdb.jobs['new-glass-21-9']._Message(STATUS, {'totalTime': 9.85, 
    'timeIncrement': 0.01, 'stepTime': 9.85, 'iteration': 1, 'attempts': 1, 
    'jobName': 'new-glass-21-9', 'step': 1, 'increment': 85, 
    'phase': STANDARD_PHASE, 'cyclc': 10})
mdb.jobs['new-glass-21-9']._Message(ODB_FRAME, {'phase': STANDARD_PHASE, 
    'step': 0, 'frame': 385, 'jobName': 'new-glass-21-9'})
mdb.jobs['new-glass-21-9']._Message(STATUS, {'totalTime': 9.86, 
    'timeIncrement': 0.01, 'stepTime': 9.86, 'iteration': 1, 'attempts': 1, 
    'jobName': 'new-glass-21-9', 'step': 1, 'increment': 86, 
    'phase': STANDARD_PHASE, 'cyclc': 10})
mdb.jobs['new-glass-21-9']._Message(ODB_FRAME, {'phase': STANDARD_PHASE, 
    'step': 0, 'frame': 386, 'jobName': 'new-glass-21-9'})
mdb.jobs['new-glass-21-9']._Message(STATUS, {'totalTime': 9.87, 
    'timeIncrement': 0.01, 'stepTime': 9.87, 'iteration': 1, 'attempts': 1, 
    'jobName': 'new-glass-21-9', 'step': 1, 'increment': 87, 
    'phase': STANDARD_PHASE, 'cyclc': 10})
mdb.jobs['new-glass-21-9']._Message(ODB_FRAME, {'phase': STANDARD_PHASE, 
    'step': 0, 'frame': 387, 'jobName': 'new-glass-21-9'})
mdb.jobs['new-glass-21-9']._Message(STATUS, {'totalTime': 9.88, 
    'timeIncrement': 0.01, 'stepTime': 9.88, 'iteration': 1, 'attempts': 1, 
    'jobName': 'new-glass-21-9', 'step': 1, 'increment': 88, 
    'phase': STANDARD_PHASE, 'cyclc': 10})
mdb.jobs['new-glass-21-9']._Message(ODB_FRAME, {'phase': STANDARD_PHASE, 
    'step': 0, 'frame': 388, 'jobName': 'new-glass-21-9'})
mdb.jobs['new-glass-21-9']._Message(STATUS, {'totalTime': 9.89, 
    'timeIncrement': 0.01, 'stepTime': 9.89, 'iteration': 1, 'attempts': 1, 
    'jobName': 'new-glass-21-9', 'step': 1, 'increment': 89, 
    'phase': STANDARD_PHASE, 'cyclc': 10})
mdb.jobs['new-glass-21-9']._Message(ODB_FRAME, {'phase': STANDARD_PHASE, 
    'step': 0, 'frame': 389, 'jobName': 'new-glass-21-9'})
mdb.jobs['new-glass-21-9']._Message(STATUS, {'totalTime': 9.9, 
    'timeIncrement': 0.01, 'stepTime': 9.9, 'iteration': 1, 'attempts': 1, 
    'jobName': 'new-glass-21-9', 'step': 1, 'increment': 90, 
    'phase': STANDARD_PHASE, 'cyclc': 10})
mdb.jobs['new-glass-21-9']._Message(ODB_FRAME, {'phase': STANDARD_PHASE, 
    'step': 0, 'frame': 390, 'jobName': 'new-glass-21-9'})
mdb.jobs['new-glass-21-9']._Message(STATUS, {'totalTime': 9.91, 
    'timeIncrement': 0.01, 'stepTime': 9.91, 'iteration': 1, 'attempts': 1, 
    'jobName': 'new-glass-21-9', 'step': 1, 'increment': 91, 
    'phase': STANDARD_PHASE, 'cyclc': 10})
mdb.jobs['new-glass-21-9']._Message(ODB_FRAME, {'phase': STANDARD_PHASE, 
    'step': 0, 'frame': 391, 'jobName': 'new-glass-21-9'})
mdb.jobs['new-glass-21-9']._Message(STATUS, {'totalTime': 9.92, 
    'timeIncrement': 0.01, 'stepTime': 9.92, 'iteration': 1, 'attempts': 1, 
    'jobName': 'new-glass-21-9', 'step': 1, 'increment': 92, 
    'phase': STANDARD_PHASE, 'cyclc': 10})
mdb.jobs['new-glass-21-9']._Message(ODB_FRAME, {'phase': STANDARD_PHASE, 
    'step': 0, 'frame': 392, 'jobName': 'new-glass-21-9'})
mdb.jobs['new-glass-21-9']._Message(STATUS, {'totalTime': 9.93, 
    'timeIncrement': 0.01, 'stepTime': 9.93, 'iteration': 1, 'attempts': 1, 
    'jobName': 'new-glass-21-9', 'step': 1, 'increment': 93, 
    'phase': STANDARD_PHASE, 'cyclc': 10})
mdb.jobs['new-glass-21-9']._Message(ODB_FRAME, {'phase': STANDARD_PHASE, 
    'step': 0, 'frame': 393, 'jobName': 'new-glass-21-9'})
mdb.jobs['new-glass-21-9']._Message(STATUS, {'totalTime': 9.94, 
    'timeIncrement': 0.01, 'stepTime': 9.94, 'iteration': 1, 'attempts': 1, 
    'jobName': 'new-glass-21-9', 'step': 1, 'increment': 94, 
    'phase': STANDARD_PHASE, 'cyclc': 10})
mdb.jobs['new-glass-21-9']._Message(ODB_FRAME, {'phase': STANDARD_PHASE, 
    'step': 0, 'frame': 394, 'jobName': 'new-glass-21-9'})
mdb.jobs['new-glass-21-9']._Message(STATUS, {'totalTime': 9.95, 
    'timeIncrement': 0.01, 'stepTime': 9.95, 'iteration': 1, 'attempts': 1, 
    'jobName': 'new-glass-21-9', 'step': 1, 'increment': 95, 
    'phase': STANDARD_PHASE, 'cyclc': 10})
mdb.jobs['new-glass-21-9']._Message(ODB_FRAME, {'phase': STANDARD_PHASE, 
    'step': 0, 'frame': 395, 'jobName': 'new-glass-21-9'})
mdb.jobs['new-glass-21-9']._Message(STATUS, {'totalTime': 9.96, 
    'timeIncrement': 0.01, 'stepTime': 9.96, 'iteration': 1, 'attempts': 1, 
    'jobName': 'new-glass-21-9', 'step': 1, 'increment': 96, 
    'phase': STANDARD_PHASE, 'cyclc': 10})
mdb.jobs['new-glass-21-9']._Message(ODB_FRAME, {'phase': STANDARD_PHASE, 
    'step': 0, 'frame': 396, 'jobName': 'new-glass-21-9'})
mdb.jobs['new-glass-21-9']._Message(STATUS, {'totalTime': 9.97, 
    'timeIncrement': 0.01, 'stepTime': 9.97, 'iteration': 1, 'attempts': 1, 
    'jobName': 'new-glass-21-9', 'step': 1, 'increment': 97, 
    'phase': STANDARD_PHASE, 'cyclc': 10})
mdb.jobs['new-glass-21-9']._Message(ODB_FRAME, {'phase': STANDARD_PHASE, 
    'step': 0, 'frame': 397, 'jobName': 'new-glass-21-9'})
mdb.jobs['new-glass-21-9']._Message(STATUS, {'totalTime': 9.98, 
    'timeIncrement': 0.01, 'stepTime': 9.98, 'iteration': 1, 'attempts': 1, 
    'jobName': 'new-glass-21-9', 'step': 1, 'increment': 98, 
    'phase': STANDARD_PHASE, 'cyclc': 10})
mdb.jobs['new-glass-21-9']._Message(ODB_FRAME, {'phase': STANDARD_PHASE, 
    'step': 0, 'frame': 398, 'jobName': 'new-glass-21-9'})
mdb.jobs['new-glass-21-9']._Message(STATUS, {'totalTime': 9.99, 
    'timeIncrement': 0.01, 'stepTime': 9.99, 'iteration': 1, 'attempts': 1, 
    'jobName': 'new-glass-21-9', 'step': 1, 'increment': 99, 
    'phase': STANDARD_PHASE, 'cyclc': 10})
mdb.jobs['new-glass-21-9']._Message(ODB_FRAME, {'phase': STANDARD_PHASE, 
    'step': 0, 'frame': 399, 'jobName': 'new-glass-21-9'})
mdb.jobs['new-glass-21-9']._Message(ODB_FRAME, {'phase': STANDARD_PHASE, 
    'step': 0, 'frame': 400, 'jobName': 'new-glass-21-9'})
mdb.jobs['new-glass-21-9']._Message(STATUS, {'totalTime': 10.0, 
    'timeIncrement': 0.00999999999999934, 'stepTime': 10.0, 'iteration': 1, 
    'attempts': 1, 'jobName': 'new-glass-21-9', 'step': 1, 'increment': 100, 
    'phase': STANDARD_PHASE, 'cyclc': 10})
mdb.jobs['new-glass-21-9']._Message(STATUS, {'totalTime': 12.01, 
    'timeIncrement': 0.01, 'stepTime': 12.01, 'iteration': 1, 'attempts': 1, 
    'jobName': 'new-glass-21-9', 'step': 1, 'increment': 1, 
    'phase': STANDARD_PHASE, 'cyclc': 13})
mdb.jobs['new-glass-21-9']._Message(ODB_FRAME, {'phase': STANDARD_PHASE, 
    'step': 0, 'frame': 401, 'jobName': 'new-glass-21-9'})
mdb.jobs['new-glass-21-9']._Message(STATUS, {'totalTime': 12.02, 
    'timeIncrement': 0.01, 'stepTime': 12.02, 'iteration': 1, 'attempts': 1, 
    'jobName': 'new-glass-21-9', 'step': 1, 'increment': 2, 
    'phase': STANDARD_PHASE, 'cyclc': 13})
mdb.jobs['new-glass-21-9']._Message(ODB_FRAME, {'phase': STANDARD_PHASE, 
    'step': 0, 'frame': 402, 'jobName': 'new-glass-21-9'})
mdb.jobs['new-glass-21-9']._Message(STATUS, {'totalTime': 12.03, 
    'timeIncrement': 0.01, 'stepTime': 12.03, 'iteration': 1, 'attempts': 1, 
    'jobName': 'new-glass-21-9', 'step': 1, 'increment': 3, 
    'phase': STANDARD_PHASE, 'cyclc': 13})
mdb.jobs['new-glass-21-9']._Message(ODB_FRAME, {'phase': STANDARD_PHASE, 
    'step': 0, 'frame': 403, 'jobName': 'new-glass-21-9'})
mdb.jobs['new-glass-21-9']._Message(STATUS, {'totalTime': 12.04, 
    'timeIncrement': 0.01, 'stepTime': 12.04, 'iteration': 1, 'attempts': 1, 
    'jobName': 'new-glass-21-9', 'step': 1, 'increment': 4, 
    'phase': STANDARD_PHASE, 'cyclc': 13})
mdb.jobs['new-glass-21-9']._Message(ODB_FRAME, {'phase': STANDARD_PHASE, 
    'step': 0, 'frame': 404, 'jobName': 'new-glass-21-9'})
mdb.jobs['new-glass-21-9']._Message(STATUS, {'totalTime': 12.05, 
    'timeIncrement': 0.01, 'stepTime': 12.05, 'iteration': 1, 'attempts': 1, 
    'jobName': 'new-glass-21-9', 'step': 1, 'increment': 5, 
    'phase': STANDARD_PHASE, 'cyclc': 13})
mdb.jobs['new-glass-21-9']._Message(ODB_FRAME, {'phase': STANDARD_PHASE, 
    'step': 0, 'frame': 405, 'jobName': 'new-glass-21-9'})
mdb.jobs['new-glass-21-9']._Message(STATUS, {'totalTime': 12.06, 
    'timeIncrement': 0.01, 'stepTime': 12.06, 'iteration': 1, 'attempts': 1, 
    'jobName': 'new-glass-21-9', 'step': 1, 'increment': 6, 
    'phase': STANDARD_PHASE, 'cyclc': 13})
mdb.jobs['new-glass-21-9']._Message(ODB_FRAME, {'phase': STANDARD_PHASE, 
    'step': 0, 'frame': 406, 'jobName': 'new-glass-21-9'})
mdb.jobs['new-glass-21-9']._Message(STATUS, {'totalTime': 12.07, 
    'timeIncrement': 0.01, 'stepTime': 12.07, 'iteration': 1, 'attempts': 1, 
    'jobName': 'new-glass-21-9', 'step': 1, 'increment': 7, 
    'phase': STANDARD_PHASE, 'cyclc': 13})
mdb.jobs['new-glass-21-9']._Message(ODB_FRAME, {'phase': STANDARD_PHASE, 
    'step': 0, 'frame': 407, 'jobName': 'new-glass-21-9'})
mdb.jobs['new-glass-21-9']._Message(STATUS, {'totalTime': 12.08, 
    'timeIncrement': 0.01, 'stepTime': 12.08, 'iteration': 1, 'attempts': 1, 
    'jobName': 'new-glass-21-9', 'step': 1, 'increment': 8, 
    'phase': STANDARD_PHASE, 'cyclc': 13})
mdb.jobs['new-glass-21-9']._Message(ODB_FRAME, {'phase': STANDARD_PHASE, 
    'step': 0, 'frame': 408, 'jobName': 'new-glass-21-9'})
mdb.jobs['new-glass-21-9']._Message(STATUS, {'totalTime': 12.09, 
    'timeIncrement': 0.01, 'stepTime': 12.09, 'iteration': 1, 'attempts': 1, 
    'jobName': 'new-glass-21-9', 'step': 1, 'increment': 9, 
    'phase': STANDARD_PHASE, 'cyclc': 13})
mdb.jobs['new-glass-21-9']._Message(ODB_FRAME, {'phase': STANDARD_PHASE, 
    'step': 0, 'frame': 409, 'jobName': 'new-glass-21-9'})
mdb.jobs['new-glass-21-9']._Message(STATUS, {'totalTime': 12.1, 
    'timeIncrement': 0.01, 'stepTime': 12.1, 'iteration': 1, 'attempts': 1, 
    'jobName': 'new-glass-21-9', 'step': 1, 'increment': 10, 
    'phase': STANDARD_PHASE, 'cyclc': 13})
mdb.jobs['new-glass-21-9']._Message(ODB_FRAME, {'phase': STANDARD_PHASE, 
    'step': 0, 'frame': 410, 'jobName': 'new-glass-21-9'})
mdb.jobs['new-glass-21-9']._Message(STATUS, {'totalTime': 12.11, 
    'timeIncrement': 0.01, 'stepTime': 12.11, 'iteration': 1, 'attempts': 1, 
    'jobName': 'new-glass-21-9', 'step': 1, 'increment': 11, 
    'phase': STANDARD_PHASE, 'cyclc': 13})
mdb.jobs['new-glass-21-9']._Message(ODB_FRAME, {'phase': STANDARD_PHASE, 
    'step': 0, 'frame': 411, 'jobName': 'new-glass-21-9'})
mdb.jobs['new-glass-21-9']._Message(STATUS, {'totalTime': 12.12, 
    'timeIncrement': 0.01, 'stepTime': 12.12, 'iteration': 1, 'attempts': 1, 
    'jobName': 'new-glass-21-9', 'step': 1, 'increment': 12, 
    'phase': STANDARD_PHASE, 'cyclc': 13})
mdb.jobs['new-glass-21-9']._Message(ODB_FRAME, {'phase': STANDARD_PHASE, 
    'step': 0, 'frame': 412, 'jobName': 'new-glass-21-9'})
mdb.jobs['new-glass-21-9']._Message(STATUS, {'totalTime': 12.13, 
    'timeIncrement': 0.01, 'stepTime': 12.13, 'iteration': 1, 'attempts': 1, 
    'jobName': 'new-glass-21-9', 'step': 1, 'increment': 13, 
    'phase': STANDARD_PHASE, 'cyclc': 13})
mdb.jobs['new-glass-21-9']._Message(ODB_FRAME, {'phase': STANDARD_PHASE, 
    'step': 0, 'frame': 413, 'jobName': 'new-glass-21-9'})
mdb.jobs['new-glass-21-9']._Message(STATUS, {'totalTime': 12.14, 
    'timeIncrement': 0.01, 'stepTime': 12.14, 'iteration': 1, 'attempts': 1, 
    'jobName': 'new-glass-21-9', 'step': 1, 'increment': 14, 
    'phase': STANDARD_PHASE, 'cyclc': 13})
mdb.jobs['new-glass-21-9']._Message(ODB_FRAME, {'phase': STANDARD_PHASE, 
    'step': 0, 'frame': 414, 'jobName': 'new-glass-21-9'})
mdb.jobs['new-glass-21-9']._Message(STATUS, {'totalTime': 12.15, 
    'timeIncrement': 0.01, 'stepTime': 12.15, 'iteration': 1, 'attempts': 1, 
    'jobName': 'new-glass-21-9', 'step': 1, 'increment': 15, 
    'phase': STANDARD_PHASE, 'cyclc': 13})
mdb.jobs['new-glass-21-9']._Message(ODB_FRAME, {'phase': STANDARD_PHASE, 
    'step': 0, 'frame': 415, 'jobName': 'new-glass-21-9'})
mdb.jobs['new-glass-21-9']._Message(STATUS, {'totalTime': 12.16, 
    'timeIncrement': 0.01, 'stepTime': 12.16, 'iteration': 1, 'attempts': 1, 
    'jobName': 'new-glass-21-9', 'step': 1, 'increment': 16, 
    'phase': STANDARD_PHASE, 'cyclc': 13})
mdb.jobs['new-glass-21-9']._Message(ODB_FRAME, {'phase': STANDARD_PHASE, 
    'step': 0, 'frame': 416, 'jobName': 'new-glass-21-9'})
mdb.jobs['new-glass-21-9']._Message(STATUS, {'totalTime': 12.17, 
    'timeIncrement': 0.01, 'stepTime': 12.17, 'iteration': 1, 'attempts': 1, 
    'jobName': 'new-glass-21-9', 'step': 1, 'increment': 17, 
    'phase': STANDARD_PHASE, 'cyclc': 13})
mdb.jobs['new-glass-21-9']._Message(ODB_FRAME, {'phase': STANDARD_PHASE, 
    'step': 0, 'frame': 417, 'jobName': 'new-glass-21-9'})
mdb.jobs['new-glass-21-9']._Message(STATUS, {'totalTime': 12.18, 
    'timeIncrement': 0.01, 'stepTime': 12.18, 'iteration': 1, 'attempts': 1, 
    'jobName': 'new-glass-21-9', 'step': 1, 'increment': 18, 
    'phase': STANDARD_PHASE, 'cyclc': 13})
mdb.jobs['new-glass-21-9']._Message(ODB_FRAME, {'phase': STANDARD_PHASE, 
    'step': 0, 'frame': 418, 'jobName': 'new-glass-21-9'})
mdb.jobs['new-glass-21-9']._Message(STATUS, {'totalTime': 12.19, 
    'timeIncrement': 0.01, 'stepTime': 12.19, 'iteration': 1, 'attempts': 1, 
    'jobName': 'new-glass-21-9', 'step': 1, 'increment': 19, 
    'phase': STANDARD_PHASE, 'cyclc': 13})
mdb.jobs['new-glass-21-9']._Message(ODB_FRAME, {'phase': STANDARD_PHASE, 
    'step': 0, 'frame': 419, 'jobName': 'new-glass-21-9'})
mdb.jobs['new-glass-21-9']._Message(STATUS, {'totalTime': 12.2, 
    'timeIncrement': 0.01, 'stepTime': 12.2, 'iteration': 1, 'attempts': 1, 
    'jobName': 'new-glass-21-9', 'step': 1, 'increment': 20, 
    'phase': STANDARD_PHASE, 'cyclc': 13})
mdb.jobs['new-glass-21-9']._Message(ODB_FRAME, {'phase': STANDARD_PHASE, 
    'step': 0, 'frame': 420, 'jobName': 'new-glass-21-9'})
mdb.jobs['new-glass-21-9']._Message(STATUS, {'totalTime': 12.21, 
    'timeIncrement': 0.01, 'stepTime': 12.21, 'iteration': 1, 'attempts': 1, 
    'jobName': 'new-glass-21-9', 'step': 1, 'increment': 21, 
    'phase': STANDARD_PHASE, 'cyclc': 13})
mdb.jobs['new-glass-21-9']._Message(ODB_FRAME, {'phase': STANDARD_PHASE, 
    'step': 0, 'frame': 421, 'jobName': 'new-glass-21-9'})
mdb.jobs['new-glass-21-9']._Message(STATUS, {'totalTime': 12.22, 
    'timeIncrement': 0.01, 'stepTime': 12.22, 'iteration': 1, 'attempts': 1, 
    'jobName': 'new-glass-21-9', 'step': 1, 'increment': 22, 
    'phase': STANDARD_PHASE, 'cyclc': 13})
mdb.jobs['new-glass-21-9']._Message(ODB_FRAME, {'phase': STANDARD_PHASE, 
    'step': 0, 'frame': 422, 'jobName': 'new-glass-21-9'})
mdb.jobs['new-glass-21-9']._Message(STATUS, {'totalTime': 12.23, 
    'timeIncrement': 0.01, 'stepTime': 12.23, 'iteration': 1, 'attempts': 1, 
    'jobName': 'new-glass-21-9', 'step': 1, 'increment': 23, 
    'phase': STANDARD_PHASE, 'cyclc': 13})
mdb.jobs['new-glass-21-9']._Message(ODB_FRAME, {'phase': STANDARD_PHASE, 
    'step': 0, 'frame': 423, 'jobName': 'new-glass-21-9'})
mdb.jobs['new-glass-21-9']._Message(STATUS, {'totalTime': 12.24, 
    'timeIncrement': 0.01, 'stepTime': 12.24, 'iteration': 1, 'attempts': 1, 
    'jobName': 'new-glass-21-9', 'step': 1, 'increment': 24, 
    'phase': STANDARD_PHASE, 'cyclc': 13})
mdb.jobs['new-glass-21-9']._Message(ODB_FRAME, {'phase': STANDARD_PHASE, 
    'step': 0, 'frame': 424, 'jobName': 'new-glass-21-9'})
mdb.jobs['new-glass-21-9']._Message(STATUS, {'totalTime': 12.25, 
    'timeIncrement': 0.01, 'stepTime': 12.25, 'iteration': 1, 'attempts': 1, 
    'jobName': 'new-glass-21-9', 'step': 1, 'increment': 25, 
    'phase': STANDARD_PHASE, 'cyclc': 13})
mdb.jobs['new-glass-21-9']._Message(ODB_FRAME, {'phase': STANDARD_PHASE, 
    'step': 0, 'frame': 425, 'jobName': 'new-glass-21-9'})
mdb.jobs['new-glass-21-9']._Message(STATUS, {'totalTime': 12.26, 
    'timeIncrement': 0.01, 'stepTime': 12.26, 'iteration': 1, 'attempts': 1, 
    'jobName': 'new-glass-21-9', 'step': 1, 'increment': 26, 
    'phase': STANDARD_PHASE, 'cyclc': 13})
mdb.jobs['new-glass-21-9']._Message(ODB_FRAME, {'phase': STANDARD_PHASE, 
    'step': 0, 'frame': 426, 'jobName': 'new-glass-21-9'})
mdb.jobs['new-glass-21-9']._Message(STATUS, {'totalTime': 12.27, 
    'timeIncrement': 0.01, 'stepTime': 12.27, 'iteration': 1, 'attempts': 1, 
    'jobName': 'new-glass-21-9', 'step': 1, 'increment': 27, 
    'phase': STANDARD_PHASE, 'cyclc': 13})
mdb.jobs['new-glass-21-9']._Message(ODB_FRAME, {'phase': STANDARD_PHASE, 
    'step': 0, 'frame': 427, 'jobName': 'new-glass-21-9'})
mdb.jobs['new-glass-21-9']._Message(STATUS, {'totalTime': 12.28, 
    'timeIncrement': 0.01, 'stepTime': 12.28, 'iteration': 1, 'attempts': 1, 
    'jobName': 'new-glass-21-9', 'step': 1, 'increment': 28, 
    'phase': STANDARD_PHASE, 'cyclc': 13})
mdb.jobs['new-glass-21-9']._Message(ODB_FRAME, {'phase': STANDARD_PHASE, 
    'step': 0, 'frame': 428, 'jobName': 'new-glass-21-9'})
mdb.jobs['new-glass-21-9']._Message(STATUS, {'totalTime': 12.29, 
    'timeIncrement': 0.01, 'stepTime': 12.29, 'iteration': 1, 'attempts': 1, 
    'jobName': 'new-glass-21-9', 'step': 1, 'increment': 29, 
    'phase': STANDARD_PHASE, 'cyclc': 13})
mdb.jobs['new-glass-21-9']._Message(ODB_FRAME, {'phase': STANDARD_PHASE, 
    'step': 0, 'frame': 429, 'jobName': 'new-glass-21-9'})
mdb.jobs['new-glass-21-9']._Message(STATUS, {'totalTime': 12.3, 
    'timeIncrement': 0.01, 'stepTime': 12.3, 'iteration': 1, 'attempts': 1, 
    'jobName': 'new-glass-21-9', 'step': 1, 'increment': 30, 
    'phase': STANDARD_PHASE, 'cyclc': 13})
mdb.jobs['new-glass-21-9']._Message(ODB_FRAME, {'phase': STANDARD_PHASE, 
    'step': 0, 'frame': 430, 'jobName': 'new-glass-21-9'})
mdb.jobs['new-glass-21-9']._Message(STATUS, {'totalTime': 12.31, 
    'timeIncrement': 0.01, 'stepTime': 12.31, 'iteration': 1, 'attempts': 1, 
    'jobName': 'new-glass-21-9', 'step': 1, 'increment': 31, 
    'phase': STANDARD_PHASE, 'cyclc': 13})
mdb.jobs['new-glass-21-9']._Message(ODB_FRAME, {'phase': STANDARD_PHASE, 
    'step': 0, 'frame': 431, 'jobName': 'new-glass-21-9'})
mdb.jobs['new-glass-21-9']._Message(STATUS, {'totalTime': 12.32, 
    'timeIncrement': 0.01, 'stepTime': 12.32, 'iteration': 1, 'attempts': 1, 
    'jobName': 'new-glass-21-9', 'step': 1, 'increment': 32, 
    'phase': STANDARD_PHASE, 'cyclc': 13})
mdb.jobs['new-glass-21-9']._Message(ODB_FRAME, {'phase': STANDARD_PHASE, 
    'step': 0, 'frame': 432, 'jobName': 'new-glass-21-9'})
mdb.jobs['new-glass-21-9']._Message(STATUS, {'totalTime': 12.33, 
    'timeIncrement': 0.01, 'stepTime': 12.33, 'iteration': 1, 'attempts': 1, 
    'jobName': 'new-glass-21-9', 'step': 1, 'increment': 33, 
    'phase': STANDARD_PHASE, 'cyclc': 13})
mdb.jobs['new-glass-21-9']._Message(ODB_FRAME, {'phase': STANDARD_PHASE, 
    'step': 0, 'frame': 433, 'jobName': 'new-glass-21-9'})
mdb.jobs['new-glass-21-9']._Message(STATUS, {'totalTime': 12.34, 
    'timeIncrement': 0.01, 'stepTime': 12.34, 'iteration': 1, 'attempts': 1, 
    'jobName': 'new-glass-21-9', 'step': 1, 'increment': 34, 
    'phase': STANDARD_PHASE, 'cyclc': 13})
mdb.jobs['new-glass-21-9']._Message(ODB_FRAME, {'phase': STANDARD_PHASE, 
    'step': 0, 'frame': 434, 'jobName': 'new-glass-21-9'})
mdb.jobs['new-glass-21-9']._Message(STATUS, {'totalTime': 12.35, 
    'timeIncrement': 0.01, 'stepTime': 12.35, 'iteration': 1, 'attempts': 1, 
    'jobName': 'new-glass-21-9', 'step': 1, 'increment': 35, 
    'phase': STANDARD_PHASE, 'cyclc': 13})
mdb.jobs['new-glass-21-9']._Message(ODB_FRAME, {'phase': STANDARD_PHASE, 
    'step': 0, 'frame': 435, 'jobName': 'new-glass-21-9'})
mdb.jobs['new-glass-21-9']._Message(STATUS, {'totalTime': 12.36, 
    'timeIncrement': 0.01, 'stepTime': 12.36, 'iteration': 1, 'attempts': 1, 
    'jobName': 'new-glass-21-9', 'step': 1, 'increment': 36, 
    'phase': STANDARD_PHASE, 'cyclc': 13})
mdb.jobs['new-glass-21-9']._Message(ODB_FRAME, {'phase': STANDARD_PHASE, 
    'step': 0, 'frame': 436, 'jobName': 'new-glass-21-9'})
mdb.jobs['new-glass-21-9']._Message(STATUS, {'totalTime': 12.37, 
    'timeIncrement': 0.01, 'stepTime': 12.37, 'iteration': 1, 'attempts': 1, 
    'jobName': 'new-glass-21-9', 'step': 1, 'increment': 37, 
    'phase': STANDARD_PHASE, 'cyclc': 13})
mdb.jobs['new-glass-21-9']._Message(ODB_FRAME, {'phase': STANDARD_PHASE, 
    'step': 0, 'frame': 437, 'jobName': 'new-glass-21-9'})
mdb.jobs['new-glass-21-9']._Message(STATUS, {'totalTime': 12.38, 
    'timeIncrement': 0.01, 'stepTime': 12.38, 'iteration': 1, 'attempts': 1, 
    'jobName': 'new-glass-21-9', 'step': 1, 'increment': 38, 
    'phase': STANDARD_PHASE, 'cyclc': 13})
mdb.jobs['new-glass-21-9']._Message(ODB_FRAME, {'phase': STANDARD_PHASE, 
    'step': 0, 'frame': 438, 'jobName': 'new-glass-21-9'})
mdb.jobs['new-glass-21-9']._Message(STATUS, {'totalTime': 12.39, 
    'timeIncrement': 0.01, 'stepTime': 12.39, 'iteration': 1, 'attempts': 1, 
    'jobName': 'new-glass-21-9', 'step': 1, 'increment': 39, 
    'phase': STANDARD_PHASE, 'cyclc': 13})
mdb.jobs['new-glass-21-9']._Message(ODB_FRAME, {'phase': STANDARD_PHASE, 
    'step': 0, 'frame': 439, 'jobName': 'new-glass-21-9'})
mdb.jobs['new-glass-21-9']._Message(STATUS, {'totalTime': 12.4, 
    'timeIncrement': 0.01, 'stepTime': 12.4, 'iteration': 1, 'attempts': 1, 
    'jobName': 'new-glass-21-9', 'step': 1, 'increment': 40, 
    'phase': STANDARD_PHASE, 'cyclc': 13})
mdb.jobs['new-glass-21-9']._Message(ODB_FRAME, {'phase': STANDARD_PHASE, 
    'step': 0, 'frame': 440, 'jobName': 'new-glass-21-9'})
mdb.jobs['new-glass-21-9']._Message(STATUS, {'totalTime': 12.41, 
    'timeIncrement': 0.01, 'stepTime': 12.41, 'iteration': 1, 'attempts': 1, 
    'jobName': 'new-glass-21-9', 'step': 1, 'increment': 41, 
    'phase': STANDARD_PHASE, 'cyclc': 13})
mdb.jobs['new-glass-21-9']._Message(ODB_FRAME, {'phase': STANDARD_PHASE, 
    'step': 0, 'frame': 441, 'jobName': 'new-glass-21-9'})
mdb.jobs['new-glass-21-9']._Message(STATUS, {'totalTime': 12.42, 
    'timeIncrement': 0.01, 'stepTime': 12.42, 'iteration': 1, 'attempts': 1, 
    'jobName': 'new-glass-21-9', 'step': 1, 'increment': 42, 
    'phase': STANDARD_PHASE, 'cyclc': 13})
mdb.jobs['new-glass-21-9']._Message(ODB_FRAME, {'phase': STANDARD_PHASE, 
    'step': 0, 'frame': 442, 'jobName': 'new-glass-21-9'})
mdb.jobs['new-glass-21-9']._Message(STATUS, {'totalTime': 12.43, 
    'timeIncrement': 0.01, 'stepTime': 12.43, 'iteration': 1, 'attempts': 1, 
    'jobName': 'new-glass-21-9', 'step': 1, 'increment': 43, 
    'phase': STANDARD_PHASE, 'cyclc': 13})
mdb.jobs['new-glass-21-9']._Message(ODB_FRAME, {'phase': STANDARD_PHASE, 
    'step': 0, 'frame': 443, 'jobName': 'new-glass-21-9'})
mdb.jobs['new-glass-21-9']._Message(STATUS, {'totalTime': 12.44, 
    'timeIncrement': 0.01, 'stepTime': 12.44, 'iteration': 1, 'attempts': 1, 
    'jobName': 'new-glass-21-9', 'step': 1, 'increment': 44, 
    'phase': STANDARD_PHASE, 'cyclc': 13})
mdb.jobs['new-glass-21-9']._Message(ODB_FRAME, {'phase': STANDARD_PHASE, 
    'step': 0, 'frame': 444, 'jobName': 'new-glass-21-9'})
mdb.jobs['new-glass-21-9']._Message(STATUS, {'totalTime': 12.45, 
    'timeIncrement': 0.01, 'stepTime': 12.45, 'iteration': 1, 'attempts': 1, 
    'jobName': 'new-glass-21-9', 'step': 1, 'increment': 45, 
    'phase': STANDARD_PHASE, 'cyclc': 13})
mdb.jobs['new-glass-21-9']._Message(ODB_FRAME, {'phase': STANDARD_PHASE, 
    'step': 0, 'frame': 445, 'jobName': 'new-glass-21-9'})
mdb.jobs['new-glass-21-9']._Message(STATUS, {'totalTime': 12.46, 
    'timeIncrement': 0.01, 'stepTime': 12.46, 'iteration': 1, 'attempts': 1, 
    'jobName': 'new-glass-21-9', 'step': 1, 'increment': 46, 
    'phase': STANDARD_PHASE, 'cyclc': 13})
mdb.jobs['new-glass-21-9']._Message(ODB_FRAME, {'phase': STANDARD_PHASE, 
    'step': 0, 'frame': 446, 'jobName': 'new-glass-21-9'})
mdb.jobs['new-glass-21-9']._Message(STATUS, {'totalTime': 12.47, 
    'timeIncrement': 0.01, 'stepTime': 12.47, 'iteration': 1, 'attempts': 1, 
    'jobName': 'new-glass-21-9', 'step': 1, 'increment': 47, 
    'phase': STANDARD_PHASE, 'cyclc': 13})
mdb.jobs['new-glass-21-9']._Message(ODB_FRAME, {'phase': STANDARD_PHASE, 
    'step': 0, 'frame': 447, 'jobName': 'new-glass-21-9'})
mdb.jobs['new-glass-21-9']._Message(STATUS, {'totalTime': 12.48, 
    'timeIncrement': 0.01, 'stepTime': 12.48, 'iteration': 1, 'attempts': 1, 
    'jobName': 'new-glass-21-9', 'step': 1, 'increment': 48, 
    'phase': STANDARD_PHASE, 'cyclc': 13})
mdb.jobs['new-glass-21-9']._Message(ODB_FRAME, {'phase': STANDARD_PHASE, 
    'step': 0, 'frame': 448, 'jobName': 'new-glass-21-9'})
mdb.jobs['new-glass-21-9']._Message(STATUS, {'totalTime': 12.49, 
    'timeIncrement': 0.01, 'stepTime': 12.49, 'iteration': 1, 'attempts': 1, 
    'jobName': 'new-glass-21-9', 'step': 1, 'increment': 49, 
    'phase': STANDARD_PHASE, 'cyclc': 13})
mdb.jobs['new-glass-21-9']._Message(ODB_FRAME, {'phase': STANDARD_PHASE, 
    'step': 0, 'frame': 449, 'jobName': 'new-glass-21-9'})
mdb.jobs['new-glass-21-9']._Message(STATUS, {'totalTime': 12.5, 
    'timeIncrement': 0.01, 'stepTime': 12.5, 'iteration': 1, 'attempts': 1, 
    'jobName': 'new-glass-21-9', 'step': 1, 'increment': 50, 
    'phase': STANDARD_PHASE, 'cyclc': 13})
mdb.jobs['new-glass-21-9']._Message(ODB_FRAME, {'phase': STANDARD_PHASE, 
    'step': 0, 'frame': 450, 'jobName': 'new-glass-21-9'})
mdb.jobs['new-glass-21-9']._Message(STATUS, {'totalTime': 12.51, 
    'timeIncrement': 0.01, 'stepTime': 12.51, 'iteration': 1, 'attempts': 1, 
    'jobName': 'new-glass-21-9', 'step': 1, 'increment': 51, 
    'phase': STANDARD_PHASE, 'cyclc': 13})
mdb.jobs['new-glass-21-9']._Message(ODB_FRAME, {'phase': STANDARD_PHASE, 
    'step': 0, 'frame': 451, 'jobName': 'new-glass-21-9'})
mdb.jobs['new-glass-21-9']._Message(STATUS, {'totalTime': 12.52, 
    'timeIncrement': 0.01, 'stepTime': 12.52, 'iteration': 1, 'attempts': 1, 
    'jobName': 'new-glass-21-9', 'step': 1, 'increment': 52, 
    'phase': STANDARD_PHASE, 'cyclc': 13})
mdb.jobs['new-glass-21-9']._Message(ODB_FRAME, {'phase': STANDARD_PHASE, 
    'step': 0, 'frame': 452, 'jobName': 'new-glass-21-9'})
mdb.jobs['new-glass-21-9']._Message(STATUS, {'totalTime': 12.53, 
    'timeIncrement': 0.01, 'stepTime': 12.53, 'iteration': 1, 'attempts': 1, 
    'jobName': 'new-glass-21-9', 'step': 1, 'increment': 53, 
    'phase': STANDARD_PHASE, 'cyclc': 13})
mdb.jobs['new-glass-21-9']._Message(ODB_FRAME, {'phase': STANDARD_PHASE, 
    'step': 0, 'frame': 453, 'jobName': 'new-glass-21-9'})
mdb.jobs['new-glass-21-9']._Message(STATUS, {'totalTime': 12.54, 
    'timeIncrement': 0.01, 'stepTime': 12.54, 'iteration': 1, 'attempts': 1, 
    'jobName': 'new-glass-21-9', 'step': 1, 'increment': 54, 
    'phase': STANDARD_PHASE, 'cyclc': 13})
mdb.jobs['new-glass-21-9']._Message(ODB_FRAME, {'phase': STANDARD_PHASE, 
    'step': 0, 'frame': 454, 'jobName': 'new-glass-21-9'})
mdb.jobs['new-glass-21-9']._Message(STATUS, {'totalTime': 12.55, 
    'timeIncrement': 0.01, 'stepTime': 12.55, 'iteration': 1, 'attempts': 1, 
    'jobName': 'new-glass-21-9', 'step': 1, 'increment': 55, 
    'phase': STANDARD_PHASE, 'cyclc': 13})
mdb.jobs['new-glass-21-9']._Message(ODB_FRAME, {'phase': STANDARD_PHASE, 
    'step': 0, 'frame': 455, 'jobName': 'new-glass-21-9'})
mdb.jobs['new-glass-21-9']._Message(STATUS, {'totalTime': 12.56, 
    'timeIncrement': 0.01, 'stepTime': 12.56, 'iteration': 1, 'attempts': 1, 
    'jobName': 'new-glass-21-9', 'step': 1, 'increment': 56, 
    'phase': STANDARD_PHASE, 'cyclc': 13})
mdb.jobs['new-glass-21-9']._Message(ODB_FRAME, {'phase': STANDARD_PHASE, 
    'step': 0, 'frame': 456, 'jobName': 'new-glass-21-9'})
mdb.jobs['new-glass-21-9']._Message(STATUS, {'totalTime': 12.57, 
    'timeIncrement': 0.01, 'stepTime': 12.57, 'iteration': 1, 'attempts': 1, 
    'jobName': 'new-glass-21-9', 'step': 1, 'increment': 57, 
    'phase': STANDARD_PHASE, 'cyclc': 13})
mdb.jobs['new-glass-21-9']._Message(ODB_FRAME, {'phase': STANDARD_PHASE, 
    'step': 0, 'frame': 457, 'jobName': 'new-glass-21-9'})
mdb.jobs['new-glass-21-9']._Message(STATUS, {'totalTime': 12.58, 
    'timeIncrement': 0.01, 'stepTime': 12.58, 'iteration': 1, 'attempts': 1, 
    'jobName': 'new-glass-21-9', 'step': 1, 'increment': 58, 
    'phase': STANDARD_PHASE, 'cyclc': 13})
mdb.jobs['new-glass-21-9']._Message(ODB_FRAME, {'phase': STANDARD_PHASE, 
    'step': 0, 'frame': 458, 'jobName': 'new-glass-21-9'})
mdb.jobs['new-glass-21-9']._Message(STATUS, {'totalTime': 12.59, 
    'timeIncrement': 0.01, 'stepTime': 12.59, 'iteration': 1, 'attempts': 1, 
    'jobName': 'new-glass-21-9', 'step': 1, 'increment': 59, 
    'phase': STANDARD_PHASE, 'cyclc': 13})
mdb.jobs['new-glass-21-9']._Message(ODB_FRAME, {'phase': STANDARD_PHASE, 
    'step': 0, 'frame': 459, 'jobName': 'new-glass-21-9'})
mdb.jobs['new-glass-21-9']._Message(STATUS, {'totalTime': 12.6, 
    'timeIncrement': 0.01, 'stepTime': 12.6, 'iteration': 1, 'attempts': 1, 
    'jobName': 'new-glass-21-9', 'step': 1, 'increment': 60, 
    'phase': STANDARD_PHASE, 'cyclc': 13})
mdb.jobs['new-glass-21-9']._Message(ODB_FRAME, {'phase': STANDARD_PHASE, 
    'step': 0, 'frame': 460, 'jobName': 'new-glass-21-9'})
mdb.jobs['new-glass-21-9']._Message(STATUS, {'totalTime': 12.61, 
    'timeIncrement': 0.01, 'stepTime': 12.61, 'iteration': 1, 'attempts': 1, 
    'jobName': 'new-glass-21-9', 'step': 1, 'increment': 61, 
    'phase': STANDARD_PHASE, 'cyclc': 13})
mdb.jobs['new-glass-21-9']._Message(ODB_FRAME, {'phase': STANDARD_PHASE, 
    'step': 0, 'frame': 461, 'jobName': 'new-glass-21-9'})
mdb.jobs['new-glass-21-9']._Message(STATUS, {'totalTime': 12.62, 
    'timeIncrement': 0.01, 'stepTime': 12.62, 'iteration': 1, 'attempts': 1, 
    'jobName': 'new-glass-21-9', 'step': 1, 'increment': 62, 
    'phase': STANDARD_PHASE, 'cyclc': 13})
mdb.jobs['new-glass-21-9']._Message(ODB_FRAME, {'phase': STANDARD_PHASE, 
    'step': 0, 'frame': 462, 'jobName': 'new-glass-21-9'})
mdb.jobs['new-glass-21-9']._Message(STATUS, {'totalTime': 12.63, 
    'timeIncrement': 0.01, 'stepTime': 12.63, 'iteration': 1, 'attempts': 1, 
    'jobName': 'new-glass-21-9', 'step': 1, 'increment': 63, 
    'phase': STANDARD_PHASE, 'cyclc': 13})
mdb.jobs['new-glass-21-9']._Message(ODB_FRAME, {'phase': STANDARD_PHASE, 
    'step': 0, 'frame': 463, 'jobName': 'new-glass-21-9'})
mdb.jobs['new-glass-21-9']._Message(STATUS, {'totalTime': 12.64, 
    'timeIncrement': 0.01, 'stepTime': 12.64, 'iteration': 1, 'attempts': 1, 
    'jobName': 'new-glass-21-9', 'step': 1, 'increment': 64, 
    'phase': STANDARD_PHASE, 'cyclc': 13})
mdb.jobs['new-glass-21-9']._Message(ODB_FRAME, {'phase': STANDARD_PHASE, 
    'step': 0, 'frame': 464, 'jobName': 'new-glass-21-9'})
mdb.jobs['new-glass-21-9']._Message(STATUS, {'totalTime': 12.65, 
    'timeIncrement': 0.01, 'stepTime': 12.65, 'iteration': 1, 'attempts': 1, 
    'jobName': 'new-glass-21-9', 'step': 1, 'increment': 65, 
    'phase': STANDARD_PHASE, 'cyclc': 13})
mdb.jobs['new-glass-21-9']._Message(ODB_FRAME, {'phase': STANDARD_PHASE, 
    'step': 0, 'frame': 465, 'jobName': 'new-glass-21-9'})
mdb.jobs['new-glass-21-9']._Message(STATUS, {'totalTime': 12.66, 
    'timeIncrement': 0.01, 'stepTime': 12.66, 'iteration': 1, 'attempts': 1, 
    'jobName': 'new-glass-21-9', 'step': 1, 'increment': 66, 
    'phase': STANDARD_PHASE, 'cyclc': 13})
mdb.jobs['new-glass-21-9']._Message(ODB_FRAME, {'phase': STANDARD_PHASE, 
    'step': 0, 'frame': 466, 'jobName': 'new-glass-21-9'})
mdb.jobs['new-glass-21-9']._Message(STATUS, {'totalTime': 12.67, 
    'timeIncrement': 0.01, 'stepTime': 12.67, 'iteration': 1, 'attempts': 1, 
    'jobName': 'new-glass-21-9', 'step': 1, 'increment': 67, 
    'phase': STANDARD_PHASE, 'cyclc': 13})
mdb.jobs['new-glass-21-9']._Message(ODB_FRAME, {'phase': STANDARD_PHASE, 
    'step': 0, 'frame': 467, 'jobName': 'new-glass-21-9'})
mdb.jobs['new-glass-21-9']._Message(STATUS, {'totalTime': 12.68, 
    'timeIncrement': 0.01, 'stepTime': 12.68, 'iteration': 1, 'attempts': 1, 
    'jobName': 'new-glass-21-9', 'step': 1, 'increment': 68, 
    'phase': STANDARD_PHASE, 'cyclc': 13})
mdb.jobs['new-glass-21-9']._Message(ODB_FRAME, {'phase': STANDARD_PHASE, 
    'step': 0, 'frame': 468, 'jobName': 'new-glass-21-9'})
mdb.jobs['new-glass-21-9']._Message(STATUS, {'totalTime': 12.69, 
    'timeIncrement': 0.01, 'stepTime': 12.69, 'iteration': 1, 'attempts': 1, 
    'jobName': 'new-glass-21-9', 'step': 1, 'increment': 69, 
    'phase': STANDARD_PHASE, 'cyclc': 13})
mdb.jobs['new-glass-21-9']._Message(ODB_FRAME, {'phase': STANDARD_PHASE, 
    'step': 0, 'frame': 469, 'jobName': 'new-glass-21-9'})
mdb.jobs['new-glass-21-9']._Message(STATUS, {'totalTime': 12.7, 
    'timeIncrement': 0.01, 'stepTime': 12.7, 'iteration': 1, 'attempts': 1, 
    'jobName': 'new-glass-21-9', 'step': 1, 'increment': 70, 
    'phase': STANDARD_PHASE, 'cyclc': 13})
mdb.jobs['new-glass-21-9']._Message(ODB_FRAME, {'phase': STANDARD_PHASE, 
    'step': 0, 'frame': 470, 'jobName': 'new-glass-21-9'})
mdb.jobs['new-glass-21-9']._Message(STATUS, {'totalTime': 12.71, 
    'timeIncrement': 0.01, 'stepTime': 12.71, 'iteration': 1, 'attempts': 1, 
    'jobName': 'new-glass-21-9', 'step': 1, 'increment': 71, 
    'phase': STANDARD_PHASE, 'cyclc': 13})
mdb.jobs['new-glass-21-9']._Message(ODB_FRAME, {'phase': STANDARD_PHASE, 
    'step': 0, 'frame': 471, 'jobName': 'new-glass-21-9'})
mdb.jobs['new-glass-21-9']._Message(STATUS, {'totalTime': 12.72, 
    'timeIncrement': 0.01, 'stepTime': 12.72, 'iteration': 1, 'attempts': 1, 
    'jobName': 'new-glass-21-9', 'step': 1, 'increment': 72, 
    'phase': STANDARD_PHASE, 'cyclc': 13})
mdb.jobs['new-glass-21-9']._Message(ODB_FRAME, {'phase': STANDARD_PHASE, 
    'step': 0, 'frame': 472, 'jobName': 'new-glass-21-9'})
mdb.jobs['new-glass-21-9']._Message(STATUS, {'totalTime': 12.73, 
    'timeIncrement': 0.01, 'stepTime': 12.73, 'iteration': 1, 'attempts': 1, 
    'jobName': 'new-glass-21-9', 'step': 1, 'increment': 73, 
    'phase': STANDARD_PHASE, 'cyclc': 13})
mdb.jobs['new-glass-21-9']._Message(ODB_FRAME, {'phase': STANDARD_PHASE, 
    'step': 0, 'frame': 473, 'jobName': 'new-glass-21-9'})
mdb.jobs['new-glass-21-9']._Message(STATUS, {'totalTime': 12.74, 
    'timeIncrement': 0.01, 'stepTime': 12.74, 'iteration': 1, 'attempts': 1, 
    'jobName': 'new-glass-21-9', 'step': 1, 'increment': 74, 
    'phase': STANDARD_PHASE, 'cyclc': 13})
mdb.jobs['new-glass-21-9']._Message(ODB_FRAME, {'phase': STANDARD_PHASE, 
    'step': 0, 'frame': 474, 'jobName': 'new-glass-21-9'})
mdb.jobs['new-glass-21-9']._Message(STATUS, {'totalTime': 12.75, 
    'timeIncrement': 0.01, 'stepTime': 12.75, 'iteration': 1, 'attempts': 1, 
    'jobName': 'new-glass-21-9', 'step': 1, 'increment': 75, 
    'phase': STANDARD_PHASE, 'cyclc': 13})
mdb.jobs['new-glass-21-9']._Message(ODB_FRAME, {'phase': STANDARD_PHASE, 
    'step': 0, 'frame': 475, 'jobName': 'new-glass-21-9'})
mdb.jobs['new-glass-21-9']._Message(STATUS, {'totalTime': 12.76, 
    'timeIncrement': 0.01, 'stepTime': 12.76, 'iteration': 1, 'attempts': 1, 
    'jobName': 'new-glass-21-9', 'step': 1, 'increment': 76, 
    'phase': STANDARD_PHASE, 'cyclc': 13})
mdb.jobs['new-glass-21-9']._Message(ODB_FRAME, {'phase': STANDARD_PHASE, 
    'step': 0, 'frame': 476, 'jobName': 'new-glass-21-9'})
mdb.jobs['new-glass-21-9']._Message(STATUS, {'totalTime': 12.77, 
    'timeIncrement': 0.01, 'stepTime': 12.77, 'iteration': 1, 'attempts': 1, 
    'jobName': 'new-glass-21-9', 'step': 1, 'increment': 77, 
    'phase': STANDARD_PHASE, 'cyclc': 13})
mdb.jobs['new-glass-21-9']._Message(ODB_FRAME, {'phase': STANDARD_PHASE, 
    'step': 0, 'frame': 477, 'jobName': 'new-glass-21-9'})
mdb.jobs['new-glass-21-9']._Message(STATUS, {'totalTime': 12.78, 
    'timeIncrement': 0.01, 'stepTime': 12.78, 'iteration': 1, 'attempts': 1, 
    'jobName': 'new-glass-21-9', 'step': 1, 'increment': 78, 
    'phase': STANDARD_PHASE, 'cyclc': 13})
mdb.jobs['new-glass-21-9']._Message(ODB_FRAME, {'phase': STANDARD_PHASE, 
    'step': 0, 'frame': 478, 'jobName': 'new-glass-21-9'})
mdb.jobs['new-glass-21-9']._Message(STATUS, {'totalTime': 12.79, 
    'timeIncrement': 0.01, 'stepTime': 12.79, 'iteration': 1, 'attempts': 1, 
    'jobName': 'new-glass-21-9', 'step': 1, 'increment': 79, 
    'phase': STANDARD_PHASE, 'cyclc': 13})
mdb.jobs['new-glass-21-9']._Message(ODB_FRAME, {'phase': STANDARD_PHASE, 
    'step': 0, 'frame': 479, 'jobName': 'new-glass-21-9'})
mdb.jobs['new-glass-21-9']._Message(STATUS, {'totalTime': 12.8, 
    'timeIncrement': 0.01, 'stepTime': 12.8, 'iteration': 1, 'attempts': 1, 
    'jobName': 'new-glass-21-9', 'step': 1, 'increment': 80, 
    'phase': STANDARD_PHASE, 'cyclc': 13})
mdb.jobs['new-glass-21-9']._Message(ODB_FRAME, {'phase': STANDARD_PHASE, 
    'step': 0, 'frame': 480, 'jobName': 'new-glass-21-9'})
mdb.jobs['new-glass-21-9']._Message(STATUS, {'totalTime': 12.81, 
    'timeIncrement': 0.01, 'stepTime': 12.81, 'iteration': 1, 'attempts': 1, 
    'jobName': 'new-glass-21-9', 'step': 1, 'increment': 81, 
    'phase': STANDARD_PHASE, 'cyclc': 13})
mdb.jobs['new-glass-21-9']._Message(ODB_FRAME, {'phase': STANDARD_PHASE, 
    'step': 0, 'frame': 481, 'jobName': 'new-glass-21-9'})
mdb.jobs['new-glass-21-9']._Message(STATUS, {'totalTime': 12.82, 
    'timeIncrement': 0.01, 'stepTime': 12.82, 'iteration': 1, 'attempts': 1, 
    'jobName': 'new-glass-21-9', 'step': 1, 'increment': 82, 
    'phase': STANDARD_PHASE, 'cyclc': 13})
mdb.jobs['new-glass-21-9']._Message(ODB_FRAME, {'phase': STANDARD_PHASE, 
    'step': 0, 'frame': 482, 'jobName': 'new-glass-21-9'})
mdb.jobs['new-glass-21-9']._Message(STATUS, {'totalTime': 12.83, 
    'timeIncrement': 0.01, 'stepTime': 12.83, 'iteration': 1, 'attempts': 1, 
    'jobName': 'new-glass-21-9', 'step': 1, 'increment': 83, 
    'phase': STANDARD_PHASE, 'cyclc': 13})
mdb.jobs['new-glass-21-9']._Message(ODB_FRAME, {'phase': STANDARD_PHASE, 
    'step': 0, 'frame': 483, 'jobName': 'new-glass-21-9'})
mdb.jobs['new-glass-21-9']._Message(STATUS, {'totalTime': 12.84, 
    'timeIncrement': 0.01, 'stepTime': 12.84, 'iteration': 1, 'attempts': 1, 
    'jobName': 'new-glass-21-9', 'step': 1, 'increment': 84, 
    'phase': STANDARD_PHASE, 'cyclc': 13})
mdb.jobs['new-glass-21-9']._Message(ODB_FRAME, {'phase': STANDARD_PHASE, 
    'step': 0, 'frame': 484, 'jobName': 'new-glass-21-9'})
mdb.jobs['new-glass-21-9']._Message(STATUS, {'totalTime': 12.85, 
    'timeIncrement': 0.01, 'stepTime': 12.85, 'iteration': 1, 'attempts': 1, 
    'jobName': 'new-glass-21-9', 'step': 1, 'increment': 85, 
    'phase': STANDARD_PHASE, 'cyclc': 13})
mdb.jobs['new-glass-21-9']._Message(ODB_FRAME, {'phase': STANDARD_PHASE, 
    'step': 0, 'frame': 485, 'jobName': 'new-glass-21-9'})
mdb.jobs['new-glass-21-9']._Message(STATUS, {'totalTime': 12.86, 
    'timeIncrement': 0.01, 'stepTime': 12.86, 'iteration': 1, 'attempts': 1, 
    'jobName': 'new-glass-21-9', 'step': 1, 'increment': 86, 
    'phase': STANDARD_PHASE, 'cyclc': 13})
mdb.jobs['new-glass-21-9']._Message(ODB_FRAME, {'phase': STANDARD_PHASE, 
    'step': 0, 'frame': 486, 'jobName': 'new-glass-21-9'})
mdb.jobs['new-glass-21-9']._Message(STATUS, {'totalTime': 12.87, 
    'timeIncrement': 0.01, 'stepTime': 12.87, 'iteration': 1, 'attempts': 1, 
    'jobName': 'new-glass-21-9', 'step': 1, 'increment': 87, 
    'phase': STANDARD_PHASE, 'cyclc': 13})
mdb.jobs['new-glass-21-9']._Message(ODB_FRAME, {'phase': STANDARD_PHASE, 
    'step': 0, 'frame': 487, 'jobName': 'new-glass-21-9'})
mdb.jobs['new-glass-21-9']._Message(STATUS, {'totalTime': 12.88, 
    'timeIncrement': 0.01, 'stepTime': 12.88, 'iteration': 1, 'attempts': 1, 
    'jobName': 'new-glass-21-9', 'step': 1, 'increment': 88, 
    'phase': STANDARD_PHASE, 'cyclc': 13})
mdb.jobs['new-glass-21-9']._Message(ODB_FRAME, {'phase': STANDARD_PHASE, 
    'step': 0, 'frame': 488, 'jobName': 'new-glass-21-9'})
mdb.jobs['new-glass-21-9']._Message(STATUS, {'totalTime': 12.89, 
    'timeIncrement': 0.01, 'stepTime': 12.89, 'iteration': 1, 'attempts': 1, 
    'jobName': 'new-glass-21-9', 'step': 1, 'increment': 89, 
    'phase': STANDARD_PHASE, 'cyclc': 13})
mdb.jobs['new-glass-21-9']._Message(ODB_FRAME, {'phase': STANDARD_PHASE, 
    'step': 0, 'frame': 489, 'jobName': 'new-glass-21-9'})
mdb.jobs['new-glass-21-9']._Message(STATUS, {'totalTime': 12.9, 
    'timeIncrement': 0.01, 'stepTime': 12.9, 'iteration': 1, 'attempts': 1, 
    'jobName': 'new-glass-21-9', 'step': 1, 'increment': 90, 
    'phase': STANDARD_PHASE, 'cyclc': 13})
mdb.jobs['new-glass-21-9']._Message(ODB_FRAME, {'phase': STANDARD_PHASE, 
    'step': 0, 'frame': 490, 'jobName': 'new-glass-21-9'})
mdb.jobs['new-glass-21-9']._Message(STATUS, {'totalTime': 12.91, 
    'timeIncrement': 0.01, 'stepTime': 12.91, 'iteration': 1, 'attempts': 1, 
    'jobName': 'new-glass-21-9', 'step': 1, 'increment': 91, 
    'phase': STANDARD_PHASE, 'cyclc': 13})
mdb.jobs['new-glass-21-9']._Message(ODB_FRAME, {'phase': STANDARD_PHASE, 
    'step': 0, 'frame': 491, 'jobName': 'new-glass-21-9'})
mdb.jobs['new-glass-21-9']._Message(STATUS, {'totalTime': 12.92, 
    'timeIncrement': 0.01, 'stepTime': 12.92, 'iteration': 1, 'attempts': 1, 
    'jobName': 'new-glass-21-9', 'step': 1, 'increment': 92, 
    'phase': STANDARD_PHASE, 'cyclc': 13})
mdb.jobs['new-glass-21-9']._Message(ODB_FRAME, {'phase': STANDARD_PHASE, 
    'step': 0, 'frame': 492, 'jobName': 'new-glass-21-9'})
mdb.jobs['new-glass-21-9']._Message(STATUS, {'totalTime': 12.93, 
    'timeIncrement': 0.01, 'stepTime': 12.93, 'iteration': 1, 'attempts': 1, 
    'jobName': 'new-glass-21-9', 'step': 1, 'increment': 93, 
    'phase': STANDARD_PHASE, 'cyclc': 13})
mdb.jobs['new-glass-21-9']._Message(ODB_FRAME, {'phase': STANDARD_PHASE, 
    'step': 0, 'frame': 493, 'jobName': 'new-glass-21-9'})
mdb.jobs['new-glass-21-9']._Message(STATUS, {'totalTime': 12.94, 
    'timeIncrement': 0.01, 'stepTime': 12.94, 'iteration': 1, 'attempts': 1, 
    'jobName': 'new-glass-21-9', 'step': 1, 'increment': 94, 
    'phase': STANDARD_PHASE, 'cyclc': 13})
mdb.jobs['new-glass-21-9']._Message(ODB_FRAME, {'phase': STANDARD_PHASE, 
    'step': 0, 'frame': 494, 'jobName': 'new-glass-21-9'})
mdb.jobs['new-glass-21-9']._Message(STATUS, {'totalTime': 12.95, 
    'timeIncrement': 0.01, 'stepTime': 12.95, 'iteration': 1, 'attempts': 1, 
    'jobName': 'new-glass-21-9', 'step': 1, 'increment': 95, 
    'phase': STANDARD_PHASE, 'cyclc': 13})
mdb.jobs['new-glass-21-9']._Message(ODB_FRAME, {'phase': STANDARD_PHASE, 
    'step': 0, 'frame': 495, 'jobName': 'new-glass-21-9'})
mdb.jobs['new-glass-21-9']._Message(STATUS, {'totalTime': 12.96, 
    'timeIncrement': 0.01, 'stepTime': 12.96, 'iteration': 1, 'attempts': 1, 
    'jobName': 'new-glass-21-9', 'step': 1, 'increment': 96, 
    'phase': STANDARD_PHASE, 'cyclc': 13})
mdb.jobs['new-glass-21-9']._Message(ODB_FRAME, {'phase': STANDARD_PHASE, 
    'step': 0, 'frame': 496, 'jobName': 'new-glass-21-9'})
mdb.jobs['new-glass-21-9']._Message(STATUS, {'totalTime': 12.97, 
    'timeIncrement': 0.01, 'stepTime': 12.97, 'iteration': 1, 'attempts': 1, 
    'jobName': 'new-glass-21-9', 'step': 1, 'increment': 97, 
    'phase': STANDARD_PHASE, 'cyclc': 13})
mdb.jobs['new-glass-21-9']._Message(ODB_FRAME, {'phase': STANDARD_PHASE, 
    'step': 0, 'frame': 497, 'jobName': 'new-glass-21-9'})
mdb.jobs['new-glass-21-9']._Message(STATUS, {'totalTime': 12.98, 
    'timeIncrement': 0.01, 'stepTime': 12.98, 'iteration': 1, 'attempts': 1, 
    'jobName': 'new-glass-21-9', 'step': 1, 'increment': 98, 
    'phase': STANDARD_PHASE, 'cyclc': 13})
mdb.jobs['new-glass-21-9']._Message(ODB_FRAME, {'phase': STANDARD_PHASE, 
    'step': 0, 'frame': 498, 'jobName': 'new-glass-21-9'})
mdb.jobs['new-glass-21-9']._Message(STATUS, {'totalTime': 12.99, 
    'timeIncrement': 0.01, 'stepTime': 12.99, 'iteration': 1, 'attempts': 1, 
    'jobName': 'new-glass-21-9', 'step': 1, 'increment': 99, 
    'phase': STANDARD_PHASE, 'cyclc': 13})
mdb.jobs['new-glass-21-9']._Message(ODB_FRAME, {'phase': STANDARD_PHASE, 
    'step': 0, 'frame': 499, 'jobName': 'new-glass-21-9'})
mdb.jobs['new-glass-21-9']._Message(ODB_FRAME, {'phase': STANDARD_PHASE, 
    'step': 0, 'frame': 500, 'jobName': 'new-glass-21-9'})
mdb.jobs['new-glass-21-9']._Message(STATUS, {'totalTime': 13.0, 
    'timeIncrement': 0.00999999999999934, 'stepTime': 13.0, 'iteration': 1, 
    'attempts': 1, 'jobName': 'new-glass-21-9', 'step': 1, 'increment': 100, 
    'phase': STANDARD_PHASE, 'cyclc': 13})
mdb.jobs['new-glass-21-9']._Message(STATUS, {'totalTime': 15.01, 
    'timeIncrement': 0.01, 'stepTime': 15.01, 'iteration': 1, 'attempts': 1, 
    'jobName': 'new-glass-21-9', 'step': 1, 'increment': 1, 
    'phase': STANDARD_PHASE, 'cyclc': 16})
mdb.jobs['new-glass-21-9']._Message(ODB_FRAME, {'phase': STANDARD_PHASE, 
    'step': 0, 'frame': 501, 'jobName': 'new-glass-21-9'})
mdb.jobs['new-glass-21-9']._Message(STATUS, {'totalTime': 15.02, 
    'timeIncrement': 0.01, 'stepTime': 15.02, 'iteration': 1, 'attempts': 1, 
    'jobName': 'new-glass-21-9', 'step': 1, 'increment': 2, 
    'phase': STANDARD_PHASE, 'cyclc': 16})
mdb.jobs['new-glass-21-9']._Message(ODB_FRAME, {'phase': STANDARD_PHASE, 
    'step': 0, 'frame': 502, 'jobName': 'new-glass-21-9'})
mdb.jobs['new-glass-21-9']._Message(STATUS, {'totalTime': 15.03, 
    'timeIncrement': 0.01, 'stepTime': 15.03, 'iteration': 1, 'attempts': 1, 
    'jobName': 'new-glass-21-9', 'step': 1, 'increment': 3, 
    'phase': STANDARD_PHASE, 'cyclc': 16})
mdb.jobs['new-glass-21-9']._Message(ODB_FRAME, {'phase': STANDARD_PHASE, 
    'step': 0, 'frame': 503, 'jobName': 'new-glass-21-9'})
mdb.jobs['new-glass-21-9']._Message(STATUS, {'totalTime': 15.04, 
    'timeIncrement': 0.01, 'stepTime': 15.04, 'iteration': 1, 'attempts': 1, 
    'jobName': 'new-glass-21-9', 'step': 1, 'increment': 4, 
    'phase': STANDARD_PHASE, 'cyclc': 16})
mdb.jobs['new-glass-21-9']._Message(ODB_FRAME, {'phase': STANDARD_PHASE, 
    'step': 0, 'frame': 504, 'jobName': 'new-glass-21-9'})
mdb.jobs['new-glass-21-9']._Message(STATUS, {'totalTime': 15.05, 
    'timeIncrement': 0.01, 'stepTime': 15.05, 'iteration': 1, 'attempts': 1, 
    'jobName': 'new-glass-21-9', 'step': 1, 'increment': 5, 
    'phase': STANDARD_PHASE, 'cyclc': 16})
mdb.jobs['new-glass-21-9']._Message(ODB_FRAME, {'phase': STANDARD_PHASE, 
    'step': 0, 'frame': 505, 'jobName': 'new-glass-21-9'})
mdb.jobs['new-glass-21-9']._Message(STATUS, {'totalTime': 15.06, 
    'timeIncrement': 0.01, 'stepTime': 15.06, 'iteration': 1, 'attempts': 1, 
    'jobName': 'new-glass-21-9', 'step': 1, 'increment': 6, 
    'phase': STANDARD_PHASE, 'cyclc': 16})
mdb.jobs['new-glass-21-9']._Message(ODB_FRAME, {'phase': STANDARD_PHASE, 
    'step': 0, 'frame': 506, 'jobName': 'new-glass-21-9'})
mdb.jobs['new-glass-21-9']._Message(STATUS, {'totalTime': 15.07, 
    'timeIncrement': 0.01, 'stepTime': 15.07, 'iteration': 1, 'attempts': 1, 
    'jobName': 'new-glass-21-9', 'step': 1, 'increment': 7, 
    'phase': STANDARD_PHASE, 'cyclc': 16})
mdb.jobs['new-glass-21-9']._Message(ODB_FRAME, {'phase': STANDARD_PHASE, 
    'step': 0, 'frame': 507, 'jobName': 'new-glass-21-9'})
mdb.jobs['new-glass-21-9']._Message(STATUS, {'totalTime': 15.08, 
    'timeIncrement': 0.01, 'stepTime': 15.08, 'iteration': 1, 'attempts': 1, 
    'jobName': 'new-glass-21-9', 'step': 1, 'increment': 8, 
    'phase': STANDARD_PHASE, 'cyclc': 16})
mdb.jobs['new-glass-21-9']._Message(ODB_FRAME, {'phase': STANDARD_PHASE, 
    'step': 0, 'frame': 508, 'jobName': 'new-glass-21-9'})
mdb.jobs['new-glass-21-9']._Message(STATUS, {'totalTime': 15.09, 
    'timeIncrement': 0.01, 'stepTime': 15.09, 'iteration': 1, 'attempts': 1, 
    'jobName': 'new-glass-21-9', 'step': 1, 'increment': 9, 
    'phase': STANDARD_PHASE, 'cyclc': 16})
mdb.jobs['new-glass-21-9']._Message(ODB_FRAME, {'phase': STANDARD_PHASE, 
    'step': 0, 'frame': 509, 'jobName': 'new-glass-21-9'})
mdb.jobs['new-glass-21-9']._Message(STATUS, {'totalTime': 15.1, 
    'timeIncrement': 0.01, 'stepTime': 15.1, 'iteration': 1, 'attempts': 1, 
    'jobName': 'new-glass-21-9', 'step': 1, 'increment': 10, 
    'phase': STANDARD_PHASE, 'cyclc': 16})
mdb.jobs['new-glass-21-9']._Message(ODB_FRAME, {'phase': STANDARD_PHASE, 
    'step': 0, 'frame': 510, 'jobName': 'new-glass-21-9'})
mdb.jobs['new-glass-21-9']._Message(STATUS, {'totalTime': 15.11, 
    'timeIncrement': 0.01, 'stepTime': 15.11, 'iteration': 1, 'attempts': 1, 
    'jobName': 'new-glass-21-9', 'step': 1, 'increment': 11, 
    'phase': STANDARD_PHASE, 'cyclc': 16})
mdb.jobs['new-glass-21-9']._Message(ODB_FRAME, {'phase': STANDARD_PHASE, 
    'step': 0, 'frame': 511, 'jobName': 'new-glass-21-9'})
mdb.jobs['new-glass-21-9']._Message(STATUS, {'totalTime': 15.12, 
    'timeIncrement': 0.01, 'stepTime': 15.12, 'iteration': 1, 'attempts': 1, 
    'jobName': 'new-glass-21-9', 'step': 1, 'increment': 12, 
    'phase': STANDARD_PHASE, 'cyclc': 16})
mdb.jobs['new-glass-21-9']._Message(ODB_FRAME, {'phase': STANDARD_PHASE, 
    'step': 0, 'frame': 512, 'jobName': 'new-glass-21-9'})
mdb.jobs['new-glass-21-9']._Message(STATUS, {'totalTime': 15.13, 
    'timeIncrement': 0.01, 'stepTime': 15.13, 'iteration': 1, 'attempts': 1, 
    'jobName': 'new-glass-21-9', 'step': 1, 'increment': 13, 
    'phase': STANDARD_PHASE, 'cyclc': 16})
mdb.jobs['new-glass-21-9']._Message(ODB_FRAME, {'phase': STANDARD_PHASE, 
    'step': 0, 'frame': 513, 'jobName': 'new-glass-21-9'})
mdb.jobs['new-glass-21-9']._Message(STATUS, {'totalTime': 15.14, 
    'timeIncrement': 0.01, 'stepTime': 15.14, 'iteration': 1, 'attempts': 1, 
    'jobName': 'new-glass-21-9', 'step': 1, 'increment': 14, 
    'phase': STANDARD_PHASE, 'cyclc': 16})
mdb.jobs['new-glass-21-9']._Message(ODB_FRAME, {'phase': STANDARD_PHASE, 
    'step': 0, 'frame': 514, 'jobName': 'new-glass-21-9'})
mdb.jobs['new-glass-21-9']._Message(STATUS, {'totalTime': 15.15, 
    'timeIncrement': 0.01, 'stepTime': 15.15, 'iteration': 1, 'attempts': 1, 
    'jobName': 'new-glass-21-9', 'step': 1, 'increment': 15, 
    'phase': STANDARD_PHASE, 'cyclc': 16})
mdb.jobs['new-glass-21-9']._Message(ODB_FRAME, {'phase': STANDARD_PHASE, 
    'step': 0, 'frame': 515, 'jobName': 'new-glass-21-9'})
mdb.jobs['new-glass-21-9']._Message(STATUS, {'totalTime': 15.16, 
    'timeIncrement': 0.01, 'stepTime': 15.16, 'iteration': 1, 'attempts': 1, 
    'jobName': 'new-glass-21-9', 'step': 1, 'increment': 16, 
    'phase': STANDARD_PHASE, 'cyclc': 16})
mdb.jobs['new-glass-21-9']._Message(ODB_FRAME, {'phase': STANDARD_PHASE, 
    'step': 0, 'frame': 516, 'jobName': 'new-glass-21-9'})
mdb.jobs['new-glass-21-9']._Message(STATUS, {'totalTime': 15.17, 
    'timeIncrement': 0.01, 'stepTime': 15.17, 'iteration': 1, 'attempts': 1, 
    'jobName': 'new-glass-21-9', 'step': 1, 'increment': 17, 
    'phase': STANDARD_PHASE, 'cyclc': 16})
mdb.jobs['new-glass-21-9']._Message(ODB_FRAME, {'phase': STANDARD_PHASE, 
    'step': 0, 'frame': 517, 'jobName': 'new-glass-21-9'})
mdb.jobs['new-glass-21-9']._Message(STATUS, {'totalTime': 15.18, 
    'timeIncrement': 0.01, 'stepTime': 15.18, 'iteration': 1, 'attempts': 1, 
    'jobName': 'new-glass-21-9', 'step': 1, 'increment': 18, 
    'phase': STANDARD_PHASE, 'cyclc': 16})
mdb.jobs['new-glass-21-9']._Message(ODB_FRAME, {'phase': STANDARD_PHASE, 
    'step': 0, 'frame': 518, 'jobName': 'new-glass-21-9'})
mdb.jobs['new-glass-21-9']._Message(STATUS, {'totalTime': 15.19, 
    'timeIncrement': 0.01, 'stepTime': 15.19, 'iteration': 1, 'attempts': 1, 
    'jobName': 'new-glass-21-9', 'step': 1, 'increment': 19, 
    'phase': STANDARD_PHASE, 'cyclc': 16})
mdb.jobs['new-glass-21-9']._Message(ODB_FRAME, {'phase': STANDARD_PHASE, 
    'step': 0, 'frame': 519, 'jobName': 'new-glass-21-9'})
mdb.jobs['new-glass-21-9']._Message(STATUS, {'totalTime': 15.2, 
    'timeIncrement': 0.01, 'stepTime': 15.2, 'iteration': 1, 'attempts': 1, 
    'jobName': 'new-glass-21-9', 'step': 1, 'increment': 20, 
    'phase': STANDARD_PHASE, 'cyclc': 16})
mdb.jobs['new-glass-21-9']._Message(ODB_FRAME, {'phase': STANDARD_PHASE, 
    'step': 0, 'frame': 520, 'jobName': 'new-glass-21-9'})
mdb.jobs['new-glass-21-9']._Message(STATUS, {'totalTime': 15.21, 
    'timeIncrement': 0.01, 'stepTime': 15.21, 'iteration': 1, 'attempts': 1, 
    'jobName': 'new-glass-21-9', 'step': 1, 'increment': 21, 
    'phase': STANDARD_PHASE, 'cyclc': 16})
mdb.jobs['new-glass-21-9']._Message(ODB_FRAME, {'phase': STANDARD_PHASE, 
    'step': 0, 'frame': 521, 'jobName': 'new-glass-21-9'})
mdb.jobs['new-glass-21-9']._Message(STATUS, {'totalTime': 15.22, 
    'timeIncrement': 0.01, 'stepTime': 15.22, 'iteration': 1, 'attempts': 1, 
    'jobName': 'new-glass-21-9', 'step': 1, 'increment': 22, 
    'phase': STANDARD_PHASE, 'cyclc': 16})
mdb.jobs['new-glass-21-9']._Message(ODB_FRAME, {'phase': STANDARD_PHASE, 
    'step': 0, 'frame': 522, 'jobName': 'new-glass-21-9'})
mdb.jobs['new-glass-21-9']._Message(STATUS, {'totalTime': 15.23, 
    'timeIncrement': 0.01, 'stepTime': 15.23, 'iteration': 1, 'attempts': 1, 
    'jobName': 'new-glass-21-9', 'step': 1, 'increment': 23, 
    'phase': STANDARD_PHASE, 'cyclc': 16})
mdb.jobs['new-glass-21-9']._Message(ODB_FRAME, {'phase': STANDARD_PHASE, 
    'step': 0, 'frame': 523, 'jobName': 'new-glass-21-9'})
mdb.jobs['new-glass-21-9']._Message(STATUS, {'totalTime': 15.24, 
    'timeIncrement': 0.01, 'stepTime': 15.24, 'iteration': 1, 'attempts': 1, 
    'jobName': 'new-glass-21-9', 'step': 1, 'increment': 24, 
    'phase': STANDARD_PHASE, 'cyclc': 16})
mdb.jobs['new-glass-21-9']._Message(ODB_FRAME, {'phase': STANDARD_PHASE, 
    'step': 0, 'frame': 524, 'jobName': 'new-glass-21-9'})
mdb.jobs['new-glass-21-9']._Message(STATUS, {'totalTime': 15.25, 
    'timeIncrement': 0.01, 'stepTime': 15.25, 'iteration': 1, 'attempts': 1, 
    'jobName': 'new-glass-21-9', 'step': 1, 'increment': 25, 
    'phase': STANDARD_PHASE, 'cyclc': 16})
mdb.jobs['new-glass-21-9']._Message(ODB_FRAME, {'phase': STANDARD_PHASE, 
    'step': 0, 'frame': 525, 'jobName': 'new-glass-21-9'})
mdb.jobs['new-glass-21-9']._Message(STATUS, {'totalTime': 15.26, 
    'timeIncrement': 0.01, 'stepTime': 15.26, 'iteration': 1, 'attempts': 1, 
    'jobName': 'new-glass-21-9', 'step': 1, 'increment': 26, 
    'phase': STANDARD_PHASE, 'cyclc': 16})
mdb.jobs['new-glass-21-9']._Message(ODB_FRAME, {'phase': STANDARD_PHASE, 
    'step': 0, 'frame': 526, 'jobName': 'new-glass-21-9'})
mdb.jobs['new-glass-21-9']._Message(STATUS, {'totalTime': 15.27, 
    'timeIncrement': 0.01, 'stepTime': 15.27, 'iteration': 1, 'attempts': 1, 
    'jobName': 'new-glass-21-9', 'step': 1, 'increment': 27, 
    'phase': STANDARD_PHASE, 'cyclc': 16})
mdb.jobs['new-glass-21-9']._Message(ODB_FRAME, {'phase': STANDARD_PHASE, 
    'step': 0, 'frame': 527, 'jobName': 'new-glass-21-9'})
mdb.jobs['new-glass-21-9']._Message(STATUS, {'totalTime': 15.28, 
    'timeIncrement': 0.01, 'stepTime': 15.28, 'iteration': 1, 'attempts': 1, 
    'jobName': 'new-glass-21-9', 'step': 1, 'increment': 28, 
    'phase': STANDARD_PHASE, 'cyclc': 16})
mdb.jobs['new-glass-21-9']._Message(ODB_FRAME, {'phase': STANDARD_PHASE, 
    'step': 0, 'frame': 528, 'jobName': 'new-glass-21-9'})
mdb.jobs['new-glass-21-9']._Message(STATUS, {'totalTime': 15.29, 
    'timeIncrement': 0.01, 'stepTime': 15.29, 'iteration': 1, 'attempts': 1, 
    'jobName': 'new-glass-21-9', 'step': 1, 'increment': 29, 
    'phase': STANDARD_PHASE, 'cyclc': 16})
mdb.jobs['new-glass-21-9']._Message(ODB_FRAME, {'phase': STANDARD_PHASE, 
    'step': 0, 'frame': 529, 'jobName': 'new-glass-21-9'})
mdb.jobs['new-glass-21-9']._Message(STATUS, {'totalTime': 15.3, 
    'timeIncrement': 0.01, 'stepTime': 15.3, 'iteration': 1, 'attempts': 1, 
    'jobName': 'new-glass-21-9', 'step': 1, 'increment': 30, 
    'phase': STANDARD_PHASE, 'cyclc': 16})
mdb.jobs['new-glass-21-9']._Message(ODB_FRAME, {'phase': STANDARD_PHASE, 
    'step': 0, 'frame': 530, 'jobName': 'new-glass-21-9'})
mdb.jobs['new-glass-21-9']._Message(STATUS, {'totalTime': 15.31, 
    'timeIncrement': 0.01, 'stepTime': 15.31, 'iteration': 1, 'attempts': 1, 
    'jobName': 'new-glass-21-9', 'step': 1, 'increment': 31, 
    'phase': STANDARD_PHASE, 'cyclc': 16})
mdb.jobs['new-glass-21-9']._Message(ODB_FRAME, {'phase': STANDARD_PHASE, 
    'step': 0, 'frame': 531, 'jobName': 'new-glass-21-9'})
mdb.jobs['new-glass-21-9']._Message(STATUS, {'totalTime': 15.32, 
    'timeIncrement': 0.01, 'stepTime': 15.32, 'iteration': 1, 'attempts': 1, 
    'jobName': 'new-glass-21-9', 'step': 1, 'increment': 32, 
    'phase': STANDARD_PHASE, 'cyclc': 16})
mdb.jobs['new-glass-21-9']._Message(ODB_FRAME, {'phase': STANDARD_PHASE, 
    'step': 0, 'frame': 532, 'jobName': 'new-glass-21-9'})
mdb.jobs['new-glass-21-9']._Message(STATUS, {'totalTime': 15.33, 
    'timeIncrement': 0.01, 'stepTime': 15.33, 'iteration': 1, 'attempts': 1, 
    'jobName': 'new-glass-21-9', 'step': 1, 'increment': 33, 
    'phase': STANDARD_PHASE, 'cyclc': 16})
mdb.jobs['new-glass-21-9']._Message(ODB_FRAME, {'phase': STANDARD_PHASE, 
    'step': 0, 'frame': 533, 'jobName': 'new-glass-21-9'})
mdb.jobs['new-glass-21-9']._Message(STATUS, {'totalTime': 15.34, 
    'timeIncrement': 0.01, 'stepTime': 15.34, 'iteration': 1, 'attempts': 1, 
    'jobName': 'new-glass-21-9', 'step': 1, 'increment': 34, 
    'phase': STANDARD_PHASE, 'cyclc': 16})
mdb.jobs['new-glass-21-9']._Message(ODB_FRAME, {'phase': STANDARD_PHASE, 
    'step': 0, 'frame': 534, 'jobName': 'new-glass-21-9'})
mdb.jobs['new-glass-21-9']._Message(STATUS, {'totalTime': 15.35, 
    'timeIncrement': 0.01, 'stepTime': 15.35, 'iteration': 1, 'attempts': 1, 
    'jobName': 'new-glass-21-9', 'step': 1, 'increment': 35, 
    'phase': STANDARD_PHASE, 'cyclc': 16})
mdb.jobs['new-glass-21-9']._Message(ODB_FRAME, {'phase': STANDARD_PHASE, 
    'step': 0, 'frame': 535, 'jobName': 'new-glass-21-9'})
mdb.jobs['new-glass-21-9']._Message(STATUS, {'totalTime': 15.36, 
    'timeIncrement': 0.01, 'stepTime': 15.36, 'iteration': 1, 'attempts': 1, 
    'jobName': 'new-glass-21-9', 'step': 1, 'increment': 36, 
    'phase': STANDARD_PHASE, 'cyclc': 16})
mdb.jobs['new-glass-21-9']._Message(ODB_FRAME, {'phase': STANDARD_PHASE, 
    'step': 0, 'frame': 536, 'jobName': 'new-glass-21-9'})
mdb.jobs['new-glass-21-9']._Message(STATUS, {'totalTime': 15.37, 
    'timeIncrement': 0.01, 'stepTime': 15.37, 'iteration': 1, 'attempts': 1, 
    'jobName': 'new-glass-21-9', 'step': 1, 'increment': 37, 
    'phase': STANDARD_PHASE, 'cyclc': 16})
mdb.jobs['new-glass-21-9']._Message(ODB_FRAME, {'phase': STANDARD_PHASE, 
    'step': 0, 'frame': 537, 'jobName': 'new-glass-21-9'})
mdb.jobs['new-glass-21-9']._Message(STATUS, {'totalTime': 15.38, 
    'timeIncrement': 0.01, 'stepTime': 15.38, 'iteration': 1, 'attempts': 1, 
    'jobName': 'new-glass-21-9', 'step': 1, 'increment': 38, 
    'phase': STANDARD_PHASE, 'cyclc': 16})
mdb.jobs['new-glass-21-9']._Message(ODB_FRAME, {'phase': STANDARD_PHASE, 
    'step': 0, 'frame': 538, 'jobName': 'new-glass-21-9'})
mdb.jobs['new-glass-21-9']._Message(STATUS, {'totalTime': 15.39, 
    'timeIncrement': 0.01, 'stepTime': 15.39, 'iteration': 1, 'attempts': 1, 
    'jobName': 'new-glass-21-9', 'step': 1, 'increment': 39, 
    'phase': STANDARD_PHASE, 'cyclc': 16})
mdb.jobs['new-glass-21-9']._Message(ODB_FRAME, {'phase': STANDARD_PHASE, 
    'step': 0, 'frame': 539, 'jobName': 'new-glass-21-9'})
mdb.jobs['new-glass-21-9']._Message(STATUS, {'totalTime': 15.4, 
    'timeIncrement': 0.01, 'stepTime': 15.4, 'iteration': 1, 'attempts': 1, 
    'jobName': 'new-glass-21-9', 'step': 1, 'increment': 40, 
    'phase': STANDARD_PHASE, 'cyclc': 16})
mdb.jobs['new-glass-21-9']._Message(ODB_FRAME, {'phase': STANDARD_PHASE, 
    'step': 0, 'frame': 540, 'jobName': 'new-glass-21-9'})
mdb.jobs['new-glass-21-9']._Message(STATUS, {'totalTime': 15.41, 
    'timeIncrement': 0.01, 'stepTime': 15.41, 'iteration': 1, 'attempts': 1, 
    'jobName': 'new-glass-21-9', 'step': 1, 'increment': 41, 
    'phase': STANDARD_PHASE, 'cyclc': 16})
mdb.jobs['new-glass-21-9']._Message(ODB_FRAME, {'phase': STANDARD_PHASE, 
    'step': 0, 'frame': 541, 'jobName': 'new-glass-21-9'})
mdb.jobs['new-glass-21-9']._Message(STATUS, {'totalTime': 15.42, 
    'timeIncrement': 0.01, 'stepTime': 15.42, 'iteration': 1, 'attempts': 1, 
    'jobName': 'new-glass-21-9', 'step': 1, 'increment': 42, 
    'phase': STANDARD_PHASE, 'cyclc': 16})
mdb.jobs['new-glass-21-9']._Message(ODB_FRAME, {'phase': STANDARD_PHASE, 
    'step': 0, 'frame': 542, 'jobName': 'new-glass-21-9'})
mdb.jobs['new-glass-21-9']._Message(STATUS, {'totalTime': 15.43, 
    'timeIncrement': 0.01, 'stepTime': 15.43, 'iteration': 1, 'attempts': 1, 
    'jobName': 'new-glass-21-9', 'step': 1, 'increment': 43, 
    'phase': STANDARD_PHASE, 'cyclc': 16})
mdb.jobs['new-glass-21-9']._Message(ODB_FRAME, {'phase': STANDARD_PHASE, 
    'step': 0, 'frame': 543, 'jobName': 'new-glass-21-9'})
mdb.jobs['new-glass-21-9']._Message(STATUS, {'totalTime': 15.44, 
    'timeIncrement': 0.01, 'stepTime': 15.44, 'iteration': 1, 'attempts': 1, 
    'jobName': 'new-glass-21-9', 'step': 1, 'increment': 44, 
    'phase': STANDARD_PHASE, 'cyclc': 16})
mdb.jobs['new-glass-21-9']._Message(ODB_FRAME, {'phase': STANDARD_PHASE, 
    'step': 0, 'frame': 544, 'jobName': 'new-glass-21-9'})
mdb.jobs['new-glass-21-9']._Message(STATUS, {'totalTime': 15.45, 
    'timeIncrement': 0.01, 'stepTime': 15.45, 'iteration': 1, 'attempts': 1, 
    'jobName': 'new-glass-21-9', 'step': 1, 'increment': 45, 
    'phase': STANDARD_PHASE, 'cyclc': 16})
mdb.jobs['new-glass-21-9']._Message(ODB_FRAME, {'phase': STANDARD_PHASE, 
    'step': 0, 'frame': 545, 'jobName': 'new-glass-21-9'})
mdb.jobs['new-glass-21-9']._Message(STATUS, {'totalTime': 15.46, 
    'timeIncrement': 0.01, 'stepTime': 15.46, 'iteration': 1, 'attempts': 1, 
    'jobName': 'new-glass-21-9', 'step': 1, 'increment': 46, 
    'phase': STANDARD_PHASE, 'cyclc': 16})
mdb.jobs['new-glass-21-9']._Message(ODB_FRAME, {'phase': STANDARD_PHASE, 
    'step': 0, 'frame': 546, 'jobName': 'new-glass-21-9'})
mdb.jobs['new-glass-21-9']._Message(STATUS, {'totalTime': 15.47, 
    'timeIncrement': 0.01, 'stepTime': 15.47, 'iteration': 1, 'attempts': 1, 
    'jobName': 'new-glass-21-9', 'step': 1, 'increment': 47, 
    'phase': STANDARD_PHASE, 'cyclc': 16})
mdb.jobs['new-glass-21-9']._Message(ODB_FRAME, {'phase': STANDARD_PHASE, 
    'step': 0, 'frame': 547, 'jobName': 'new-glass-21-9'})
mdb.jobs['new-glass-21-9']._Message(STATUS, {'totalTime': 15.48, 
    'timeIncrement': 0.01, 'stepTime': 15.48, 'iteration': 1, 'attempts': 1, 
    'jobName': 'new-glass-21-9', 'step': 1, 'increment': 48, 
    'phase': STANDARD_PHASE, 'cyclc': 16})
mdb.jobs['new-glass-21-9']._Message(ODB_FRAME, {'phase': STANDARD_PHASE, 
    'step': 0, 'frame': 548, 'jobName': 'new-glass-21-9'})
mdb.jobs['new-glass-21-9']._Message(STATUS, {'totalTime': 15.49, 
    'timeIncrement': 0.01, 'stepTime': 15.49, 'iteration': 1, 'attempts': 1, 
    'jobName': 'new-glass-21-9', 'step': 1, 'increment': 49, 
    'phase': STANDARD_PHASE, 'cyclc': 16})
mdb.jobs['new-glass-21-9']._Message(ODB_FRAME, {'phase': STANDARD_PHASE, 
    'step': 0, 'frame': 549, 'jobName': 'new-glass-21-9'})
mdb.jobs['new-glass-21-9']._Message(STATUS, {'totalTime': 15.5, 
    'timeIncrement': 0.01, 'stepTime': 15.5, 'iteration': 1, 'attempts': 1, 
    'jobName': 'new-glass-21-9', 'step': 1, 'increment': 50, 
    'phase': STANDARD_PHASE, 'cyclc': 16})
mdb.jobs['new-glass-21-9']._Message(ODB_FRAME, {'phase': STANDARD_PHASE, 
    'step': 0, 'frame': 550, 'jobName': 'new-glass-21-9'})
mdb.jobs['new-glass-21-9']._Message(STATUS, {'totalTime': 15.51, 
    'timeIncrement': 0.01, 'stepTime': 15.51, 'iteration': 1, 'attempts': 1, 
    'jobName': 'new-glass-21-9', 'step': 1, 'increment': 51, 
    'phase': STANDARD_PHASE, 'cyclc': 16})
mdb.jobs['new-glass-21-9']._Message(ODB_FRAME, {'phase': STANDARD_PHASE, 
    'step': 0, 'frame': 551, 'jobName': 'new-glass-21-9'})
mdb.jobs['new-glass-21-9']._Message(STATUS, {'totalTime': 15.52, 
    'timeIncrement': 0.01, 'stepTime': 15.52, 'iteration': 1, 'attempts': 1, 
    'jobName': 'new-glass-21-9', 'step': 1, 'increment': 52, 
    'phase': STANDARD_PHASE, 'cyclc': 16})
mdb.jobs['new-glass-21-9']._Message(ODB_FRAME, {'phase': STANDARD_PHASE, 
    'step': 0, 'frame': 552, 'jobName': 'new-glass-21-9'})
mdb.jobs['new-glass-21-9']._Message(STATUS, {'totalTime': 15.53, 
    'timeIncrement': 0.01, 'stepTime': 15.53, 'iteration': 1, 'attempts': 1, 
    'jobName': 'new-glass-21-9', 'step': 1, 'increment': 53, 
    'phase': STANDARD_PHASE, 'cyclc': 16})
mdb.jobs['new-glass-21-9']._Message(ODB_FRAME, {'phase': STANDARD_PHASE, 
    'step': 0, 'frame': 553, 'jobName': 'new-glass-21-9'})
mdb.jobs['new-glass-21-9']._Message(STATUS, {'totalTime': 15.54, 
    'timeIncrement': 0.01, 'stepTime': 15.54, 'iteration': 1, 'attempts': 1, 
    'jobName': 'new-glass-21-9', 'step': 1, 'increment': 54, 
    'phase': STANDARD_PHASE, 'cyclc': 16})
mdb.jobs['new-glass-21-9']._Message(ODB_FRAME, {'phase': STANDARD_PHASE, 
    'step': 0, 'frame': 554, 'jobName': 'new-glass-21-9'})
mdb.jobs['new-glass-21-9']._Message(STATUS, {'totalTime': 15.55, 
    'timeIncrement': 0.01, 'stepTime': 15.55, 'iteration': 1, 'attempts': 1, 
    'jobName': 'new-glass-21-9', 'step': 1, 'increment': 55, 
    'phase': STANDARD_PHASE, 'cyclc': 16})
mdb.jobs['new-glass-21-9']._Message(ODB_FRAME, {'phase': STANDARD_PHASE, 
    'step': 0, 'frame': 555, 'jobName': 'new-glass-21-9'})
mdb.jobs['new-glass-21-9']._Message(STATUS, {'totalTime': 15.56, 
    'timeIncrement': 0.01, 'stepTime': 15.56, 'iteration': 1, 'attempts': 1, 
    'jobName': 'new-glass-21-9', 'step': 1, 'increment': 56, 
    'phase': STANDARD_PHASE, 'cyclc': 16})
mdb.jobs['new-glass-21-9']._Message(ODB_FRAME, {'phase': STANDARD_PHASE, 
    'step': 0, 'frame': 556, 'jobName': 'new-glass-21-9'})
mdb.jobs['new-glass-21-9']._Message(STATUS, {'totalTime': 15.57, 
    'timeIncrement': 0.01, 'stepTime': 15.57, 'iteration': 1, 'attempts': 1, 
    'jobName': 'new-glass-21-9', 'step': 1, 'increment': 57, 
    'phase': STANDARD_PHASE, 'cyclc': 16})
mdb.jobs['new-glass-21-9']._Message(ODB_FRAME, {'phase': STANDARD_PHASE, 
    'step': 0, 'frame': 557, 'jobName': 'new-glass-21-9'})
mdb.jobs['new-glass-21-9']._Message(STATUS, {'totalTime': 15.58, 
    'timeIncrement': 0.01, 'stepTime': 15.58, 'iteration': 1, 'attempts': 1, 
    'jobName': 'new-glass-21-9', 'step': 1, 'increment': 58, 
    'phase': STANDARD_PHASE, 'cyclc': 16})
mdb.jobs['new-glass-21-9']._Message(ODB_FRAME, {'phase': STANDARD_PHASE, 
    'step': 0, 'frame': 558, 'jobName': 'new-glass-21-9'})
mdb.jobs['new-glass-21-9']._Message(STATUS, {'totalTime': 15.59, 
    'timeIncrement': 0.01, 'stepTime': 15.59, 'iteration': 1, 'attempts': 1, 
    'jobName': 'new-glass-21-9', 'step': 1, 'increment': 59, 
    'phase': STANDARD_PHASE, 'cyclc': 16})
mdb.jobs['new-glass-21-9']._Message(ODB_FRAME, {'phase': STANDARD_PHASE, 
    'step': 0, 'frame': 559, 'jobName': 'new-glass-21-9'})
mdb.jobs['new-glass-21-9']._Message(STATUS, {'totalTime': 15.6, 
    'timeIncrement': 0.01, 'stepTime': 15.6, 'iteration': 1, 'attempts': 1, 
    'jobName': 'new-glass-21-9', 'step': 1, 'increment': 60, 
    'phase': STANDARD_PHASE, 'cyclc': 16})
mdb.jobs['new-glass-21-9']._Message(ODB_FRAME, {'phase': STANDARD_PHASE, 
    'step': 0, 'frame': 560, 'jobName': 'new-glass-21-9'})
mdb.jobs['new-glass-21-9']._Message(STATUS, {'totalTime': 15.61, 
    'timeIncrement': 0.01, 'stepTime': 15.61, 'iteration': 1, 'attempts': 1, 
    'jobName': 'new-glass-21-9', 'step': 1, 'increment': 61, 
    'phase': STANDARD_PHASE, 'cyclc': 16})
mdb.jobs['new-glass-21-9']._Message(ODB_FRAME, {'phase': STANDARD_PHASE, 
    'step': 0, 'frame': 561, 'jobName': 'new-glass-21-9'})
mdb.jobs['new-glass-21-9']._Message(STATUS, {'totalTime': 15.62, 
    'timeIncrement': 0.01, 'stepTime': 15.62, 'iteration': 1, 'attempts': 1, 
    'jobName': 'new-glass-21-9', 'step': 1, 'increment': 62, 
    'phase': STANDARD_PHASE, 'cyclc': 16})
mdb.jobs['new-glass-21-9']._Message(ODB_FRAME, {'phase': STANDARD_PHASE, 
    'step': 0, 'frame': 562, 'jobName': 'new-glass-21-9'})
mdb.jobs['new-glass-21-9']._Message(STATUS, {'totalTime': 15.63, 
    'timeIncrement': 0.01, 'stepTime': 15.63, 'iteration': 1, 'attempts': 1, 
    'jobName': 'new-glass-21-9', 'step': 1, 'increment': 63, 
    'phase': STANDARD_PHASE, 'cyclc': 16})
mdb.jobs['new-glass-21-9']._Message(ODB_FRAME, {'phase': STANDARD_PHASE, 
    'step': 0, 'frame': 563, 'jobName': 'new-glass-21-9'})
mdb.jobs['new-glass-21-9']._Message(STATUS, {'totalTime': 15.64, 
    'timeIncrement': 0.01, 'stepTime': 15.64, 'iteration': 1, 'attempts': 1, 
    'jobName': 'new-glass-21-9', 'step': 1, 'increment': 64, 
    'phase': STANDARD_PHASE, 'cyclc': 16})
mdb.jobs['new-glass-21-9']._Message(ODB_FRAME, {'phase': STANDARD_PHASE, 
    'step': 0, 'frame': 564, 'jobName': 'new-glass-21-9'})
mdb.jobs['new-glass-21-9']._Message(STATUS, {'totalTime': 15.65, 
    'timeIncrement': 0.01, 'stepTime': 15.65, 'iteration': 1, 'attempts': 1, 
    'jobName': 'new-glass-21-9', 'step': 1, 'increment': 65, 
    'phase': STANDARD_PHASE, 'cyclc': 16})
mdb.jobs['new-glass-21-9']._Message(ODB_FRAME, {'phase': STANDARD_PHASE, 
    'step': 0, 'frame': 565, 'jobName': 'new-glass-21-9'})
mdb.jobs['new-glass-21-9']._Message(STATUS, {'totalTime': 15.66, 
    'timeIncrement': 0.01, 'stepTime': 15.66, 'iteration': 1, 'attempts': 1, 
    'jobName': 'new-glass-21-9', 'step': 1, 'increment': 66, 
    'phase': STANDARD_PHASE, 'cyclc': 16})
mdb.jobs['new-glass-21-9']._Message(ODB_FRAME, {'phase': STANDARD_PHASE, 
    'step': 0, 'frame': 566, 'jobName': 'new-glass-21-9'})
mdb.jobs['new-glass-21-9']._Message(STATUS, {'totalTime': 15.67, 
    'timeIncrement': 0.01, 'stepTime': 15.67, 'iteration': 1, 'attempts': 1, 
    'jobName': 'new-glass-21-9', 'step': 1, 'increment': 67, 
    'phase': STANDARD_PHASE, 'cyclc': 16})
mdb.jobs['new-glass-21-9']._Message(ODB_FRAME, {'phase': STANDARD_PHASE, 
    'step': 0, 'frame': 567, 'jobName': 'new-glass-21-9'})
mdb.jobs['new-glass-21-9']._Message(STATUS, {'totalTime': 15.68, 
    'timeIncrement': 0.01, 'stepTime': 15.68, 'iteration': 1, 'attempts': 1, 
    'jobName': 'new-glass-21-9', 'step': 1, 'increment': 68, 
    'phase': STANDARD_PHASE, 'cyclc': 16})
mdb.jobs['new-glass-21-9']._Message(ODB_FRAME, {'phase': STANDARD_PHASE, 
    'step': 0, 'frame': 568, 'jobName': 'new-glass-21-9'})
mdb.jobs['new-glass-21-9']._Message(STATUS, {'totalTime': 15.69, 
    'timeIncrement': 0.01, 'stepTime': 15.69, 'iteration': 1, 'attempts': 1, 
    'jobName': 'new-glass-21-9', 'step': 1, 'increment': 69, 
    'phase': STANDARD_PHASE, 'cyclc': 16})
mdb.jobs['new-glass-21-9']._Message(ODB_FRAME, {'phase': STANDARD_PHASE, 
    'step': 0, 'frame': 569, 'jobName': 'new-glass-21-9'})
mdb.jobs['new-glass-21-9']._Message(STATUS, {'totalTime': 15.7, 
    'timeIncrement': 0.01, 'stepTime': 15.7, 'iteration': 1, 'attempts': 1, 
    'jobName': 'new-glass-21-9', 'step': 1, 'increment': 70, 
    'phase': STANDARD_PHASE, 'cyclc': 16})
mdb.jobs['new-glass-21-9']._Message(ODB_FRAME, {'phase': STANDARD_PHASE, 
    'step': 0, 'frame': 570, 'jobName': 'new-glass-21-9'})
mdb.jobs['new-glass-21-9']._Message(STATUS, {'totalTime': 15.71, 
    'timeIncrement': 0.01, 'stepTime': 15.71, 'iteration': 1, 'attempts': 1, 
    'jobName': 'new-glass-21-9', 'step': 1, 'increment': 71, 
    'phase': STANDARD_PHASE, 'cyclc': 16})
mdb.jobs['new-glass-21-9']._Message(ODB_FRAME, {'phase': STANDARD_PHASE, 
    'step': 0, 'frame': 571, 'jobName': 'new-glass-21-9'})
mdb.jobs['new-glass-21-9']._Message(STATUS, {'totalTime': 15.72, 
    'timeIncrement': 0.01, 'stepTime': 15.72, 'iteration': 1, 'attempts': 1, 
    'jobName': 'new-glass-21-9', 'step': 1, 'increment': 72, 
    'phase': STANDARD_PHASE, 'cyclc': 16})
mdb.jobs['new-glass-21-9']._Message(ODB_FRAME, {'phase': STANDARD_PHASE, 
    'step': 0, 'frame': 572, 'jobName': 'new-glass-21-9'})
mdb.jobs['new-glass-21-9']._Message(STATUS, {'totalTime': 15.73, 
    'timeIncrement': 0.01, 'stepTime': 15.73, 'iteration': 1, 'attempts': 1, 
    'jobName': 'new-glass-21-9', 'step': 1, 'increment': 73, 
    'phase': STANDARD_PHASE, 'cyclc': 16})
mdb.jobs['new-glass-21-9']._Message(ODB_FRAME, {'phase': STANDARD_PHASE, 
    'step': 0, 'frame': 573, 'jobName': 'new-glass-21-9'})
mdb.jobs['new-glass-21-9']._Message(STATUS, {'totalTime': 15.74, 
    'timeIncrement': 0.01, 'stepTime': 15.74, 'iteration': 1, 'attempts': 1, 
    'jobName': 'new-glass-21-9', 'step': 1, 'increment': 74, 
    'phase': STANDARD_PHASE, 'cyclc': 16})
mdb.jobs['new-glass-21-9']._Message(ODB_FRAME, {'phase': STANDARD_PHASE, 
    'step': 0, 'frame': 574, 'jobName': 'new-glass-21-9'})
mdb.jobs['new-glass-21-9']._Message(STATUS, {'totalTime': 15.75, 
    'timeIncrement': 0.01, 'stepTime': 15.75, 'iteration': 1, 'attempts': 1, 
    'jobName': 'new-glass-21-9', 'step': 1, 'increment': 75, 
    'phase': STANDARD_PHASE, 'cyclc': 16})
mdb.jobs['new-glass-21-9']._Message(ODB_FRAME, {'phase': STANDARD_PHASE, 
    'step': 0, 'frame': 575, 'jobName': 'new-glass-21-9'})
mdb.jobs['new-glass-21-9']._Message(STATUS, {'totalTime': 15.76, 
    'timeIncrement': 0.01, 'stepTime': 15.76, 'iteration': 1, 'attempts': 1, 
    'jobName': 'new-glass-21-9', 'step': 1, 'increment': 76, 
    'phase': STANDARD_PHASE, 'cyclc': 16})
mdb.jobs['new-glass-21-9']._Message(ODB_FRAME, {'phase': STANDARD_PHASE, 
    'step': 0, 'frame': 576, 'jobName': 'new-glass-21-9'})
mdb.jobs['new-glass-21-9']._Message(STATUS, {'totalTime': 15.77, 
    'timeIncrement': 0.01, 'stepTime': 15.77, 'iteration': 1, 'attempts': 1, 
    'jobName': 'new-glass-21-9', 'step': 1, 'increment': 77, 
    'phase': STANDARD_PHASE, 'cyclc': 16})
mdb.jobs['new-glass-21-9']._Message(ODB_FRAME, {'phase': STANDARD_PHASE, 
    'step': 0, 'frame': 577, 'jobName': 'new-glass-21-9'})
mdb.jobs['new-glass-21-9']._Message(STATUS, {'totalTime': 15.78, 
    'timeIncrement': 0.01, 'stepTime': 15.78, 'iteration': 1, 'attempts': 1, 
    'jobName': 'new-glass-21-9', 'step': 1, 'increment': 78, 
    'phase': STANDARD_PHASE, 'cyclc': 16})
mdb.jobs['new-glass-21-9']._Message(ODB_FRAME, {'phase': STANDARD_PHASE, 
    'step': 0, 'frame': 578, 'jobName': 'new-glass-21-9'})
mdb.jobs['new-glass-21-9']._Message(STATUS, {'totalTime': 15.79, 
    'timeIncrement': 0.01, 'stepTime': 15.79, 'iteration': 1, 'attempts': 1, 
    'jobName': 'new-glass-21-9', 'step': 1, 'increment': 79, 
    'phase': STANDARD_PHASE, 'cyclc': 16})
mdb.jobs['new-glass-21-9']._Message(ODB_FRAME, {'phase': STANDARD_PHASE, 
    'step': 0, 'frame': 579, 'jobName': 'new-glass-21-9'})
mdb.jobs['new-glass-21-9']._Message(STATUS, {'totalTime': 15.8, 
    'timeIncrement': 0.01, 'stepTime': 15.8, 'iteration': 1, 'attempts': 1, 
    'jobName': 'new-glass-21-9', 'step': 1, 'increment': 80, 
    'phase': STANDARD_PHASE, 'cyclc': 16})
mdb.jobs['new-glass-21-9']._Message(ODB_FRAME, {'phase': STANDARD_PHASE, 
    'step': 0, 'frame': 580, 'jobName': 'new-glass-21-9'})
mdb.jobs['new-glass-21-9']._Message(STATUS, {'totalTime': 15.81, 
    'timeIncrement': 0.01, 'stepTime': 15.81, 'iteration': 1, 'attempts': 1, 
    'jobName': 'new-glass-21-9', 'step': 1, 'increment': 81, 
    'phase': STANDARD_PHASE, 'cyclc': 16})
mdb.jobs['new-glass-21-9']._Message(ODB_FRAME, {'phase': STANDARD_PHASE, 
    'step': 0, 'frame': 581, 'jobName': 'new-glass-21-9'})
mdb.jobs['new-glass-21-9']._Message(STATUS, {'totalTime': 15.82, 
    'timeIncrement': 0.01, 'stepTime': 15.82, 'iteration': 1, 'attempts': 1, 
    'jobName': 'new-glass-21-9', 'step': 1, 'increment': 82, 
    'phase': STANDARD_PHASE, 'cyclc': 16})
mdb.jobs['new-glass-21-9']._Message(ODB_FRAME, {'phase': STANDARD_PHASE, 
    'step': 0, 'frame': 582, 'jobName': 'new-glass-21-9'})
mdb.jobs['new-glass-21-9']._Message(STATUS, {'totalTime': 15.83, 
    'timeIncrement': 0.01, 'stepTime': 15.83, 'iteration': 1, 'attempts': 1, 
    'jobName': 'new-glass-21-9', 'step': 1, 'increment': 83, 
    'phase': STANDARD_PHASE, 'cyclc': 16})
mdb.jobs['new-glass-21-9']._Message(ODB_FRAME, {'phase': STANDARD_PHASE, 
    'step': 0, 'frame': 583, 'jobName': 'new-glass-21-9'})
mdb.jobs['new-glass-21-9']._Message(STATUS, {'totalTime': 15.84, 
    'timeIncrement': 0.01, 'stepTime': 15.84, 'iteration': 1, 'attempts': 1, 
    'jobName': 'new-glass-21-9', 'step': 1, 'increment': 84, 
    'phase': STANDARD_PHASE, 'cyclc': 16})
mdb.jobs['new-glass-21-9']._Message(ODB_FRAME, {'phase': STANDARD_PHASE, 
    'step': 0, 'frame': 584, 'jobName': 'new-glass-21-9'})
mdb.jobs['new-glass-21-9']._Message(STATUS, {'totalTime': 15.85, 
    'timeIncrement': 0.01, 'stepTime': 15.85, 'iteration': 1, 'attempts': 1, 
    'jobName': 'new-glass-21-9', 'step': 1, 'increment': 85, 
    'phase': STANDARD_PHASE, 'cyclc': 16})
mdb.jobs['new-glass-21-9']._Message(ODB_FRAME, {'phase': STANDARD_PHASE, 
    'step': 0, 'frame': 585, 'jobName': 'new-glass-21-9'})
mdb.jobs['new-glass-21-9']._Message(STATUS, {'totalTime': 15.86, 
    'timeIncrement': 0.01, 'stepTime': 15.86, 'iteration': 1, 'attempts': 1, 
    'jobName': 'new-glass-21-9', 'step': 1, 'increment': 86, 
    'phase': STANDARD_PHASE, 'cyclc': 16})
mdb.jobs['new-glass-21-9']._Message(ODB_FRAME, {'phase': STANDARD_PHASE, 
    'step': 0, 'frame': 586, 'jobName': 'new-glass-21-9'})
mdb.jobs['new-glass-21-9']._Message(STATUS, {'totalTime': 15.87, 
    'timeIncrement': 0.01, 'stepTime': 15.87, 'iteration': 1, 'attempts': 1, 
    'jobName': 'new-glass-21-9', 'step': 1, 'increment': 87, 
    'phase': STANDARD_PHASE, 'cyclc': 16})
mdb.jobs['new-glass-21-9']._Message(ODB_FRAME, {'phase': STANDARD_PHASE, 
    'step': 0, 'frame': 587, 'jobName': 'new-glass-21-9'})
mdb.jobs['new-glass-21-9']._Message(STATUS, {'totalTime': 15.88, 
    'timeIncrement': 0.01, 'stepTime': 15.88, 'iteration': 1, 'attempts': 1, 
    'jobName': 'new-glass-21-9', 'step': 1, 'increment': 88, 
    'phase': STANDARD_PHASE, 'cyclc': 16})
mdb.jobs['new-glass-21-9']._Message(ODB_FRAME, {'phase': STANDARD_PHASE, 
    'step': 0, 'frame': 588, 'jobName': 'new-glass-21-9'})
mdb.jobs['new-glass-21-9']._Message(STATUS, {'totalTime': 15.89, 
    'timeIncrement': 0.01, 'stepTime': 15.89, 'iteration': 1, 'attempts': 1, 
    'jobName': 'new-glass-21-9', 'step': 1, 'increment': 89, 
    'phase': STANDARD_PHASE, 'cyclc': 16})
mdb.jobs['new-glass-21-9']._Message(ODB_FRAME, {'phase': STANDARD_PHASE, 
    'step': 0, 'frame': 589, 'jobName': 'new-glass-21-9'})
mdb.jobs['new-glass-21-9']._Message(STATUS, {'totalTime': 15.9, 
    'timeIncrement': 0.01, 'stepTime': 15.9, 'iteration': 1, 'attempts': 1, 
    'jobName': 'new-glass-21-9', 'step': 1, 'increment': 90, 
    'phase': STANDARD_PHASE, 'cyclc': 16})
mdb.jobs['new-glass-21-9']._Message(ODB_FRAME, {'phase': STANDARD_PHASE, 
    'step': 0, 'frame': 590, 'jobName': 'new-glass-21-9'})
mdb.jobs['new-glass-21-9']._Message(STATUS, {'totalTime': 15.91, 
    'timeIncrement': 0.01, 'stepTime': 15.91, 'iteration': 1, 'attempts': 1, 
    'jobName': 'new-glass-21-9', 'step': 1, 'increment': 91, 
    'phase': STANDARD_PHASE, 'cyclc': 16})
mdb.jobs['new-glass-21-9']._Message(ODB_FRAME, {'phase': STANDARD_PHASE, 
    'step': 0, 'frame': 591, 'jobName': 'new-glass-21-9'})
mdb.jobs['new-glass-21-9']._Message(STATUS, {'totalTime': 15.92, 
    'timeIncrement': 0.01, 'stepTime': 15.92, 'iteration': 1, 'attempts': 1, 
    'jobName': 'new-glass-21-9', 'step': 1, 'increment': 92, 
    'phase': STANDARD_PHASE, 'cyclc': 16})
mdb.jobs['new-glass-21-9']._Message(ODB_FRAME, {'phase': STANDARD_PHASE, 
    'step': 0, 'frame': 592, 'jobName': 'new-glass-21-9'})
mdb.jobs['new-glass-21-9']._Message(STATUS, {'totalTime': 15.93, 
    'timeIncrement': 0.01, 'stepTime': 15.93, 'iteration': 1, 'attempts': 1, 
    'jobName': 'new-glass-21-9', 'step': 1, 'increment': 93, 
    'phase': STANDARD_PHASE, 'cyclc': 16})
mdb.jobs['new-glass-21-9']._Message(ODB_FRAME, {'phase': STANDARD_PHASE, 
    'step': 0, 'frame': 593, 'jobName': 'new-glass-21-9'})
mdb.jobs['new-glass-21-9']._Message(STATUS, {'totalTime': 15.94, 
    'timeIncrement': 0.01, 'stepTime': 15.94, 'iteration': 1, 'attempts': 1, 
    'jobName': 'new-glass-21-9', 'step': 1, 'increment': 94, 
    'phase': STANDARD_PHASE, 'cyclc': 16})
mdb.jobs['new-glass-21-9']._Message(ODB_FRAME, {'phase': STANDARD_PHASE, 
    'step': 0, 'frame': 594, 'jobName': 'new-glass-21-9'})
mdb.jobs['new-glass-21-9']._Message(STATUS, {'totalTime': 15.95, 
    'timeIncrement': 0.01, 'stepTime': 15.95, 'iteration': 1, 'attempts': 1, 
    'jobName': 'new-glass-21-9', 'step': 1, 'increment': 95, 
    'phase': STANDARD_PHASE, 'cyclc': 16})
mdb.jobs['new-glass-21-9']._Message(ODB_FRAME, {'phase': STANDARD_PHASE, 
    'step': 0, 'frame': 595, 'jobName': 'new-glass-21-9'})
mdb.jobs['new-glass-21-9']._Message(STATUS, {'totalTime': 15.96, 
    'timeIncrement': 0.01, 'stepTime': 15.96, 'iteration': 1, 'attempts': 1, 
    'jobName': 'new-glass-21-9', 'step': 1, 'increment': 96, 
    'phase': STANDARD_PHASE, 'cyclc': 16})
mdb.jobs['new-glass-21-9']._Message(ODB_FRAME, {'phase': STANDARD_PHASE, 
    'step': 0, 'frame': 596, 'jobName': 'new-glass-21-9'})
mdb.jobs['new-glass-21-9']._Message(STATUS, {'totalTime': 15.97, 
    'timeIncrement': 0.01, 'stepTime': 15.97, 'iteration': 1, 'attempts': 1, 
    'jobName': 'new-glass-21-9', 'step': 1, 'increment': 97, 
    'phase': STANDARD_PHASE, 'cyclc': 16})
mdb.jobs['new-glass-21-9']._Message(ODB_FRAME, {'phase': STANDARD_PHASE, 
    'step': 0, 'frame': 597, 'jobName': 'new-glass-21-9'})
mdb.jobs['new-glass-21-9']._Message(STATUS, {'totalTime': 15.98, 
    'timeIncrement': 0.01, 'stepTime': 15.98, 'iteration': 1, 'attempts': 1, 
    'jobName': 'new-glass-21-9', 'step': 1, 'increment': 98, 
    'phase': STANDARD_PHASE, 'cyclc': 16})
mdb.jobs['new-glass-21-9']._Message(ODB_FRAME, {'phase': STANDARD_PHASE, 
    'step': 0, 'frame': 598, 'jobName': 'new-glass-21-9'})
mdb.jobs['new-glass-21-9']._Message(STATUS, {'totalTime': 15.99, 
    'timeIncrement': 0.01, 'stepTime': 15.99, 'iteration': 1, 'attempts': 1, 
    'jobName': 'new-glass-21-9', 'step': 1, 'increment': 99, 
    'phase': STANDARD_PHASE, 'cyclc': 16})
mdb.jobs['new-glass-21-9']._Message(ODB_FRAME, {'phase': STANDARD_PHASE, 
    'step': 0, 'frame': 599, 'jobName': 'new-glass-21-9'})
mdb.jobs['new-glass-21-9']._Message(ODB_FRAME, {'phase': STANDARD_PHASE, 
    'step': 0, 'frame': 600, 'jobName': 'new-glass-21-9'})
mdb.jobs['new-glass-21-9']._Message(STATUS, {'totalTime': 16.0, 
    'timeIncrement': 0.00999999999999934, 'stepTime': 16.0, 'iteration': 1, 
    'attempts': 1, 'jobName': 'new-glass-21-9', 'step': 1, 'increment': 100, 
    'phase': STANDARD_PHASE, 'cyclc': 16})
mdb.jobs['new-glass-21-9']._Message(STATUS, {'totalTime': 18.01, 
    'timeIncrement': 0.01, 'stepTime': 18.01, 'iteration': 1, 'attempts': 1, 
    'jobName': 'new-glass-21-9', 'step': 1, 'increment': 1, 
    'phase': STANDARD_PHASE, 'cyclc': 19})
mdb.jobs['new-glass-21-9']._Message(ODB_FRAME, {'phase': STANDARD_PHASE, 
    'step': 0, 'frame': 601, 'jobName': 'new-glass-21-9'})
mdb.jobs['new-glass-21-9']._Message(STATUS, {'totalTime': 18.02, 
    'timeIncrement': 0.01, 'stepTime': 18.02, 'iteration': 1, 'attempts': 1, 
    'jobName': 'new-glass-21-9', 'step': 1, 'increment': 2, 
    'phase': STANDARD_PHASE, 'cyclc': 19})
mdb.jobs['new-glass-21-9']._Message(ODB_FRAME, {'phase': STANDARD_PHASE, 
    'step': 0, 'frame': 602, 'jobName': 'new-glass-21-9'})
mdb.jobs['new-glass-21-9']._Message(STATUS, {'totalTime': 18.03, 
    'timeIncrement': 0.01, 'stepTime': 18.03, 'iteration': 1, 'attempts': 1, 
    'jobName': 'new-glass-21-9', 'step': 1, 'increment': 3, 
    'phase': STANDARD_PHASE, 'cyclc': 19})
mdb.jobs['new-glass-21-9']._Message(ODB_FRAME, {'phase': STANDARD_PHASE, 
    'step': 0, 'frame': 603, 'jobName': 'new-glass-21-9'})
mdb.jobs['new-glass-21-9']._Message(STATUS, {'totalTime': 18.04, 
    'timeIncrement': 0.01, 'stepTime': 18.04, 'iteration': 1, 'attempts': 1, 
    'jobName': 'new-glass-21-9', 'step': 1, 'increment': 4, 
    'phase': STANDARD_PHASE, 'cyclc': 19})
mdb.jobs['new-glass-21-9']._Message(ODB_FRAME, {'phase': STANDARD_PHASE, 
    'step': 0, 'frame': 604, 'jobName': 'new-glass-21-9'})
mdb.jobs['new-glass-21-9']._Message(STATUS, {'totalTime': 18.05, 
    'timeIncrement': 0.01, 'stepTime': 18.05, 'iteration': 1, 'attempts': 1, 
    'jobName': 'new-glass-21-9', 'step': 1, 'increment': 5, 
    'phase': STANDARD_PHASE, 'cyclc': 19})
mdb.jobs['new-glass-21-9']._Message(ODB_FRAME, {'phase': STANDARD_PHASE, 
    'step': 0, 'frame': 605, 'jobName': 'new-glass-21-9'})
mdb.jobs['new-glass-21-9']._Message(STATUS, {'totalTime': 18.06, 
    'timeIncrement': 0.01, 'stepTime': 18.06, 'iteration': 1, 'attempts': 1, 
    'jobName': 'new-glass-21-9', 'step': 1, 'increment': 6, 
    'phase': STANDARD_PHASE, 'cyclc': 19})
mdb.jobs['new-glass-21-9']._Message(ODB_FRAME, {'phase': STANDARD_PHASE, 
    'step': 0, 'frame': 606, 'jobName': 'new-glass-21-9'})
mdb.jobs['new-glass-21-9']._Message(STATUS, {'totalTime': 18.07, 
    'timeIncrement': 0.01, 'stepTime': 18.07, 'iteration': 1, 'attempts': 1, 
    'jobName': 'new-glass-21-9', 'step': 1, 'increment': 7, 
    'phase': STANDARD_PHASE, 'cyclc': 19})
mdb.jobs['new-glass-21-9']._Message(ODB_FRAME, {'phase': STANDARD_PHASE, 
    'step': 0, 'frame': 607, 'jobName': 'new-glass-21-9'})
mdb.jobs['new-glass-21-9']._Message(STATUS, {'totalTime': 18.08, 
    'timeIncrement': 0.01, 'stepTime': 18.08, 'iteration': 1, 'attempts': 1, 
    'jobName': 'new-glass-21-9', 'step': 1, 'increment': 8, 
    'phase': STANDARD_PHASE, 'cyclc': 19})
mdb.jobs['new-glass-21-9']._Message(ODB_FRAME, {'phase': STANDARD_PHASE, 
    'step': 0, 'frame': 608, 'jobName': 'new-glass-21-9'})
mdb.jobs['new-glass-21-9']._Message(STATUS, {'totalTime': 18.09, 
    'timeIncrement': 0.01, 'stepTime': 18.09, 'iteration': 1, 'attempts': 1, 
    'jobName': 'new-glass-21-9', 'step': 1, 'increment': 9, 
    'phase': STANDARD_PHASE, 'cyclc': 19})
mdb.jobs['new-glass-21-9']._Message(ODB_FRAME, {'phase': STANDARD_PHASE, 
    'step': 0, 'frame': 609, 'jobName': 'new-glass-21-9'})
mdb.jobs['new-glass-21-9']._Message(STATUS, {'totalTime': 18.1, 
    'timeIncrement': 0.01, 'stepTime': 18.1, 'iteration': 1, 'attempts': 1, 
    'jobName': 'new-glass-21-9', 'step': 1, 'increment': 10, 
    'phase': STANDARD_PHASE, 'cyclc': 19})
mdb.jobs['new-glass-21-9']._Message(ODB_FRAME, {'phase': STANDARD_PHASE, 
    'step': 0, 'frame': 610, 'jobName': 'new-glass-21-9'})
mdb.jobs['new-glass-21-9']._Message(STATUS, {'totalTime': 18.11, 
    'timeIncrement': 0.01, 'stepTime': 18.11, 'iteration': 1, 'attempts': 1, 
    'jobName': 'new-glass-21-9', 'step': 1, 'increment': 11, 
    'phase': STANDARD_PHASE, 'cyclc': 19})
mdb.jobs['new-glass-21-9']._Message(ODB_FRAME, {'phase': STANDARD_PHASE, 
    'step': 0, 'frame': 611, 'jobName': 'new-glass-21-9'})
mdb.jobs['new-glass-21-9']._Message(STATUS, {'totalTime': 18.12, 
    'timeIncrement': 0.01, 'stepTime': 18.12, 'iteration': 1, 'attempts': 1, 
    'jobName': 'new-glass-21-9', 'step': 1, 'increment': 12, 
    'phase': STANDARD_PHASE, 'cyclc': 19})
mdb.jobs['new-glass-21-9']._Message(ODB_FRAME, {'phase': STANDARD_PHASE, 
    'step': 0, 'frame': 612, 'jobName': 'new-glass-21-9'})
mdb.jobs['new-glass-21-9']._Message(STATUS, {'totalTime': 18.13, 
    'timeIncrement': 0.01, 'stepTime': 18.13, 'iteration': 1, 'attempts': 1, 
    'jobName': 'new-glass-21-9', 'step': 1, 'increment': 13, 
    'phase': STANDARD_PHASE, 'cyclc': 19})
mdb.jobs['new-glass-21-9']._Message(ODB_FRAME, {'phase': STANDARD_PHASE, 
    'step': 0, 'frame': 613, 'jobName': 'new-glass-21-9'})
mdb.jobs['new-glass-21-9']._Message(STATUS, {'totalTime': 18.14, 
    'timeIncrement': 0.01, 'stepTime': 18.14, 'iteration': 1, 'attempts': 1, 
    'jobName': 'new-glass-21-9', 'step': 1, 'increment': 14, 
    'phase': STANDARD_PHASE, 'cyclc': 19})
mdb.jobs['new-glass-21-9']._Message(ODB_FRAME, {'phase': STANDARD_PHASE, 
    'step': 0, 'frame': 614, 'jobName': 'new-glass-21-9'})
mdb.jobs['new-glass-21-9']._Message(STATUS, {'totalTime': 18.15, 
    'timeIncrement': 0.01, 'stepTime': 18.15, 'iteration': 1, 'attempts': 1, 
    'jobName': 'new-glass-21-9', 'step': 1, 'increment': 15, 
    'phase': STANDARD_PHASE, 'cyclc': 19})
mdb.jobs['new-glass-21-9']._Message(ODB_FRAME, {'phase': STANDARD_PHASE, 
    'step': 0, 'frame': 615, 'jobName': 'new-glass-21-9'})
mdb.jobs['new-glass-21-9']._Message(STATUS, {'totalTime': 18.16, 
    'timeIncrement': 0.01, 'stepTime': 18.16, 'iteration': 1, 'attempts': 1, 
    'jobName': 'new-glass-21-9', 'step': 1, 'increment': 16, 
    'phase': STANDARD_PHASE, 'cyclc': 19})
mdb.jobs['new-glass-21-9']._Message(ODB_FRAME, {'phase': STANDARD_PHASE, 
    'step': 0, 'frame': 616, 'jobName': 'new-glass-21-9'})
mdb.jobs['new-glass-21-9']._Message(STATUS, {'totalTime': 18.17, 
    'timeIncrement': 0.01, 'stepTime': 18.17, 'iteration': 1, 'attempts': 1, 
    'jobName': 'new-glass-21-9', 'step': 1, 'increment': 17, 
    'phase': STANDARD_PHASE, 'cyclc': 19})
mdb.jobs['new-glass-21-9']._Message(ODB_FRAME, {'phase': STANDARD_PHASE, 
    'step': 0, 'frame': 617, 'jobName': 'new-glass-21-9'})
mdb.jobs['new-glass-21-9']._Message(STATUS, {'totalTime': 18.18, 
    'timeIncrement': 0.01, 'stepTime': 18.18, 'iteration': 1, 'attempts': 1, 
    'jobName': 'new-glass-21-9', 'step': 1, 'increment': 18, 
    'phase': STANDARD_PHASE, 'cyclc': 19})
mdb.jobs['new-glass-21-9']._Message(ODB_FRAME, {'phase': STANDARD_PHASE, 
    'step': 0, 'frame': 618, 'jobName': 'new-glass-21-9'})
mdb.jobs['new-glass-21-9']._Message(STATUS, {'totalTime': 18.19, 
    'timeIncrement': 0.01, 'stepTime': 18.19, 'iteration': 1, 'attempts': 1, 
    'jobName': 'new-glass-21-9', 'step': 1, 'increment': 19, 
    'phase': STANDARD_PHASE, 'cyclc': 19})
mdb.jobs['new-glass-21-9']._Message(ODB_FRAME, {'phase': STANDARD_PHASE, 
    'step': 0, 'frame': 619, 'jobName': 'new-glass-21-9'})
mdb.jobs['new-glass-21-9']._Message(STATUS, {'totalTime': 18.2, 
    'timeIncrement': 0.01, 'stepTime': 18.2, 'iteration': 1, 'attempts': 1, 
    'jobName': 'new-glass-21-9', 'step': 1, 'increment': 20, 
    'phase': STANDARD_PHASE, 'cyclc': 19})
mdb.jobs['new-glass-21-9']._Message(ODB_FRAME, {'phase': STANDARD_PHASE, 
    'step': 0, 'frame': 620, 'jobName': 'new-glass-21-9'})
mdb.jobs['new-glass-21-9']._Message(STATUS, {'totalTime': 18.21, 
    'timeIncrement': 0.01, 'stepTime': 18.21, 'iteration': 1, 'attempts': 1, 
    'jobName': 'new-glass-21-9', 'step': 1, 'increment': 21, 
    'phase': STANDARD_PHASE, 'cyclc': 19})
mdb.jobs['new-glass-21-9']._Message(ODB_FRAME, {'phase': STANDARD_PHASE, 
    'step': 0, 'frame': 621, 'jobName': 'new-glass-21-9'})
mdb.jobs['new-glass-21-9']._Message(STATUS, {'totalTime': 18.22, 
    'timeIncrement': 0.01, 'stepTime': 18.22, 'iteration': 1, 'attempts': 1, 
    'jobName': 'new-glass-21-9', 'step': 1, 'increment': 22, 
    'phase': STANDARD_PHASE, 'cyclc': 19})
mdb.jobs['new-glass-21-9']._Message(ODB_FRAME, {'phase': STANDARD_PHASE, 
    'step': 0, 'frame': 622, 'jobName': 'new-glass-21-9'})
mdb.jobs['new-glass-21-9']._Message(STATUS, {'totalTime': 18.23, 
    'timeIncrement': 0.01, 'stepTime': 18.23, 'iteration': 1, 'attempts': 1, 
    'jobName': 'new-glass-21-9', 'step': 1, 'increment': 23, 
    'phase': STANDARD_PHASE, 'cyclc': 19})
mdb.jobs['new-glass-21-9']._Message(ODB_FRAME, {'phase': STANDARD_PHASE, 
    'step': 0, 'frame': 623, 'jobName': 'new-glass-21-9'})
mdb.jobs['new-glass-21-9']._Message(STATUS, {'totalTime': 18.24, 
    'timeIncrement': 0.01, 'stepTime': 18.24, 'iteration': 1, 'attempts': 1, 
    'jobName': 'new-glass-21-9', 'step': 1, 'increment': 24, 
    'phase': STANDARD_PHASE, 'cyclc': 19})
mdb.jobs['new-glass-21-9']._Message(ODB_FRAME, {'phase': STANDARD_PHASE, 
    'step': 0, 'frame': 624, 'jobName': 'new-glass-21-9'})
mdb.jobs['new-glass-21-9']._Message(STATUS, {'totalTime': 18.25, 
    'timeIncrement': 0.01, 'stepTime': 18.25, 'iteration': 1, 'attempts': 1, 
    'jobName': 'new-glass-21-9', 'step': 1, 'increment': 25, 
    'phase': STANDARD_PHASE, 'cyclc': 19})
mdb.jobs['new-glass-21-9']._Message(ODB_FRAME, {'phase': STANDARD_PHASE, 
    'step': 0, 'frame': 625, 'jobName': 'new-glass-21-9'})
mdb.jobs['new-glass-21-9']._Message(STATUS, {'totalTime': 18.26, 
    'timeIncrement': 0.01, 'stepTime': 18.26, 'iteration': 1, 'attempts': 1, 
    'jobName': 'new-glass-21-9', 'step': 1, 'increment': 26, 
    'phase': STANDARD_PHASE, 'cyclc': 19})
mdb.jobs['new-glass-21-9']._Message(ODB_FRAME, {'phase': STANDARD_PHASE, 
    'step': 0, 'frame': 626, 'jobName': 'new-glass-21-9'})
mdb.jobs['new-glass-21-9']._Message(STATUS, {'totalTime': 18.27, 
    'timeIncrement': 0.01, 'stepTime': 18.27, 'iteration': 1, 'attempts': 1, 
    'jobName': 'new-glass-21-9', 'step': 1, 'increment': 27, 
    'phase': STANDARD_PHASE, 'cyclc': 19})
mdb.jobs['new-glass-21-9']._Message(ODB_FRAME, {'phase': STANDARD_PHASE, 
    'step': 0, 'frame': 627, 'jobName': 'new-glass-21-9'})
mdb.jobs['new-glass-21-9']._Message(STATUS, {'totalTime': 18.28, 
    'timeIncrement': 0.01, 'stepTime': 18.28, 'iteration': 1, 'attempts': 1, 
    'jobName': 'new-glass-21-9', 'step': 1, 'increment': 28, 
    'phase': STANDARD_PHASE, 'cyclc': 19})
mdb.jobs['new-glass-21-9']._Message(ODB_FRAME, {'phase': STANDARD_PHASE, 
    'step': 0, 'frame': 628, 'jobName': 'new-glass-21-9'})
mdb.jobs['new-glass-21-9']._Message(STATUS, {'totalTime': 18.29, 
    'timeIncrement': 0.01, 'stepTime': 18.29, 'iteration': 1, 'attempts': 1, 
    'jobName': 'new-glass-21-9', 'step': 1, 'increment': 29, 
    'phase': STANDARD_PHASE, 'cyclc': 19})
mdb.jobs['new-glass-21-9']._Message(ODB_FRAME, {'phase': STANDARD_PHASE, 
    'step': 0, 'frame': 629, 'jobName': 'new-glass-21-9'})
mdb.jobs['new-glass-21-9']._Message(STATUS, {'totalTime': 18.3, 
    'timeIncrement': 0.01, 'stepTime': 18.3, 'iteration': 1, 'attempts': 1, 
    'jobName': 'new-glass-21-9', 'step': 1, 'increment': 30, 
    'phase': STANDARD_PHASE, 'cyclc': 19})
mdb.jobs['new-glass-21-9']._Message(ODB_FRAME, {'phase': STANDARD_PHASE, 
    'step': 0, 'frame': 630, 'jobName': 'new-glass-21-9'})
mdb.jobs['new-glass-21-9']._Message(STATUS, {'totalTime': 18.31, 
    'timeIncrement': 0.01, 'stepTime': 18.31, 'iteration': 1, 'attempts': 1, 
    'jobName': 'new-glass-21-9', 'step': 1, 'increment': 31, 
    'phase': STANDARD_PHASE, 'cyclc': 19})
mdb.jobs['new-glass-21-9']._Message(ODB_FRAME, {'phase': STANDARD_PHASE, 
    'step': 0, 'frame': 631, 'jobName': 'new-glass-21-9'})
mdb.jobs['new-glass-21-9']._Message(STATUS, {'totalTime': 18.32, 
    'timeIncrement': 0.01, 'stepTime': 18.32, 'iteration': 1, 'attempts': 1, 
    'jobName': 'new-glass-21-9', 'step': 1, 'increment': 32, 
    'phase': STANDARD_PHASE, 'cyclc': 19})
mdb.jobs['new-glass-21-9']._Message(ODB_FRAME, {'phase': STANDARD_PHASE, 
    'step': 0, 'frame': 632, 'jobName': 'new-glass-21-9'})
mdb.jobs['new-glass-21-9']._Message(STATUS, {'totalTime': 18.33, 
    'timeIncrement': 0.01, 'stepTime': 18.33, 'iteration': 1, 'attempts': 1, 
    'jobName': 'new-glass-21-9', 'step': 1, 'increment': 33, 
    'phase': STANDARD_PHASE, 'cyclc': 19})
mdb.jobs['new-glass-21-9']._Message(ODB_FRAME, {'phase': STANDARD_PHASE, 
    'step': 0, 'frame': 633, 'jobName': 'new-glass-21-9'})
mdb.jobs['new-glass-21-9']._Message(STATUS, {'totalTime': 18.34, 
    'timeIncrement': 0.01, 'stepTime': 18.34, 'iteration': 1, 'attempts': 1, 
    'jobName': 'new-glass-21-9', 'step': 1, 'increment': 34, 
    'phase': STANDARD_PHASE, 'cyclc': 19})
mdb.jobs['new-glass-21-9']._Message(ODB_FRAME, {'phase': STANDARD_PHASE, 
    'step': 0, 'frame': 634, 'jobName': 'new-glass-21-9'})
mdb.jobs['new-glass-21-9']._Message(STATUS, {'totalTime': 18.35, 
    'timeIncrement': 0.01, 'stepTime': 18.35, 'iteration': 1, 'attempts': 1, 
    'jobName': 'new-glass-21-9', 'step': 1, 'increment': 35, 
    'phase': STANDARD_PHASE, 'cyclc': 19})
mdb.jobs['new-glass-21-9']._Message(ODB_FRAME, {'phase': STANDARD_PHASE, 
    'step': 0, 'frame': 635, 'jobName': 'new-glass-21-9'})
mdb.jobs['new-glass-21-9']._Message(STATUS, {'totalTime': 18.36, 
    'timeIncrement': 0.01, 'stepTime': 18.36, 'iteration': 1, 'attempts': 1, 
    'jobName': 'new-glass-21-9', 'step': 1, 'increment': 36, 
    'phase': STANDARD_PHASE, 'cyclc': 19})
mdb.jobs['new-glass-21-9']._Message(ODB_FRAME, {'phase': STANDARD_PHASE, 
    'step': 0, 'frame': 636, 'jobName': 'new-glass-21-9'})
mdb.jobs['new-glass-21-9']._Message(STATUS, {'totalTime': 18.37, 
    'timeIncrement': 0.01, 'stepTime': 18.37, 'iteration': 1, 'attempts': 1, 
    'jobName': 'new-glass-21-9', 'step': 1, 'increment': 37, 
    'phase': STANDARD_PHASE, 'cyclc': 19})
mdb.jobs['new-glass-21-9']._Message(ODB_FRAME, {'phase': STANDARD_PHASE, 
    'step': 0, 'frame': 637, 'jobName': 'new-glass-21-9'})
mdb.jobs['new-glass-21-9']._Message(STATUS, {'totalTime': 18.38, 
    'timeIncrement': 0.01, 'stepTime': 18.38, 'iteration': 1, 'attempts': 1, 
    'jobName': 'new-glass-21-9', 'step': 1, 'increment': 38, 
    'phase': STANDARD_PHASE, 'cyclc': 19})
mdb.jobs['new-glass-21-9']._Message(ODB_FRAME, {'phase': STANDARD_PHASE, 
    'step': 0, 'frame': 638, 'jobName': 'new-glass-21-9'})
mdb.jobs['new-glass-21-9']._Message(STATUS, {'totalTime': 18.39, 
    'timeIncrement': 0.01, 'stepTime': 18.39, 'iteration': 1, 'attempts': 1, 
    'jobName': 'new-glass-21-9', 'step': 1, 'increment': 39, 
    'phase': STANDARD_PHASE, 'cyclc': 19})
mdb.jobs['new-glass-21-9']._Message(ODB_FRAME, {'phase': STANDARD_PHASE, 
    'step': 0, 'frame': 639, 'jobName': 'new-glass-21-9'})
mdb.jobs['new-glass-21-9']._Message(STATUS, {'totalTime': 18.4, 
    'timeIncrement': 0.01, 'stepTime': 18.4, 'iteration': 1, 'attempts': 1, 
    'jobName': 'new-glass-21-9', 'step': 1, 'increment': 40, 
    'phase': STANDARD_PHASE, 'cyclc': 19})
mdb.jobs['new-glass-21-9']._Message(ODB_FRAME, {'phase': STANDARD_PHASE, 
    'step': 0, 'frame': 640, 'jobName': 'new-glass-21-9'})
mdb.jobs['new-glass-21-9']._Message(STATUS, {'totalTime': 18.41, 
    'timeIncrement': 0.01, 'stepTime': 18.41, 'iteration': 1, 'attempts': 1, 
    'jobName': 'new-glass-21-9', 'step': 1, 'increment': 41, 
    'phase': STANDARD_PHASE, 'cyclc': 19})
mdb.jobs['new-glass-21-9']._Message(ODB_FRAME, {'phase': STANDARD_PHASE, 
    'step': 0, 'frame': 641, 'jobName': 'new-glass-21-9'})
mdb.jobs['new-glass-21-9']._Message(STATUS, {'totalTime': 18.42, 
    'timeIncrement': 0.01, 'stepTime': 18.42, 'iteration': 1, 'attempts': 1, 
    'jobName': 'new-glass-21-9', 'step': 1, 'increment': 42, 
    'phase': STANDARD_PHASE, 'cyclc': 19})
mdb.jobs['new-glass-21-9']._Message(ODB_FRAME, {'phase': STANDARD_PHASE, 
    'step': 0, 'frame': 642, 'jobName': 'new-glass-21-9'})
mdb.jobs['new-glass-21-9']._Message(STATUS, {'totalTime': 18.43, 
    'timeIncrement': 0.01, 'stepTime': 18.43, 'iteration': 1, 'attempts': 1, 
    'jobName': 'new-glass-21-9', 'step': 1, 'increment': 43, 
    'phase': STANDARD_PHASE, 'cyclc': 19})
mdb.jobs['new-glass-21-9']._Message(ODB_FRAME, {'phase': STANDARD_PHASE, 
    'step': 0, 'frame': 643, 'jobName': 'new-glass-21-9'})
mdb.jobs['new-glass-21-9']._Message(STATUS, {'totalTime': 18.44, 
    'timeIncrement': 0.01, 'stepTime': 18.44, 'iteration': 1, 'attempts': 1, 
    'jobName': 'new-glass-21-9', 'step': 1, 'increment': 44, 
    'phase': STANDARD_PHASE, 'cyclc': 19})
mdb.jobs['new-glass-21-9']._Message(ODB_FRAME, {'phase': STANDARD_PHASE, 
    'step': 0, 'frame': 644, 'jobName': 'new-glass-21-9'})
mdb.jobs['new-glass-21-9']._Message(STATUS, {'totalTime': 18.45, 
    'timeIncrement': 0.01, 'stepTime': 18.45, 'iteration': 1, 'attempts': 1, 
    'jobName': 'new-glass-21-9', 'step': 1, 'increment': 45, 
    'phase': STANDARD_PHASE, 'cyclc': 19})
mdb.jobs['new-glass-21-9']._Message(ODB_FRAME, {'phase': STANDARD_PHASE, 
    'step': 0, 'frame': 645, 'jobName': 'new-glass-21-9'})
mdb.jobs['new-glass-21-9']._Message(STATUS, {'totalTime': 18.46, 
    'timeIncrement': 0.01, 'stepTime': 18.46, 'iteration': 1, 'attempts': 1, 
    'jobName': 'new-glass-21-9', 'step': 1, 'increment': 46, 
    'phase': STANDARD_PHASE, 'cyclc': 19})
mdb.jobs['new-glass-21-9']._Message(ODB_FRAME, {'phase': STANDARD_PHASE, 
    'step': 0, 'frame': 646, 'jobName': 'new-glass-21-9'})
mdb.jobs['new-glass-21-9']._Message(STATUS, {'totalTime': 18.47, 
    'timeIncrement': 0.01, 'stepTime': 18.47, 'iteration': 1, 'attempts': 1, 
    'jobName': 'new-glass-21-9', 'step': 1, 'increment': 47, 
    'phase': STANDARD_PHASE, 'cyclc': 19})
mdb.jobs['new-glass-21-9']._Message(ODB_FRAME, {'phase': STANDARD_PHASE, 
    'step': 0, 'frame': 647, 'jobName': 'new-glass-21-9'})
mdb.jobs['new-glass-21-9']._Message(STATUS, {'totalTime': 18.48, 
    'timeIncrement': 0.01, 'stepTime': 18.48, 'iteration': 1, 'attempts': 1, 
    'jobName': 'new-glass-21-9', 'step': 1, 'increment': 48, 
    'phase': STANDARD_PHASE, 'cyclc': 19})
mdb.jobs['new-glass-21-9']._Message(ODB_FRAME, {'phase': STANDARD_PHASE, 
    'step': 0, 'frame': 648, 'jobName': 'new-glass-21-9'})
mdb.jobs['new-glass-21-9']._Message(STATUS, {'totalTime': 18.49, 
    'timeIncrement': 0.01, 'stepTime': 18.49, 'iteration': 1, 'attempts': 1, 
    'jobName': 'new-glass-21-9', 'step': 1, 'increment': 49, 
    'phase': STANDARD_PHASE, 'cyclc': 19})
mdb.jobs['new-glass-21-9']._Message(ODB_FRAME, {'phase': STANDARD_PHASE, 
    'step': 0, 'frame': 649, 'jobName': 'new-glass-21-9'})
mdb.jobs['new-glass-21-9']._Message(STATUS, {'totalTime': 18.5, 
    'timeIncrement': 0.01, 'stepTime': 18.5, 'iteration': 1, 'attempts': 1, 
    'jobName': 'new-glass-21-9', 'step': 1, 'increment': 50, 
    'phase': STANDARD_PHASE, 'cyclc': 19})
mdb.jobs['new-glass-21-9']._Message(ODB_FRAME, {'phase': STANDARD_PHASE, 
    'step': 0, 'frame': 650, 'jobName': 'new-glass-21-9'})
mdb.jobs['new-glass-21-9']._Message(STATUS, {'totalTime': 18.51, 
    'timeIncrement': 0.01, 'stepTime': 18.51, 'iteration': 1, 'attempts': 1, 
    'jobName': 'new-glass-21-9', 'step': 1, 'increment': 51, 
    'phase': STANDARD_PHASE, 'cyclc': 19})
mdb.jobs['new-glass-21-9']._Message(ODB_FRAME, {'phase': STANDARD_PHASE, 
    'step': 0, 'frame': 651, 'jobName': 'new-glass-21-9'})
mdb.jobs['new-glass-21-9']._Message(STATUS, {'totalTime': 18.52, 
    'timeIncrement': 0.01, 'stepTime': 18.52, 'iteration': 1, 'attempts': 1, 
    'jobName': 'new-glass-21-9', 'step': 1, 'increment': 52, 
    'phase': STANDARD_PHASE, 'cyclc': 19})
mdb.jobs['new-glass-21-9']._Message(ODB_FRAME, {'phase': STANDARD_PHASE, 
    'step': 0, 'frame': 652, 'jobName': 'new-glass-21-9'})
mdb.jobs['new-glass-21-9']._Message(STATUS, {'totalTime': 18.53, 
    'timeIncrement': 0.01, 'stepTime': 18.53, 'iteration': 1, 'attempts': 1, 
    'jobName': 'new-glass-21-9', 'step': 1, 'increment': 53, 
    'phase': STANDARD_PHASE, 'cyclc': 19})
mdb.jobs['new-glass-21-9']._Message(ODB_FRAME, {'phase': STANDARD_PHASE, 
    'step': 0, 'frame': 653, 'jobName': 'new-glass-21-9'})
mdb.jobs['new-glass-21-9']._Message(STATUS, {'totalTime': 18.54, 
    'timeIncrement': 0.01, 'stepTime': 18.54, 'iteration': 1, 'attempts': 1, 
    'jobName': 'new-glass-21-9', 'step': 1, 'increment': 54, 
    'phase': STANDARD_PHASE, 'cyclc': 19})
mdb.jobs['new-glass-21-9']._Message(ODB_FRAME, {'phase': STANDARD_PHASE, 
    'step': 0, 'frame': 654, 'jobName': 'new-glass-21-9'})
mdb.jobs['new-glass-21-9']._Message(STATUS, {'totalTime': 18.55, 
    'timeIncrement': 0.01, 'stepTime': 18.55, 'iteration': 1, 'attempts': 1, 
    'jobName': 'new-glass-21-9', 'step': 1, 'increment': 55, 
    'phase': STANDARD_PHASE, 'cyclc': 19})
mdb.jobs['new-glass-21-9']._Message(ODB_FRAME, {'phase': STANDARD_PHASE, 
    'step': 0, 'frame': 655, 'jobName': 'new-glass-21-9'})
mdb.jobs['new-glass-21-9']._Message(STATUS, {'totalTime': 18.56, 
    'timeIncrement': 0.01, 'stepTime': 18.56, 'iteration': 1, 'attempts': 1, 
    'jobName': 'new-glass-21-9', 'step': 1, 'increment': 56, 
    'phase': STANDARD_PHASE, 'cyclc': 19})
mdb.jobs['new-glass-21-9']._Message(ODB_FRAME, {'phase': STANDARD_PHASE, 
    'step': 0, 'frame': 656, 'jobName': 'new-glass-21-9'})
mdb.jobs['new-glass-21-9']._Message(STATUS, {'totalTime': 18.57, 
    'timeIncrement': 0.01, 'stepTime': 18.57, 'iteration': 1, 'attempts': 1, 
    'jobName': 'new-glass-21-9', 'step': 1, 'increment': 57, 
    'phase': STANDARD_PHASE, 'cyclc': 19})
mdb.jobs['new-glass-21-9']._Message(ODB_FRAME, {'phase': STANDARD_PHASE, 
    'step': 0, 'frame': 657, 'jobName': 'new-glass-21-9'})
mdb.jobs['new-glass-21-9']._Message(STATUS, {'totalTime': 18.58, 
    'timeIncrement': 0.01, 'stepTime': 18.58, 'iteration': 1, 'attempts': 1, 
    'jobName': 'new-glass-21-9', 'step': 1, 'increment': 58, 
    'phase': STANDARD_PHASE, 'cyclc': 19})
mdb.jobs['new-glass-21-9']._Message(ODB_FRAME, {'phase': STANDARD_PHASE, 
    'step': 0, 'frame': 658, 'jobName': 'new-glass-21-9'})
mdb.jobs['new-glass-21-9']._Message(STATUS, {'totalTime': 18.59, 
    'timeIncrement': 0.01, 'stepTime': 18.59, 'iteration': 1, 'attempts': 1, 
    'jobName': 'new-glass-21-9', 'step': 1, 'increment': 59, 
    'phase': STANDARD_PHASE, 'cyclc': 19})
mdb.jobs['new-glass-21-9']._Message(ODB_FRAME, {'phase': STANDARD_PHASE, 
    'step': 0, 'frame': 659, 'jobName': 'new-glass-21-9'})
mdb.jobs['new-glass-21-9']._Message(STATUS, {'totalTime': 18.6, 
    'timeIncrement': 0.01, 'stepTime': 18.6, 'iteration': 1, 'attempts': 1, 
    'jobName': 'new-glass-21-9', 'step': 1, 'increment': 60, 
    'phase': STANDARD_PHASE, 'cyclc': 19})
mdb.jobs['new-glass-21-9']._Message(ODB_FRAME, {'phase': STANDARD_PHASE, 
    'step': 0, 'frame': 660, 'jobName': 'new-glass-21-9'})
mdb.jobs['new-glass-21-9']._Message(STATUS, {'totalTime': 18.61, 
    'timeIncrement': 0.01, 'stepTime': 18.61, 'iteration': 1, 'attempts': 1, 
    'jobName': 'new-glass-21-9', 'step': 1, 'increment': 61, 
    'phase': STANDARD_PHASE, 'cyclc': 19})
mdb.jobs['new-glass-21-9']._Message(ODB_FRAME, {'phase': STANDARD_PHASE, 
    'step': 0, 'frame': 661, 'jobName': 'new-glass-21-9'})
mdb.jobs['new-glass-21-9']._Message(STATUS, {'totalTime': 18.62, 
    'timeIncrement': 0.01, 'stepTime': 18.62, 'iteration': 1, 'attempts': 1, 
    'jobName': 'new-glass-21-9', 'step': 1, 'increment': 62, 
    'phase': STANDARD_PHASE, 'cyclc': 19})
mdb.jobs['new-glass-21-9']._Message(ODB_FRAME, {'phase': STANDARD_PHASE, 
    'step': 0, 'frame': 662, 'jobName': 'new-glass-21-9'})
mdb.jobs['new-glass-21-9']._Message(STATUS, {'totalTime': 18.63, 
    'timeIncrement': 0.01, 'stepTime': 18.63, 'iteration': 1, 'attempts': 1, 
    'jobName': 'new-glass-21-9', 'step': 1, 'increment': 63, 
    'phase': STANDARD_PHASE, 'cyclc': 19})
mdb.jobs['new-glass-21-9']._Message(ODB_FRAME, {'phase': STANDARD_PHASE, 
    'step': 0, 'frame': 663, 'jobName': 'new-glass-21-9'})
mdb.jobs['new-glass-21-9']._Message(STATUS, {'totalTime': 18.64, 
    'timeIncrement': 0.01, 'stepTime': 18.64, 'iteration': 1, 'attempts': 1, 
    'jobName': 'new-glass-21-9', 'step': 1, 'increment': 64, 
    'phase': STANDARD_PHASE, 'cyclc': 19})
mdb.jobs['new-glass-21-9']._Message(ODB_FRAME, {'phase': STANDARD_PHASE, 
    'step': 0, 'frame': 664, 'jobName': 'new-glass-21-9'})
mdb.jobs['new-glass-21-9']._Message(STATUS, {'totalTime': 18.65, 
    'timeIncrement': 0.01, 'stepTime': 18.65, 'iteration': 1, 'attempts': 1, 
    'jobName': 'new-glass-21-9', 'step': 1, 'increment': 65, 
    'phase': STANDARD_PHASE, 'cyclc': 19})
mdb.jobs['new-glass-21-9']._Message(ODB_FRAME, {'phase': STANDARD_PHASE, 
    'step': 0, 'frame': 665, 'jobName': 'new-glass-21-9'})
mdb.jobs['new-glass-21-9']._Message(STATUS, {'totalTime': 18.66, 
    'timeIncrement': 0.01, 'stepTime': 18.66, 'iteration': 1, 'attempts': 1, 
    'jobName': 'new-glass-21-9', 'step': 1, 'increment': 66, 
    'phase': STANDARD_PHASE, 'cyclc': 19})
mdb.jobs['new-glass-21-9']._Message(ODB_FRAME, {'phase': STANDARD_PHASE, 
    'step': 0, 'frame': 666, 'jobName': 'new-glass-21-9'})
mdb.jobs['new-glass-21-9']._Message(STATUS, {'totalTime': 18.67, 
    'timeIncrement': 0.01, 'stepTime': 18.67, 'iteration': 1, 'attempts': 1, 
    'jobName': 'new-glass-21-9', 'step': 1, 'increment': 67, 
    'phase': STANDARD_PHASE, 'cyclc': 19})
mdb.jobs['new-glass-21-9']._Message(ODB_FRAME, {'phase': STANDARD_PHASE, 
    'step': 0, 'frame': 667, 'jobName': 'new-glass-21-9'})
mdb.jobs['new-glass-21-9']._Message(STATUS, {'totalTime': 18.68, 
    'timeIncrement': 0.01, 'stepTime': 18.68, 'iteration': 1, 'attempts': 1, 
    'jobName': 'new-glass-21-9', 'step': 1, 'increment': 68, 
    'phase': STANDARD_PHASE, 'cyclc': 19})
mdb.jobs['new-glass-21-9']._Message(ODB_FRAME, {'phase': STANDARD_PHASE, 
    'step': 0, 'frame': 668, 'jobName': 'new-glass-21-9'})
mdb.jobs['new-glass-21-9']._Message(STATUS, {'totalTime': 18.69, 
    'timeIncrement': 0.01, 'stepTime': 18.69, 'iteration': 1, 'attempts': 1, 
    'jobName': 'new-glass-21-9', 'step': 1, 'increment': 69, 
    'phase': STANDARD_PHASE, 'cyclc': 19})
mdb.jobs['new-glass-21-9']._Message(ODB_FRAME, {'phase': STANDARD_PHASE, 
    'step': 0, 'frame': 669, 'jobName': 'new-glass-21-9'})
mdb.jobs['new-glass-21-9']._Message(STATUS, {'totalTime': 18.7, 
    'timeIncrement': 0.01, 'stepTime': 18.7, 'iteration': 1, 'attempts': 1, 
    'jobName': 'new-glass-21-9', 'step': 1, 'increment': 70, 
    'phase': STANDARD_PHASE, 'cyclc': 19})
mdb.jobs['new-glass-21-9']._Message(ODB_FRAME, {'phase': STANDARD_PHASE, 
    'step': 0, 'frame': 670, 'jobName': 'new-glass-21-9'})
mdb.jobs['new-glass-21-9']._Message(STATUS, {'totalTime': 18.71, 
    'timeIncrement': 0.01, 'stepTime': 18.71, 'iteration': 1, 'attempts': 1, 
    'jobName': 'new-glass-21-9', 'step': 1, 'increment': 71, 
    'phase': STANDARD_PHASE, 'cyclc': 19})
mdb.jobs['new-glass-21-9']._Message(ODB_FRAME, {'phase': STANDARD_PHASE, 
    'step': 0, 'frame': 671, 'jobName': 'new-glass-21-9'})
mdb.jobs['new-glass-21-9']._Message(STATUS, {'totalTime': 18.72, 
    'timeIncrement': 0.01, 'stepTime': 18.72, 'iteration': 1, 'attempts': 1, 
    'jobName': 'new-glass-21-9', 'step': 1, 'increment': 72, 
    'phase': STANDARD_PHASE, 'cyclc': 19})
mdb.jobs['new-glass-21-9']._Message(ODB_FRAME, {'phase': STANDARD_PHASE, 
    'step': 0, 'frame': 672, 'jobName': 'new-glass-21-9'})
mdb.jobs['new-glass-21-9']._Message(STATUS, {'totalTime': 18.73, 
    'timeIncrement': 0.01, 'stepTime': 18.73, 'iteration': 1, 'attempts': 1, 
    'jobName': 'new-glass-21-9', 'step': 1, 'increment': 73, 
    'phase': STANDARD_PHASE, 'cyclc': 19})
mdb.jobs['new-glass-21-9']._Message(ODB_FRAME, {'phase': STANDARD_PHASE, 
    'step': 0, 'frame': 673, 'jobName': 'new-glass-21-9'})
mdb.jobs['new-glass-21-9']._Message(STATUS, {'totalTime': 18.74, 
    'timeIncrement': 0.01, 'stepTime': 18.74, 'iteration': 1, 'attempts': 1, 
    'jobName': 'new-glass-21-9', 'step': 1, 'increment': 74, 
    'phase': STANDARD_PHASE, 'cyclc': 19})
mdb.jobs['new-glass-21-9']._Message(ODB_FRAME, {'phase': STANDARD_PHASE, 
    'step': 0, 'frame': 674, 'jobName': 'new-glass-21-9'})
mdb.jobs['new-glass-21-9']._Message(STATUS, {'totalTime': 18.75, 
    'timeIncrement': 0.01, 'stepTime': 18.75, 'iteration': 1, 'attempts': 1, 
    'jobName': 'new-glass-21-9', 'step': 1, 'increment': 75, 
    'phase': STANDARD_PHASE, 'cyclc': 19})
mdb.jobs['new-glass-21-9']._Message(ODB_FRAME, {'phase': STANDARD_PHASE, 
    'step': 0, 'frame': 675, 'jobName': 'new-glass-21-9'})
mdb.jobs['new-glass-21-9']._Message(STATUS, {'totalTime': 18.76, 
    'timeIncrement': 0.01, 'stepTime': 18.76, 'iteration': 1, 'attempts': 1, 
    'jobName': 'new-glass-21-9', 'step': 1, 'increment': 76, 
    'phase': STANDARD_PHASE, 'cyclc': 19})
mdb.jobs['new-glass-21-9']._Message(ODB_FRAME, {'phase': STANDARD_PHASE, 
    'step': 0, 'frame': 676, 'jobName': 'new-glass-21-9'})
mdb.jobs['new-glass-21-9']._Message(STATUS, {'totalTime': 18.77, 
    'timeIncrement': 0.01, 'stepTime': 18.77, 'iteration': 1, 'attempts': 1, 
    'jobName': 'new-glass-21-9', 'step': 1, 'increment': 77, 
    'phase': STANDARD_PHASE, 'cyclc': 19})
mdb.jobs['new-glass-21-9']._Message(ODB_FRAME, {'phase': STANDARD_PHASE, 
    'step': 0, 'frame': 677, 'jobName': 'new-glass-21-9'})
mdb.jobs['new-glass-21-9']._Message(STATUS, {'totalTime': 18.78, 
    'timeIncrement': 0.01, 'stepTime': 18.78, 'iteration': 1, 'attempts': 1, 
    'jobName': 'new-glass-21-9', 'step': 1, 'increment': 78, 
    'phase': STANDARD_PHASE, 'cyclc': 19})
mdb.jobs['new-glass-21-9']._Message(ODB_FRAME, {'phase': STANDARD_PHASE, 
    'step': 0, 'frame': 678, 'jobName': 'new-glass-21-9'})
mdb.jobs['new-glass-21-9']._Message(STATUS, {'totalTime': 18.79, 
    'timeIncrement': 0.01, 'stepTime': 18.79, 'iteration': 1, 'attempts': 1, 
    'jobName': 'new-glass-21-9', 'step': 1, 'increment': 79, 
    'phase': STANDARD_PHASE, 'cyclc': 19})
mdb.jobs['new-glass-21-9']._Message(ODB_FRAME, {'phase': STANDARD_PHASE, 
    'step': 0, 'frame': 679, 'jobName': 'new-glass-21-9'})
mdb.jobs['new-glass-21-9']._Message(STATUS, {'totalTime': 18.8, 
    'timeIncrement': 0.01, 'stepTime': 18.8, 'iteration': 1, 'attempts': 1, 
    'jobName': 'new-glass-21-9', 'step': 1, 'increment': 80, 
    'phase': STANDARD_PHASE, 'cyclc': 19})
mdb.jobs['new-glass-21-9']._Message(ODB_FRAME, {'phase': STANDARD_PHASE, 
    'step': 0, 'frame': 680, 'jobName': 'new-glass-21-9'})
mdb.jobs['new-glass-21-9']._Message(STATUS, {'totalTime': 18.81, 
    'timeIncrement': 0.01, 'stepTime': 18.81, 'iteration': 1, 'attempts': 1, 
    'jobName': 'new-glass-21-9', 'step': 1, 'increment': 81, 
    'phase': STANDARD_PHASE, 'cyclc': 19})
mdb.jobs['new-glass-21-9']._Message(ODB_FRAME, {'phase': STANDARD_PHASE, 
    'step': 0, 'frame': 681, 'jobName': 'new-glass-21-9'})
mdb.jobs['new-glass-21-9']._Message(STATUS, {'totalTime': 18.82, 
    'timeIncrement': 0.01, 'stepTime': 18.82, 'iteration': 1, 'attempts': 1, 
    'jobName': 'new-glass-21-9', 'step': 1, 'increment': 82, 
    'phase': STANDARD_PHASE, 'cyclc': 19})
mdb.jobs['new-glass-21-9']._Message(ODB_FRAME, {'phase': STANDARD_PHASE, 
    'step': 0, 'frame': 682, 'jobName': 'new-glass-21-9'})
mdb.jobs['new-glass-21-9']._Message(STATUS, {'totalTime': 18.83, 
    'timeIncrement': 0.01, 'stepTime': 18.83, 'iteration': 1, 'attempts': 1, 
    'jobName': 'new-glass-21-9', 'step': 1, 'increment': 83, 
    'phase': STANDARD_PHASE, 'cyclc': 19})
mdb.jobs['new-glass-21-9']._Message(ODB_FRAME, {'phase': STANDARD_PHASE, 
    'step': 0, 'frame': 683, 'jobName': 'new-glass-21-9'})
mdb.jobs['new-glass-21-9']._Message(STATUS, {'totalTime': 18.84, 
    'timeIncrement': 0.01, 'stepTime': 18.84, 'iteration': 1, 'attempts': 1, 
    'jobName': 'new-glass-21-9', 'step': 1, 'increment': 84, 
    'phase': STANDARD_PHASE, 'cyclc': 19})
mdb.jobs['new-glass-21-9']._Message(ODB_FRAME, {'phase': STANDARD_PHASE, 
    'step': 0, 'frame': 684, 'jobName': 'new-glass-21-9'})
mdb.jobs['new-glass-21-9']._Message(STATUS, {'totalTime': 18.85, 
    'timeIncrement': 0.01, 'stepTime': 18.85, 'iteration': 1, 'attempts': 1, 
    'jobName': 'new-glass-21-9', 'step': 1, 'increment': 85, 
    'phase': STANDARD_PHASE, 'cyclc': 19})
mdb.jobs['new-glass-21-9']._Message(ODB_FRAME, {'phase': STANDARD_PHASE, 
    'step': 0, 'frame': 685, 'jobName': 'new-glass-21-9'})
mdb.jobs['new-glass-21-9']._Message(STATUS, {'totalTime': 18.86, 
    'timeIncrement': 0.01, 'stepTime': 18.86, 'iteration': 1, 'attempts': 1, 
    'jobName': 'new-glass-21-9', 'step': 1, 'increment': 86, 
    'phase': STANDARD_PHASE, 'cyclc': 19})
mdb.jobs['new-glass-21-9']._Message(ODB_FRAME, {'phase': STANDARD_PHASE, 
    'step': 0, 'frame': 686, 'jobName': 'new-glass-21-9'})
mdb.jobs['new-glass-21-9']._Message(STATUS, {'totalTime': 18.87, 
    'timeIncrement': 0.01, 'stepTime': 18.87, 'iteration': 1, 'attempts': 1, 
    'jobName': 'new-glass-21-9', 'step': 1, 'increment': 87, 
    'phase': STANDARD_PHASE, 'cyclc': 19})
mdb.jobs['new-glass-21-9']._Message(ODB_FRAME, {'phase': STANDARD_PHASE, 
    'step': 0, 'frame': 687, 'jobName': 'new-glass-21-9'})
mdb.jobs['new-glass-21-9']._Message(STATUS, {'totalTime': 18.88, 
    'timeIncrement': 0.01, 'stepTime': 18.88, 'iteration': 1, 'attempts': 1, 
    'jobName': 'new-glass-21-9', 'step': 1, 'increment': 88, 
    'phase': STANDARD_PHASE, 'cyclc': 19})
mdb.jobs['new-glass-21-9']._Message(ODB_FRAME, {'phase': STANDARD_PHASE, 
    'step': 0, 'frame': 688, 'jobName': 'new-glass-21-9'})
mdb.jobs['new-glass-21-9']._Message(STATUS, {'totalTime': 18.89, 
    'timeIncrement': 0.01, 'stepTime': 18.89, 'iteration': 1, 'attempts': 1, 
    'jobName': 'new-glass-21-9', 'step': 1, 'increment': 89, 
    'phase': STANDARD_PHASE, 'cyclc': 19})
mdb.jobs['new-glass-21-9']._Message(ODB_FRAME, {'phase': STANDARD_PHASE, 
    'step': 0, 'frame': 689, 'jobName': 'new-glass-21-9'})
mdb.jobs['new-glass-21-9']._Message(STATUS, {'totalTime': 18.9, 
    'timeIncrement': 0.01, 'stepTime': 18.9, 'iteration': 1, 'attempts': 1, 
    'jobName': 'new-glass-21-9', 'step': 1, 'increment': 90, 
    'phase': STANDARD_PHASE, 'cyclc': 19})
mdb.jobs['new-glass-21-9']._Message(ODB_FRAME, {'phase': STANDARD_PHASE, 
    'step': 0, 'frame': 690, 'jobName': 'new-glass-21-9'})
mdb.jobs['new-glass-21-9']._Message(STATUS, {'totalTime': 18.91, 
    'timeIncrement': 0.01, 'stepTime': 18.91, 'iteration': 1, 'attempts': 1, 
    'jobName': 'new-glass-21-9', 'step': 1, 'increment': 91, 
    'phase': STANDARD_PHASE, 'cyclc': 19})
mdb.jobs['new-glass-21-9']._Message(ODB_FRAME, {'phase': STANDARD_PHASE, 
    'step': 0, 'frame': 691, 'jobName': 'new-glass-21-9'})
mdb.jobs['new-glass-21-9']._Message(STATUS, {'totalTime': 18.92, 
    'timeIncrement': 0.01, 'stepTime': 18.92, 'iteration': 1, 'attempts': 1, 
    'jobName': 'new-glass-21-9', 'step': 1, 'increment': 92, 
    'phase': STANDARD_PHASE, 'cyclc': 19})
mdb.jobs['new-glass-21-9']._Message(ODB_FRAME, {'phase': STANDARD_PHASE, 
    'step': 0, 'frame': 692, 'jobName': 'new-glass-21-9'})
mdb.jobs['new-glass-21-9']._Message(STATUS, {'totalTime': 18.93, 
    'timeIncrement': 0.01, 'stepTime': 18.93, 'iteration': 1, 'attempts': 1, 
    'jobName': 'new-glass-21-9', 'step': 1, 'increment': 93, 
    'phase': STANDARD_PHASE, 'cyclc': 19})
mdb.jobs['new-glass-21-9']._Message(ODB_FRAME, {'phase': STANDARD_PHASE, 
    'step': 0, 'frame': 693, 'jobName': 'new-glass-21-9'})
mdb.jobs['new-glass-21-9']._Message(STATUS, {'totalTime': 18.94, 
    'timeIncrement': 0.01, 'stepTime': 18.94, 'iteration': 1, 'attempts': 1, 
    'jobName': 'new-glass-21-9', 'step': 1, 'increment': 94, 
    'phase': STANDARD_PHASE, 'cyclc': 19})
mdb.jobs['new-glass-21-9']._Message(ODB_FRAME, {'phase': STANDARD_PHASE, 
    'step': 0, 'frame': 694, 'jobName': 'new-glass-21-9'})
mdb.jobs['new-glass-21-9']._Message(STATUS, {'totalTime': 18.95, 
    'timeIncrement': 0.01, 'stepTime': 18.95, 'iteration': 1, 'attempts': 1, 
    'jobName': 'new-glass-21-9', 'step': 1, 'increment': 95, 
    'phase': STANDARD_PHASE, 'cyclc': 19})
mdb.jobs['new-glass-21-9']._Message(ODB_FRAME, {'phase': STANDARD_PHASE, 
    'step': 0, 'frame': 695, 'jobName': 'new-glass-21-9'})
mdb.jobs['new-glass-21-9']._Message(STATUS, {'totalTime': 18.96, 
    'timeIncrement': 0.01, 'stepTime': 18.96, 'iteration': 1, 'attempts': 1, 
    'jobName': 'new-glass-21-9', 'step': 1, 'increment': 96, 
    'phase': STANDARD_PHASE, 'cyclc': 19})
mdb.jobs['new-glass-21-9']._Message(ODB_FRAME, {'phase': STANDARD_PHASE, 
    'step': 0, 'frame': 696, 'jobName': 'new-glass-21-9'})
mdb.jobs['new-glass-21-9']._Message(STATUS, {'totalTime': 18.97, 
    'timeIncrement': 0.01, 'stepTime': 18.97, 'iteration': 1, 'attempts': 1, 
    'jobName': 'new-glass-21-9', 'step': 1, 'increment': 97, 
    'phase': STANDARD_PHASE, 'cyclc': 19})
mdb.jobs['new-glass-21-9']._Message(ODB_FRAME, {'phase': STANDARD_PHASE, 
    'step': 0, 'frame': 697, 'jobName': 'new-glass-21-9'})
mdb.jobs['new-glass-21-9']._Message(STATUS, {'totalTime': 18.98, 
    'timeIncrement': 0.01, 'stepTime': 18.98, 'iteration': 1, 'attempts': 1, 
    'jobName': 'new-glass-21-9', 'step': 1, 'increment': 98, 
    'phase': STANDARD_PHASE, 'cyclc': 19})
mdb.jobs['new-glass-21-9']._Message(ODB_FRAME, {'phase': STANDARD_PHASE, 
    'step': 0, 'frame': 698, 'jobName': 'new-glass-21-9'})
mdb.jobs['new-glass-21-9']._Message(STATUS, {'totalTime': 18.99, 
    'timeIncrement': 0.01, 'stepTime': 18.99, 'iteration': 1, 'attempts': 1, 
    'jobName': 'new-glass-21-9', 'step': 1, 'increment': 99, 
    'phase': STANDARD_PHASE, 'cyclc': 19})
mdb.jobs['new-glass-21-9']._Message(ODB_FRAME, {'phase': STANDARD_PHASE, 
    'step': 0, 'frame': 699, 'jobName': 'new-glass-21-9'})
mdb.jobs['new-glass-21-9']._Message(ODB_FRAME, {'phase': STANDARD_PHASE, 
    'step': 0, 'frame': 700, 'jobName': 'new-glass-21-9'})
mdb.jobs['new-glass-21-9']._Message(STATUS, {'totalTime': 19.0, 
    'timeIncrement': 0.00999999999999934, 'stepTime': 19.0, 'iteration': 1, 
    'attempts': 1, 'jobName': 'new-glass-21-9', 'step': 1, 'increment': 100, 
    'phase': STANDARD_PHASE, 'cyclc': 19})
mdb.jobs['new-glass-21-9']._Message(STATUS, {'totalTime': 21.01, 
    'timeIncrement': 0.01, 'stepTime': 21.01, 'iteration': 1, 'attempts': 1, 
    'jobName': 'new-glass-21-9', 'step': 1, 'increment': 1, 
    'phase': STANDARD_PHASE, 'cyclc': 22})
mdb.jobs['new-glass-21-9']._Message(ODB_FRAME, {'phase': STANDARD_PHASE, 
    'step': 0, 'frame': 701, 'jobName': 'new-glass-21-9'})
mdb.jobs['new-glass-21-9']._Message(STATUS, {'totalTime': 21.02, 
    'timeIncrement': 0.01, 'stepTime': 21.02, 'iteration': 1, 'attempts': 1, 
    'jobName': 'new-glass-21-9', 'step': 1, 'increment': 2, 
    'phase': STANDARD_PHASE, 'cyclc': 22})
mdb.jobs['new-glass-21-9']._Message(ODB_FRAME, {'phase': STANDARD_PHASE, 
    'step': 0, 'frame': 702, 'jobName': 'new-glass-21-9'})
mdb.jobs['new-glass-21-9']._Message(STATUS, {'totalTime': 21.03, 
    'timeIncrement': 0.01, 'stepTime': 21.03, 'iteration': 1, 'attempts': 1, 
    'jobName': 'new-glass-21-9', 'step': 1, 'increment': 3, 
    'phase': STANDARD_PHASE, 'cyclc': 22})
mdb.jobs['new-glass-21-9']._Message(ODB_FRAME, {'phase': STANDARD_PHASE, 
    'step': 0, 'frame': 703, 'jobName': 'new-glass-21-9'})
mdb.jobs['new-glass-21-9']._Message(STATUS, {'totalTime': 21.04, 
    'timeIncrement': 0.01, 'stepTime': 21.04, 'iteration': 1, 'attempts': 1, 
    'jobName': 'new-glass-21-9', 'step': 1, 'increment': 4, 
    'phase': STANDARD_PHASE, 'cyclc': 22})
mdb.jobs['new-glass-21-9']._Message(ODB_FRAME, {'phase': STANDARD_PHASE, 
    'step': 0, 'frame': 704, 'jobName': 'new-glass-21-9'})
mdb.jobs['new-glass-21-9']._Message(STATUS, {'totalTime': 21.05, 
    'timeIncrement': 0.01, 'stepTime': 21.05, 'iteration': 1, 'attempts': 1, 
    'jobName': 'new-glass-21-9', 'step': 1, 'increment': 5, 
    'phase': STANDARD_PHASE, 'cyclc': 22})
mdb.jobs['new-glass-21-9']._Message(ODB_FRAME, {'phase': STANDARD_PHASE, 
    'step': 0, 'frame': 705, 'jobName': 'new-glass-21-9'})
mdb.jobs['new-glass-21-9']._Message(STATUS, {'totalTime': 21.06, 
    'timeIncrement': 0.01, 'stepTime': 21.06, 'iteration': 1, 'attempts': 1, 
    'jobName': 'new-glass-21-9', 'step': 1, 'increment': 6, 
    'phase': STANDARD_PHASE, 'cyclc': 22})
mdb.jobs['new-glass-21-9']._Message(ODB_FRAME, {'phase': STANDARD_PHASE, 
    'step': 0, 'frame': 706, 'jobName': 'new-glass-21-9'})
mdb.jobs['new-glass-21-9']._Message(STATUS, {'totalTime': 21.07, 
    'timeIncrement': 0.01, 'stepTime': 21.07, 'iteration': 1, 'attempts': 1, 
    'jobName': 'new-glass-21-9', 'step': 1, 'increment': 7, 
    'phase': STANDARD_PHASE, 'cyclc': 22})
mdb.jobs['new-glass-21-9']._Message(ODB_FRAME, {'phase': STANDARD_PHASE, 
    'step': 0, 'frame': 707, 'jobName': 'new-glass-21-9'})
mdb.jobs['new-glass-21-9']._Message(STATUS, {'totalTime': 21.08, 
    'timeIncrement': 0.01, 'stepTime': 21.08, 'iteration': 1, 'attempts': 1, 
    'jobName': 'new-glass-21-9', 'step': 1, 'increment': 8, 
    'phase': STANDARD_PHASE, 'cyclc': 22})
mdb.jobs['new-glass-21-9']._Message(ODB_FRAME, {'phase': STANDARD_PHASE, 
    'step': 0, 'frame': 708, 'jobName': 'new-glass-21-9'})
mdb.jobs['new-glass-21-9']._Message(STATUS, {'totalTime': 21.09, 
    'timeIncrement': 0.01, 'stepTime': 21.09, 'iteration': 1, 'attempts': 1, 
    'jobName': 'new-glass-21-9', 'step': 1, 'increment': 9, 
    'phase': STANDARD_PHASE, 'cyclc': 22})
mdb.jobs['new-glass-21-9']._Message(ODB_FRAME, {'phase': STANDARD_PHASE, 
    'step': 0, 'frame': 709, 'jobName': 'new-glass-21-9'})
mdb.jobs['new-glass-21-9']._Message(STATUS, {'totalTime': 21.1, 
    'timeIncrement': 0.01, 'stepTime': 21.1, 'iteration': 1, 'attempts': 1, 
    'jobName': 'new-glass-21-9', 'step': 1, 'increment': 10, 
    'phase': STANDARD_PHASE, 'cyclc': 22})
mdb.jobs['new-glass-21-9']._Message(ODB_FRAME, {'phase': STANDARD_PHASE, 
    'step': 0, 'frame': 710, 'jobName': 'new-glass-21-9'})
mdb.jobs['new-glass-21-9']._Message(STATUS, {'totalTime': 21.11, 
    'timeIncrement': 0.01, 'stepTime': 21.11, 'iteration': 1, 'attempts': 1, 
    'jobName': 'new-glass-21-9', 'step': 1, 'increment': 11, 
    'phase': STANDARD_PHASE, 'cyclc': 22})
mdb.jobs['new-glass-21-9']._Message(ODB_FRAME, {'phase': STANDARD_PHASE, 
    'step': 0, 'frame': 711, 'jobName': 'new-glass-21-9'})
mdb.jobs['new-glass-21-9']._Message(STATUS, {'totalTime': 21.12, 
    'timeIncrement': 0.01, 'stepTime': 21.12, 'iteration': 1, 'attempts': 1, 
    'jobName': 'new-glass-21-9', 'step': 1, 'increment': 12, 
    'phase': STANDARD_PHASE, 'cyclc': 22})
mdb.jobs['new-glass-21-9']._Message(ODB_FRAME, {'phase': STANDARD_PHASE, 
    'step': 0, 'frame': 712, 'jobName': 'new-glass-21-9'})
mdb.jobs['new-glass-21-9']._Message(STATUS, {'totalTime': 21.13, 
    'timeIncrement': 0.01, 'stepTime': 21.13, 'iteration': 1, 'attempts': 1, 
    'jobName': 'new-glass-21-9', 'step': 1, 'increment': 13, 
    'phase': STANDARD_PHASE, 'cyclc': 22})
mdb.jobs['new-glass-21-9']._Message(ODB_FRAME, {'phase': STANDARD_PHASE, 
    'step': 0, 'frame': 713, 'jobName': 'new-glass-21-9'})
mdb.jobs['new-glass-21-9']._Message(STATUS, {'totalTime': 21.14, 
    'timeIncrement': 0.01, 'stepTime': 21.14, 'iteration': 1, 'attempts': 1, 
    'jobName': 'new-glass-21-9', 'step': 1, 'increment': 14, 
    'phase': STANDARD_PHASE, 'cyclc': 22})
mdb.jobs['new-glass-21-9']._Message(ODB_FRAME, {'phase': STANDARD_PHASE, 
    'step': 0, 'frame': 714, 'jobName': 'new-glass-21-9'})
mdb.jobs['new-glass-21-9']._Message(STATUS, {'totalTime': 21.15, 
    'timeIncrement': 0.01, 'stepTime': 21.15, 'iteration': 1, 'attempts': 1, 
    'jobName': 'new-glass-21-9', 'step': 1, 'increment': 15, 
    'phase': STANDARD_PHASE, 'cyclc': 22})
mdb.jobs['new-glass-21-9']._Message(ODB_FRAME, {'phase': STANDARD_PHASE, 
    'step': 0, 'frame': 715, 'jobName': 'new-glass-21-9'})
mdb.jobs['new-glass-21-9']._Message(STATUS, {'totalTime': 21.16, 
    'timeIncrement': 0.01, 'stepTime': 21.16, 'iteration': 1, 'attempts': 1, 
    'jobName': 'new-glass-21-9', 'step': 1, 'increment': 16, 
    'phase': STANDARD_PHASE, 'cyclc': 22})
mdb.jobs['new-glass-21-9']._Message(ODB_FRAME, {'phase': STANDARD_PHASE, 
    'step': 0, 'frame': 716, 'jobName': 'new-glass-21-9'})
mdb.jobs['new-glass-21-9']._Message(STATUS, {'totalTime': 21.17, 
    'timeIncrement': 0.01, 'stepTime': 21.17, 'iteration': 1, 'attempts': 1, 
    'jobName': 'new-glass-21-9', 'step': 1, 'increment': 17, 
    'phase': STANDARD_PHASE, 'cyclc': 22})
mdb.jobs['new-glass-21-9']._Message(ODB_FRAME, {'phase': STANDARD_PHASE, 
    'step': 0, 'frame': 717, 'jobName': 'new-glass-21-9'})
mdb.jobs['new-glass-21-9']._Message(STATUS, {'totalTime': 21.18, 
    'timeIncrement': 0.01, 'stepTime': 21.18, 'iteration': 1, 'attempts': 1, 
    'jobName': 'new-glass-21-9', 'step': 1, 'increment': 18, 
    'phase': STANDARD_PHASE, 'cyclc': 22})
mdb.jobs['new-glass-21-9']._Message(ODB_FRAME, {'phase': STANDARD_PHASE, 
    'step': 0, 'frame': 718, 'jobName': 'new-glass-21-9'})
mdb.jobs['new-glass-21-9']._Message(STATUS, {'totalTime': 21.19, 
    'timeIncrement': 0.01, 'stepTime': 21.19, 'iteration': 1, 'attempts': 1, 
    'jobName': 'new-glass-21-9', 'step': 1, 'increment': 19, 
    'phase': STANDARD_PHASE, 'cyclc': 22})
mdb.jobs['new-glass-21-9']._Message(ODB_FRAME, {'phase': STANDARD_PHASE, 
    'step': 0, 'frame': 719, 'jobName': 'new-glass-21-9'})
mdb.jobs['new-glass-21-9']._Message(STATUS, {'totalTime': 21.2, 
    'timeIncrement': 0.01, 'stepTime': 21.2, 'iteration': 1, 'attempts': 1, 
    'jobName': 'new-glass-21-9', 'step': 1, 'increment': 20, 
    'phase': STANDARD_PHASE, 'cyclc': 22})
mdb.jobs['new-glass-21-9']._Message(ODB_FRAME, {'phase': STANDARD_PHASE, 
    'step': 0, 'frame': 720, 'jobName': 'new-glass-21-9'})
mdb.jobs['new-glass-21-9']._Message(STATUS, {'totalTime': 21.21, 
    'timeIncrement': 0.01, 'stepTime': 21.21, 'iteration': 1, 'attempts': 1, 
    'jobName': 'new-glass-21-9', 'step': 1, 'increment': 21, 
    'phase': STANDARD_PHASE, 'cyclc': 22})
mdb.jobs['new-glass-21-9']._Message(ODB_FRAME, {'phase': STANDARD_PHASE, 
    'step': 0, 'frame': 721, 'jobName': 'new-glass-21-9'})
mdb.jobs['new-glass-21-9']._Message(STATUS, {'totalTime': 21.22, 
    'timeIncrement': 0.01, 'stepTime': 21.22, 'iteration': 1, 'attempts': 1, 
    'jobName': 'new-glass-21-9', 'step': 1, 'increment': 22, 
    'phase': STANDARD_PHASE, 'cyclc': 22})
mdb.jobs['new-glass-21-9']._Message(ODB_FRAME, {'phase': STANDARD_PHASE, 
    'step': 0, 'frame': 722, 'jobName': 'new-glass-21-9'})
mdb.jobs['new-glass-21-9']._Message(STATUS, {'totalTime': 21.23, 
    'timeIncrement': 0.01, 'stepTime': 21.23, 'iteration': 1, 'attempts': 1, 
    'jobName': 'new-glass-21-9', 'step': 1, 'increment': 23, 
    'phase': STANDARD_PHASE, 'cyclc': 22})
mdb.jobs['new-glass-21-9']._Message(ODB_FRAME, {'phase': STANDARD_PHASE, 
    'step': 0, 'frame': 723, 'jobName': 'new-glass-21-9'})
mdb.jobs['new-glass-21-9']._Message(STATUS, {'totalTime': 21.24, 
    'timeIncrement': 0.01, 'stepTime': 21.24, 'iteration': 1, 'attempts': 1, 
    'jobName': 'new-glass-21-9', 'step': 1, 'increment': 24, 
    'phase': STANDARD_PHASE, 'cyclc': 22})
mdb.jobs['new-glass-21-9']._Message(ODB_FRAME, {'phase': STANDARD_PHASE, 
    'step': 0, 'frame': 724, 'jobName': 'new-glass-21-9'})
mdb.jobs['new-glass-21-9']._Message(STATUS, {'totalTime': 21.25, 
    'timeIncrement': 0.01, 'stepTime': 21.25, 'iteration': 1, 'attempts': 1, 
    'jobName': 'new-glass-21-9', 'step': 1, 'increment': 25, 
    'phase': STANDARD_PHASE, 'cyclc': 22})
mdb.jobs['new-glass-21-9']._Message(ODB_FRAME, {'phase': STANDARD_PHASE, 
    'step': 0, 'frame': 725, 'jobName': 'new-glass-21-9'})
mdb.jobs['new-glass-21-9']._Message(STATUS, {'totalTime': 21.26, 
    'timeIncrement': 0.01, 'stepTime': 21.26, 'iteration': 1, 'attempts': 1, 
    'jobName': 'new-glass-21-9', 'step': 1, 'increment': 26, 
    'phase': STANDARD_PHASE, 'cyclc': 22})
mdb.jobs['new-glass-21-9']._Message(ODB_FRAME, {'phase': STANDARD_PHASE, 
    'step': 0, 'frame': 726, 'jobName': 'new-glass-21-9'})
mdb.jobs['new-glass-21-9']._Message(STATUS, {'totalTime': 21.27, 
    'timeIncrement': 0.01, 'stepTime': 21.27, 'iteration': 1, 'attempts': 1, 
    'jobName': 'new-glass-21-9', 'step': 1, 'increment': 27, 
    'phase': STANDARD_PHASE, 'cyclc': 22})
mdb.jobs['new-glass-21-9']._Message(ODB_FRAME, {'phase': STANDARD_PHASE, 
    'step': 0, 'frame': 727, 'jobName': 'new-glass-21-9'})
mdb.jobs['new-glass-21-9']._Message(STATUS, {'totalTime': 21.28, 
    'timeIncrement': 0.01, 'stepTime': 21.28, 'iteration': 1, 'attempts': 1, 
    'jobName': 'new-glass-21-9', 'step': 1, 'increment': 28, 
    'phase': STANDARD_PHASE, 'cyclc': 22})
mdb.jobs['new-glass-21-9']._Message(ODB_FRAME, {'phase': STANDARD_PHASE, 
    'step': 0, 'frame': 728, 'jobName': 'new-glass-21-9'})
mdb.jobs['new-glass-21-9']._Message(STATUS, {'totalTime': 21.29, 
    'timeIncrement': 0.01, 'stepTime': 21.29, 'iteration': 1, 'attempts': 1, 
    'jobName': 'new-glass-21-9', 'step': 1, 'increment': 29, 
    'phase': STANDARD_PHASE, 'cyclc': 22})
mdb.jobs['new-glass-21-9']._Message(ODB_FRAME, {'phase': STANDARD_PHASE, 
    'step': 0, 'frame': 729, 'jobName': 'new-glass-21-9'})
mdb.jobs['new-glass-21-9']._Message(STATUS, {'totalTime': 21.3, 
    'timeIncrement': 0.01, 'stepTime': 21.3, 'iteration': 1, 'attempts': 1, 
    'jobName': 'new-glass-21-9', 'step': 1, 'increment': 30, 
    'phase': STANDARD_PHASE, 'cyclc': 22})
mdb.jobs['new-glass-21-9']._Message(ODB_FRAME, {'phase': STANDARD_PHASE, 
    'step': 0, 'frame': 730, 'jobName': 'new-glass-21-9'})
mdb.jobs['new-glass-21-9']._Message(STATUS, {'totalTime': 21.31, 
    'timeIncrement': 0.01, 'stepTime': 21.31, 'iteration': 1, 'attempts': 1, 
    'jobName': 'new-glass-21-9', 'step': 1, 'increment': 31, 
    'phase': STANDARD_PHASE, 'cyclc': 22})
mdb.jobs['new-glass-21-9']._Message(ODB_FRAME, {'phase': STANDARD_PHASE, 
    'step': 0, 'frame': 731, 'jobName': 'new-glass-21-9'})
mdb.jobs['new-glass-21-9']._Message(STATUS, {'totalTime': 21.32, 
    'timeIncrement': 0.01, 'stepTime': 21.32, 'iteration': 1, 'attempts': 1, 
    'jobName': 'new-glass-21-9', 'step': 1, 'increment': 32, 
    'phase': STANDARD_PHASE, 'cyclc': 22})
mdb.jobs['new-glass-21-9']._Message(ODB_FRAME, {'phase': STANDARD_PHASE, 
    'step': 0, 'frame': 732, 'jobName': 'new-glass-21-9'})
mdb.jobs['new-glass-21-9']._Message(STATUS, {'totalTime': 21.33, 
    'timeIncrement': 0.01, 'stepTime': 21.33, 'iteration': 1, 'attempts': 1, 
    'jobName': 'new-glass-21-9', 'step': 1, 'increment': 33, 
    'phase': STANDARD_PHASE, 'cyclc': 22})
mdb.jobs['new-glass-21-9']._Message(ODB_FRAME, {'phase': STANDARD_PHASE, 
    'step': 0, 'frame': 733, 'jobName': 'new-glass-21-9'})
mdb.jobs['new-glass-21-9']._Message(STATUS, {'totalTime': 21.34, 
    'timeIncrement': 0.01, 'stepTime': 21.34, 'iteration': 1, 'attempts': 1, 
    'jobName': 'new-glass-21-9', 'step': 1, 'increment': 34, 
    'phase': STANDARD_PHASE, 'cyclc': 22})
mdb.jobs['new-glass-21-9']._Message(ODB_FRAME, {'phase': STANDARD_PHASE, 
    'step': 0, 'frame': 734, 'jobName': 'new-glass-21-9'})
mdb.jobs['new-glass-21-9']._Message(STATUS, {'totalTime': 21.35, 
    'timeIncrement': 0.01, 'stepTime': 21.35, 'iteration': 1, 'attempts': 1, 
    'jobName': 'new-glass-21-9', 'step': 1, 'increment': 35, 
    'phase': STANDARD_PHASE, 'cyclc': 22})
mdb.jobs['new-glass-21-9']._Message(ODB_FRAME, {'phase': STANDARD_PHASE, 
    'step': 0, 'frame': 735, 'jobName': 'new-glass-21-9'})
mdb.jobs['new-glass-21-9']._Message(STATUS, {'totalTime': 21.36, 
    'timeIncrement': 0.01, 'stepTime': 21.36, 'iteration': 1, 'attempts': 1, 
    'jobName': 'new-glass-21-9', 'step': 1, 'increment': 36, 
    'phase': STANDARD_PHASE, 'cyclc': 22})
mdb.jobs['new-glass-21-9']._Message(ODB_FRAME, {'phase': STANDARD_PHASE, 
    'step': 0, 'frame': 736, 'jobName': 'new-glass-21-9'})
mdb.jobs['new-glass-21-9']._Message(STATUS, {'totalTime': 21.37, 
    'timeIncrement': 0.01, 'stepTime': 21.37, 'iteration': 1, 'attempts': 1, 
    'jobName': 'new-glass-21-9', 'step': 1, 'increment': 37, 
    'phase': STANDARD_PHASE, 'cyclc': 22})
mdb.jobs['new-glass-21-9']._Message(ODB_FRAME, {'phase': STANDARD_PHASE, 
    'step': 0, 'frame': 737, 'jobName': 'new-glass-21-9'})
mdb.jobs['new-glass-21-9']._Message(STATUS, {'totalTime': 21.38, 
    'timeIncrement': 0.01, 'stepTime': 21.38, 'iteration': 1, 'attempts': 1, 
    'jobName': 'new-glass-21-9', 'step': 1, 'increment': 38, 
    'phase': STANDARD_PHASE, 'cyclc': 22})
mdb.jobs['new-glass-21-9']._Message(ODB_FRAME, {'phase': STANDARD_PHASE, 
    'step': 0, 'frame': 738, 'jobName': 'new-glass-21-9'})
mdb.jobs['new-glass-21-9']._Message(STATUS, {'totalTime': 21.39, 
    'timeIncrement': 0.01, 'stepTime': 21.39, 'iteration': 1, 'attempts': 1, 
    'jobName': 'new-glass-21-9', 'step': 1, 'increment': 39, 
    'phase': STANDARD_PHASE, 'cyclc': 22})
mdb.jobs['new-glass-21-9']._Message(ODB_FRAME, {'phase': STANDARD_PHASE, 
    'step': 0, 'frame': 739, 'jobName': 'new-glass-21-9'})
mdb.jobs['new-glass-21-9']._Message(STATUS, {'totalTime': 21.4, 
    'timeIncrement': 0.01, 'stepTime': 21.4, 'iteration': 1, 'attempts': 1, 
    'jobName': 'new-glass-21-9', 'step': 1, 'increment': 40, 
    'phase': STANDARD_PHASE, 'cyclc': 22})
mdb.jobs['new-glass-21-9']._Message(ODB_FRAME, {'phase': STANDARD_PHASE, 
    'step': 0, 'frame': 740, 'jobName': 'new-glass-21-9'})
mdb.jobs['new-glass-21-9']._Message(STATUS, {'totalTime': 21.41, 
    'timeIncrement': 0.01, 'stepTime': 21.41, 'iteration': 1, 'attempts': 1, 
    'jobName': 'new-glass-21-9', 'step': 1, 'increment': 41, 
    'phase': STANDARD_PHASE, 'cyclc': 22})
mdb.jobs['new-glass-21-9']._Message(ODB_FRAME, {'phase': STANDARD_PHASE, 
    'step': 0, 'frame': 741, 'jobName': 'new-glass-21-9'})
mdb.jobs['new-glass-21-9']._Message(STATUS, {'totalTime': 21.42, 
    'timeIncrement': 0.01, 'stepTime': 21.42, 'iteration': 1, 'attempts': 1, 
    'jobName': 'new-glass-21-9', 'step': 1, 'increment': 42, 
    'phase': STANDARD_PHASE, 'cyclc': 22})
mdb.jobs['new-glass-21-9']._Message(ODB_FRAME, {'phase': STANDARD_PHASE, 
    'step': 0, 'frame': 742, 'jobName': 'new-glass-21-9'})
mdb.jobs['new-glass-21-9']._Message(STATUS, {'totalTime': 21.43, 
    'timeIncrement': 0.01, 'stepTime': 21.43, 'iteration': 1, 'attempts': 1, 
    'jobName': 'new-glass-21-9', 'step': 1, 'increment': 43, 
    'phase': STANDARD_PHASE, 'cyclc': 22})
mdb.jobs['new-glass-21-9']._Message(ODB_FRAME, {'phase': STANDARD_PHASE, 
    'step': 0, 'frame': 743, 'jobName': 'new-glass-21-9'})
mdb.jobs['new-glass-21-9']._Message(STATUS, {'totalTime': 21.44, 
    'timeIncrement': 0.01, 'stepTime': 21.44, 'iteration': 1, 'attempts': 1, 
    'jobName': 'new-glass-21-9', 'step': 1, 'increment': 44, 
    'phase': STANDARD_PHASE, 'cyclc': 22})
mdb.jobs['new-glass-21-9']._Message(ODB_FRAME, {'phase': STANDARD_PHASE, 
    'step': 0, 'frame': 744, 'jobName': 'new-glass-21-9'})
mdb.jobs['new-glass-21-9']._Message(STATUS, {'totalTime': 21.45, 
    'timeIncrement': 0.01, 'stepTime': 21.45, 'iteration': 1, 'attempts': 1, 
    'jobName': 'new-glass-21-9', 'step': 1, 'increment': 45, 
    'phase': STANDARD_PHASE, 'cyclc': 22})
mdb.jobs['new-glass-21-9']._Message(ODB_FRAME, {'phase': STANDARD_PHASE, 
    'step': 0, 'frame': 745, 'jobName': 'new-glass-21-9'})
mdb.jobs['new-glass-21-9']._Message(STATUS, {'totalTime': 21.46, 
    'timeIncrement': 0.01, 'stepTime': 21.46, 'iteration': 1, 'attempts': 1, 
    'jobName': 'new-glass-21-9', 'step': 1, 'increment': 46, 
    'phase': STANDARD_PHASE, 'cyclc': 22})
mdb.jobs['new-glass-21-9']._Message(ODB_FRAME, {'phase': STANDARD_PHASE, 
    'step': 0, 'frame': 746, 'jobName': 'new-glass-21-9'})
mdb.jobs['new-glass-21-9']._Message(STATUS, {'totalTime': 21.47, 
    'timeIncrement': 0.01, 'stepTime': 21.47, 'iteration': 1, 'attempts': 1, 
    'jobName': 'new-glass-21-9', 'step': 1, 'increment': 47, 
    'phase': STANDARD_PHASE, 'cyclc': 22})
mdb.jobs['new-glass-21-9']._Message(ODB_FRAME, {'phase': STANDARD_PHASE, 
    'step': 0, 'frame': 747, 'jobName': 'new-glass-21-9'})
mdb.jobs['new-glass-21-9']._Message(STATUS, {'totalTime': 21.48, 
    'timeIncrement': 0.01, 'stepTime': 21.48, 'iteration': 1, 'attempts': 1, 
    'jobName': 'new-glass-21-9', 'step': 1, 'increment': 48, 
    'phase': STANDARD_PHASE, 'cyclc': 22})
mdb.jobs['new-glass-21-9']._Message(ODB_FRAME, {'phase': STANDARD_PHASE, 
    'step': 0, 'frame': 748, 'jobName': 'new-glass-21-9'})
mdb.jobs['new-glass-21-9']._Message(STATUS, {'totalTime': 21.49, 
    'timeIncrement': 0.01, 'stepTime': 21.49, 'iteration': 1, 'attempts': 1, 
    'jobName': 'new-glass-21-9', 'step': 1, 'increment': 49, 
    'phase': STANDARD_PHASE, 'cyclc': 22})
mdb.jobs['new-glass-21-9']._Message(ODB_FRAME, {'phase': STANDARD_PHASE, 
    'step': 0, 'frame': 749, 'jobName': 'new-glass-21-9'})
mdb.jobs['new-glass-21-9']._Message(STATUS, {'totalTime': 21.5, 
    'timeIncrement': 0.01, 'stepTime': 21.5, 'iteration': 1, 'attempts': 1, 
    'jobName': 'new-glass-21-9', 'step': 1, 'increment': 50, 
    'phase': STANDARD_PHASE, 'cyclc': 22})
mdb.jobs['new-glass-21-9']._Message(ODB_FRAME, {'phase': STANDARD_PHASE, 
    'step': 0, 'frame': 750, 'jobName': 'new-glass-21-9'})
mdb.jobs['new-glass-21-9']._Message(STATUS, {'totalTime': 21.51, 
    'timeIncrement': 0.01, 'stepTime': 21.51, 'iteration': 1, 'attempts': 1, 
    'jobName': 'new-glass-21-9', 'step': 1, 'increment': 51, 
    'phase': STANDARD_PHASE, 'cyclc': 22})
mdb.jobs['new-glass-21-9']._Message(ODB_FRAME, {'phase': STANDARD_PHASE, 
    'step': 0, 'frame': 751, 'jobName': 'new-glass-21-9'})
mdb.jobs['new-glass-21-9']._Message(STATUS, {'totalTime': 21.52, 
    'timeIncrement': 0.01, 'stepTime': 21.52, 'iteration': 1, 'attempts': 1, 
    'jobName': 'new-glass-21-9', 'step': 1, 'increment': 52, 
    'phase': STANDARD_PHASE, 'cyclc': 22})
mdb.jobs['new-glass-21-9']._Message(ODB_FRAME, {'phase': STANDARD_PHASE, 
    'step': 0, 'frame': 752, 'jobName': 'new-glass-21-9'})
mdb.jobs['new-glass-21-9']._Message(STATUS, {'totalTime': 21.53, 
    'timeIncrement': 0.01, 'stepTime': 21.53, 'iteration': 1, 'attempts': 1, 
    'jobName': 'new-glass-21-9', 'step': 1, 'increment': 53, 
    'phase': STANDARD_PHASE, 'cyclc': 22})
mdb.jobs['new-glass-21-9']._Message(ODB_FRAME, {'phase': STANDARD_PHASE, 
    'step': 0, 'frame': 753, 'jobName': 'new-glass-21-9'})
mdb.jobs['new-glass-21-9']._Message(STATUS, {'totalTime': 21.54, 
    'timeIncrement': 0.01, 'stepTime': 21.54, 'iteration': 1, 'attempts': 1, 
    'jobName': 'new-glass-21-9', 'step': 1, 'increment': 54, 
    'phase': STANDARD_PHASE, 'cyclc': 22})
mdb.jobs['new-glass-21-9']._Message(ODB_FRAME, {'phase': STANDARD_PHASE, 
    'step': 0, 'frame': 754, 'jobName': 'new-glass-21-9'})
mdb.jobs['new-glass-21-9']._Message(STATUS, {'totalTime': 21.55, 
    'timeIncrement': 0.01, 'stepTime': 21.55, 'iteration': 1, 'attempts': 1, 
    'jobName': 'new-glass-21-9', 'step': 1, 'increment': 55, 
    'phase': STANDARD_PHASE, 'cyclc': 22})
mdb.jobs['new-glass-21-9']._Message(ODB_FRAME, {'phase': STANDARD_PHASE, 
    'step': 0, 'frame': 755, 'jobName': 'new-glass-21-9'})
mdb.jobs['new-glass-21-9']._Message(STATUS, {'totalTime': 21.56, 
    'timeIncrement': 0.01, 'stepTime': 21.56, 'iteration': 1, 'attempts': 1, 
    'jobName': 'new-glass-21-9', 'step': 1, 'increment': 56, 
    'phase': STANDARD_PHASE, 'cyclc': 22})
mdb.jobs['new-glass-21-9']._Message(ODB_FRAME, {'phase': STANDARD_PHASE, 
    'step': 0, 'frame': 756, 'jobName': 'new-glass-21-9'})
mdb.jobs['new-glass-21-9']._Message(STATUS, {'totalTime': 21.57, 
    'timeIncrement': 0.01, 'stepTime': 21.57, 'iteration': 1, 'attempts': 1, 
    'jobName': 'new-glass-21-9', 'step': 1, 'increment': 57, 
    'phase': STANDARD_PHASE, 'cyclc': 22})
mdb.jobs['new-glass-21-9']._Message(ODB_FRAME, {'phase': STANDARD_PHASE, 
    'step': 0, 'frame': 757, 'jobName': 'new-glass-21-9'})
mdb.jobs['new-glass-21-9']._Message(STATUS, {'totalTime': 21.58, 
    'timeIncrement': 0.01, 'stepTime': 21.58, 'iteration': 1, 'attempts': 1, 
    'jobName': 'new-glass-21-9', 'step': 1, 'increment': 58, 
    'phase': STANDARD_PHASE, 'cyclc': 22})
mdb.jobs['new-glass-21-9']._Message(ODB_FRAME, {'phase': STANDARD_PHASE, 
    'step': 0, 'frame': 758, 'jobName': 'new-glass-21-9'})
mdb.jobs['new-glass-21-9']._Message(STATUS, {'totalTime': 21.59, 
    'timeIncrement': 0.01, 'stepTime': 21.59, 'iteration': 1, 'attempts': 1, 
    'jobName': 'new-glass-21-9', 'step': 1, 'increment': 59, 
    'phase': STANDARD_PHASE, 'cyclc': 22})
mdb.jobs['new-glass-21-9']._Message(ODB_FRAME, {'phase': STANDARD_PHASE, 
    'step': 0, 'frame': 759, 'jobName': 'new-glass-21-9'})
mdb.jobs['new-glass-21-9']._Message(STATUS, {'totalTime': 21.6, 
    'timeIncrement': 0.01, 'stepTime': 21.6, 'iteration': 1, 'attempts': 1, 
    'jobName': 'new-glass-21-9', 'step': 1, 'increment': 60, 
    'phase': STANDARD_PHASE, 'cyclc': 22})
mdb.jobs['new-glass-21-9']._Message(ODB_FRAME, {'phase': STANDARD_PHASE, 
    'step': 0, 'frame': 760, 'jobName': 'new-glass-21-9'})
mdb.jobs['new-glass-21-9']._Message(STATUS, {'totalTime': 21.61, 
    'timeIncrement': 0.01, 'stepTime': 21.61, 'iteration': 1, 'attempts': 1, 
    'jobName': 'new-glass-21-9', 'step': 1, 'increment': 61, 
    'phase': STANDARD_PHASE, 'cyclc': 22})
mdb.jobs['new-glass-21-9']._Message(ODB_FRAME, {'phase': STANDARD_PHASE, 
    'step': 0, 'frame': 761, 'jobName': 'new-glass-21-9'})
mdb.jobs['new-glass-21-9']._Message(STATUS, {'totalTime': 21.62, 
    'timeIncrement': 0.01, 'stepTime': 21.62, 'iteration': 1, 'attempts': 1, 
    'jobName': 'new-glass-21-9', 'step': 1, 'increment': 62, 
    'phase': STANDARD_PHASE, 'cyclc': 22})
mdb.jobs['new-glass-21-9']._Message(ODB_FRAME, {'phase': STANDARD_PHASE, 
    'step': 0, 'frame': 762, 'jobName': 'new-glass-21-9'})
mdb.jobs['new-glass-21-9']._Message(STATUS, {'totalTime': 21.63, 
    'timeIncrement': 0.01, 'stepTime': 21.63, 'iteration': 1, 'attempts': 1, 
    'jobName': 'new-glass-21-9', 'step': 1, 'increment': 63, 
    'phase': STANDARD_PHASE, 'cyclc': 22})
mdb.jobs['new-glass-21-9']._Message(ODB_FRAME, {'phase': STANDARD_PHASE, 
    'step': 0, 'frame': 763, 'jobName': 'new-glass-21-9'})
mdb.jobs['new-glass-21-9']._Message(STATUS, {'totalTime': 21.64, 
    'timeIncrement': 0.01, 'stepTime': 21.64, 'iteration': 1, 'attempts': 1, 
    'jobName': 'new-glass-21-9', 'step': 1, 'increment': 64, 
    'phase': STANDARD_PHASE, 'cyclc': 22})
mdb.jobs['new-glass-21-9']._Message(ODB_FRAME, {'phase': STANDARD_PHASE, 
    'step': 0, 'frame': 764, 'jobName': 'new-glass-21-9'})
mdb.jobs['new-glass-21-9']._Message(STATUS, {'totalTime': 21.65, 
    'timeIncrement': 0.01, 'stepTime': 21.65, 'iteration': 1, 'attempts': 1, 
    'jobName': 'new-glass-21-9', 'step': 1, 'increment': 65, 
    'phase': STANDARD_PHASE, 'cyclc': 22})
mdb.jobs['new-glass-21-9']._Message(ODB_FRAME, {'phase': STANDARD_PHASE, 
    'step': 0, 'frame': 765, 'jobName': 'new-glass-21-9'})
mdb.jobs['new-glass-21-9']._Message(STATUS, {'totalTime': 21.66, 
    'timeIncrement': 0.01, 'stepTime': 21.66, 'iteration': 1, 'attempts': 1, 
    'jobName': 'new-glass-21-9', 'step': 1, 'increment': 66, 
    'phase': STANDARD_PHASE, 'cyclc': 22})
mdb.jobs['new-glass-21-9']._Message(ODB_FRAME, {'phase': STANDARD_PHASE, 
    'step': 0, 'frame': 766, 'jobName': 'new-glass-21-9'})
mdb.jobs['new-glass-21-9']._Message(STATUS, {'totalTime': 21.67, 
    'timeIncrement': 0.01, 'stepTime': 21.67, 'iteration': 1, 'attempts': 1, 
    'jobName': 'new-glass-21-9', 'step': 1, 'increment': 67, 
    'phase': STANDARD_PHASE, 'cyclc': 22})
mdb.jobs['new-glass-21-9']._Message(ODB_FRAME, {'phase': STANDARD_PHASE, 
    'step': 0, 'frame': 767, 'jobName': 'new-glass-21-9'})
mdb.jobs['new-glass-21-9']._Message(STATUS, {'totalTime': 21.68, 
    'timeIncrement': 0.01, 'stepTime': 21.68, 'iteration': 1, 'attempts': 1, 
    'jobName': 'new-glass-21-9', 'step': 1, 'increment': 68, 
    'phase': STANDARD_PHASE, 'cyclc': 22})
mdb.jobs['new-glass-21-9']._Message(ODB_FRAME, {'phase': STANDARD_PHASE, 
    'step': 0, 'frame': 768, 'jobName': 'new-glass-21-9'})
mdb.jobs['new-glass-21-9']._Message(STATUS, {'totalTime': 21.69, 
    'timeIncrement': 0.01, 'stepTime': 21.69, 'iteration': 1, 'attempts': 1, 
    'jobName': 'new-glass-21-9', 'step': 1, 'increment': 69, 
    'phase': STANDARD_PHASE, 'cyclc': 22})
mdb.jobs['new-glass-21-9']._Message(ODB_FRAME, {'phase': STANDARD_PHASE, 
    'step': 0, 'frame': 769, 'jobName': 'new-glass-21-9'})
mdb.jobs['new-glass-21-9']._Message(STATUS, {'totalTime': 21.7, 
    'timeIncrement': 0.01, 'stepTime': 21.7, 'iteration': 1, 'attempts': 1, 
    'jobName': 'new-glass-21-9', 'step': 1, 'increment': 70, 
    'phase': STANDARD_PHASE, 'cyclc': 22})
mdb.jobs['new-glass-21-9']._Message(ODB_FRAME, {'phase': STANDARD_PHASE, 
    'step': 0, 'frame': 770, 'jobName': 'new-glass-21-9'})
mdb.jobs['new-glass-21-9']._Message(STATUS, {'totalTime': 21.71, 
    'timeIncrement': 0.01, 'stepTime': 21.71, 'iteration': 1, 'attempts': 1, 
    'jobName': 'new-glass-21-9', 'step': 1, 'increment': 71, 
    'phase': STANDARD_PHASE, 'cyclc': 22})
mdb.jobs['new-glass-21-9']._Message(ODB_FRAME, {'phase': STANDARD_PHASE, 
    'step': 0, 'frame': 771, 'jobName': 'new-glass-21-9'})
mdb.jobs['new-glass-21-9']._Message(STATUS, {'totalTime': 21.72, 
    'timeIncrement': 0.01, 'stepTime': 21.72, 'iteration': 1, 'attempts': 1, 
    'jobName': 'new-glass-21-9', 'step': 1, 'increment': 72, 
    'phase': STANDARD_PHASE, 'cyclc': 22})
mdb.jobs['new-glass-21-9']._Message(ODB_FRAME, {'phase': STANDARD_PHASE, 
    'step': 0, 'frame': 772, 'jobName': 'new-glass-21-9'})
mdb.jobs['new-glass-21-9']._Message(STATUS, {'totalTime': 21.73, 
    'timeIncrement': 0.01, 'stepTime': 21.73, 'iteration': 1, 'attempts': 1, 
    'jobName': 'new-glass-21-9', 'step': 1, 'increment': 73, 
    'phase': STANDARD_PHASE, 'cyclc': 22})
mdb.jobs['new-glass-21-9']._Message(ODB_FRAME, {'phase': STANDARD_PHASE, 
    'step': 0, 'frame': 773, 'jobName': 'new-glass-21-9'})
mdb.jobs['new-glass-21-9']._Message(STATUS, {'totalTime': 21.74, 
    'timeIncrement': 0.01, 'stepTime': 21.74, 'iteration': 1, 'attempts': 1, 
    'jobName': 'new-glass-21-9', 'step': 1, 'increment': 74, 
    'phase': STANDARD_PHASE, 'cyclc': 22})
mdb.jobs['new-glass-21-9']._Message(ODB_FRAME, {'phase': STANDARD_PHASE, 
    'step': 0, 'frame': 774, 'jobName': 'new-glass-21-9'})
mdb.jobs['new-glass-21-9']._Message(STATUS, {'totalTime': 21.75, 
    'timeIncrement': 0.01, 'stepTime': 21.75, 'iteration': 1, 'attempts': 1, 
    'jobName': 'new-glass-21-9', 'step': 1, 'increment': 75, 
    'phase': STANDARD_PHASE, 'cyclc': 22})
mdb.jobs['new-glass-21-9']._Message(ODB_FRAME, {'phase': STANDARD_PHASE, 
    'step': 0, 'frame': 775, 'jobName': 'new-glass-21-9'})
mdb.jobs['new-glass-21-9']._Message(STATUS, {'totalTime': 21.76, 
    'timeIncrement': 0.01, 'stepTime': 21.76, 'iteration': 1, 'attempts': 1, 
    'jobName': 'new-glass-21-9', 'step': 1, 'increment': 76, 
    'phase': STANDARD_PHASE, 'cyclc': 22})
mdb.jobs['new-glass-21-9']._Message(ODB_FRAME, {'phase': STANDARD_PHASE, 
    'step': 0, 'frame': 776, 'jobName': 'new-glass-21-9'})
mdb.jobs['new-glass-21-9']._Message(STATUS, {'totalTime': 21.77, 
    'timeIncrement': 0.01, 'stepTime': 21.77, 'iteration': 1, 'attempts': 1, 
    'jobName': 'new-glass-21-9', 'step': 1, 'increment': 77, 
    'phase': STANDARD_PHASE, 'cyclc': 22})
mdb.jobs['new-glass-21-9']._Message(ODB_FRAME, {'phase': STANDARD_PHASE, 
    'step': 0, 'frame': 777, 'jobName': 'new-glass-21-9'})
mdb.jobs['new-glass-21-9']._Message(STATUS, {'totalTime': 21.78, 
    'timeIncrement': 0.01, 'stepTime': 21.78, 'iteration': 1, 'attempts': 1, 
    'jobName': 'new-glass-21-9', 'step': 1, 'increment': 78, 
    'phase': STANDARD_PHASE, 'cyclc': 22})
mdb.jobs['new-glass-21-9']._Message(ODB_FRAME, {'phase': STANDARD_PHASE, 
    'step': 0, 'frame': 778, 'jobName': 'new-glass-21-9'})
mdb.jobs['new-glass-21-9']._Message(STATUS, {'totalTime': 21.79, 
    'timeIncrement': 0.01, 'stepTime': 21.79, 'iteration': 1, 'attempts': 1, 
    'jobName': 'new-glass-21-9', 'step': 1, 'increment': 79, 
    'phase': STANDARD_PHASE, 'cyclc': 22})
mdb.jobs['new-glass-21-9']._Message(ODB_FRAME, {'phase': STANDARD_PHASE, 
    'step': 0, 'frame': 779, 'jobName': 'new-glass-21-9'})
mdb.jobs['new-glass-21-9']._Message(STATUS, {'totalTime': 21.8, 
    'timeIncrement': 0.01, 'stepTime': 21.8, 'iteration': 1, 'attempts': 1, 
    'jobName': 'new-glass-21-9', 'step': 1, 'increment': 80, 
    'phase': STANDARD_PHASE, 'cyclc': 22})
mdb.jobs['new-glass-21-9']._Message(ODB_FRAME, {'phase': STANDARD_PHASE, 
    'step': 0, 'frame': 780, 'jobName': 'new-glass-21-9'})
mdb.jobs['new-glass-21-9']._Message(STATUS, {'totalTime': 21.81, 
    'timeIncrement': 0.01, 'stepTime': 21.81, 'iteration': 1, 'attempts': 1, 
    'jobName': 'new-glass-21-9', 'step': 1, 'increment': 81, 
    'phase': STANDARD_PHASE, 'cyclc': 22})
mdb.jobs['new-glass-21-9']._Message(ODB_FRAME, {'phase': STANDARD_PHASE, 
    'step': 0, 'frame': 781, 'jobName': 'new-glass-21-9'})
mdb.jobs['new-glass-21-9']._Message(STATUS, {'totalTime': 21.82, 
    'timeIncrement': 0.01, 'stepTime': 21.82, 'iteration': 1, 'attempts': 1, 
    'jobName': 'new-glass-21-9', 'step': 1, 'increment': 82, 
    'phase': STANDARD_PHASE, 'cyclc': 22})
mdb.jobs['new-glass-21-9']._Message(ODB_FRAME, {'phase': STANDARD_PHASE, 
    'step': 0, 'frame': 782, 'jobName': 'new-glass-21-9'})
mdb.jobs['new-glass-21-9']._Message(STATUS, {'totalTime': 21.83, 
    'timeIncrement': 0.01, 'stepTime': 21.83, 'iteration': 1, 'attempts': 1, 
    'jobName': 'new-glass-21-9', 'step': 1, 'increment': 83, 
    'phase': STANDARD_PHASE, 'cyclc': 22})
mdb.jobs['new-glass-21-9']._Message(ODB_FRAME, {'phase': STANDARD_PHASE, 
    'step': 0, 'frame': 783, 'jobName': 'new-glass-21-9'})
mdb.jobs['new-glass-21-9']._Message(STATUS, {'totalTime': 21.84, 
    'timeIncrement': 0.01, 'stepTime': 21.84, 'iteration': 1, 'attempts': 1, 
    'jobName': 'new-glass-21-9', 'step': 1, 'increment': 84, 
    'phase': STANDARD_PHASE, 'cyclc': 22})
mdb.jobs['new-glass-21-9']._Message(ODB_FRAME, {'phase': STANDARD_PHASE, 
    'step': 0, 'frame': 784, 'jobName': 'new-glass-21-9'})
mdb.jobs['new-glass-21-9']._Message(STATUS, {'totalTime': 21.85, 
    'timeIncrement': 0.01, 'stepTime': 21.85, 'iteration': 1, 'attempts': 1, 
    'jobName': 'new-glass-21-9', 'step': 1, 'increment': 85, 
    'phase': STANDARD_PHASE, 'cyclc': 22})
mdb.jobs['new-glass-21-9']._Message(ODB_FRAME, {'phase': STANDARD_PHASE, 
    'step': 0, 'frame': 785, 'jobName': 'new-glass-21-9'})
mdb.jobs['new-glass-21-9']._Message(STATUS, {'totalTime': 21.86, 
    'timeIncrement': 0.01, 'stepTime': 21.86, 'iteration': 1, 'attempts': 1, 
    'jobName': 'new-glass-21-9', 'step': 1, 'increment': 86, 
    'phase': STANDARD_PHASE, 'cyclc': 22})
mdb.jobs['new-glass-21-9']._Message(ODB_FRAME, {'phase': STANDARD_PHASE, 
    'step': 0, 'frame': 786, 'jobName': 'new-glass-21-9'})
mdb.jobs['new-glass-21-9']._Message(STATUS, {'totalTime': 21.87, 
    'timeIncrement': 0.01, 'stepTime': 21.87, 'iteration': 1, 'attempts': 1, 
    'jobName': 'new-glass-21-9', 'step': 1, 'increment': 87, 
    'phase': STANDARD_PHASE, 'cyclc': 22})
mdb.jobs['new-glass-21-9']._Message(ODB_FRAME, {'phase': STANDARD_PHASE, 
    'step': 0, 'frame': 787, 'jobName': 'new-glass-21-9'})
mdb.jobs['new-glass-21-9']._Message(STATUS, {'totalTime': 21.88, 
    'timeIncrement': 0.01, 'stepTime': 21.88, 'iteration': 1, 'attempts': 1, 
    'jobName': 'new-glass-21-9', 'step': 1, 'increment': 88, 
    'phase': STANDARD_PHASE, 'cyclc': 22})
mdb.jobs['new-glass-21-9']._Message(ODB_FRAME, {'phase': STANDARD_PHASE, 
    'step': 0, 'frame': 788, 'jobName': 'new-glass-21-9'})
mdb.jobs['new-glass-21-9']._Message(STATUS, {'totalTime': 21.89, 
    'timeIncrement': 0.01, 'stepTime': 21.89, 'iteration': 1, 'attempts': 1, 
    'jobName': 'new-glass-21-9', 'step': 1, 'increment': 89, 
    'phase': STANDARD_PHASE, 'cyclc': 22})
mdb.jobs['new-glass-21-9']._Message(ODB_FRAME, {'phase': STANDARD_PHASE, 
    'step': 0, 'frame': 789, 'jobName': 'new-glass-21-9'})
mdb.jobs['new-glass-21-9']._Message(STATUS, {'totalTime': 21.9, 
    'timeIncrement': 0.01, 'stepTime': 21.9, 'iteration': 1, 'attempts': 1, 
    'jobName': 'new-glass-21-9', 'step': 1, 'increment': 90, 
    'phase': STANDARD_PHASE, 'cyclc': 22})
mdb.jobs['new-glass-21-9']._Message(ODB_FRAME, {'phase': STANDARD_PHASE, 
    'step': 0, 'frame': 790, 'jobName': 'new-glass-21-9'})
mdb.jobs['new-glass-21-9']._Message(STATUS, {'totalTime': 21.91, 
    'timeIncrement': 0.01, 'stepTime': 21.91, 'iteration': 1, 'attempts': 1, 
    'jobName': 'new-glass-21-9', 'step': 1, 'increment': 91, 
    'phase': STANDARD_PHASE, 'cyclc': 22})
mdb.jobs['new-glass-21-9']._Message(ODB_FRAME, {'phase': STANDARD_PHASE, 
    'step': 0, 'frame': 791, 'jobName': 'new-glass-21-9'})
mdb.jobs['new-glass-21-9']._Message(STATUS, {'totalTime': 21.92, 
    'timeIncrement': 0.01, 'stepTime': 21.92, 'iteration': 1, 'attempts': 1, 
    'jobName': 'new-glass-21-9', 'step': 1, 'increment': 92, 
    'phase': STANDARD_PHASE, 'cyclc': 22})
mdb.jobs['new-glass-21-9']._Message(ODB_FRAME, {'phase': STANDARD_PHASE, 
    'step': 0, 'frame': 792, 'jobName': 'new-glass-21-9'})
mdb.jobs['new-glass-21-9']._Message(STATUS, {'totalTime': 21.93, 
    'timeIncrement': 0.01, 'stepTime': 21.93, 'iteration': 1, 'attempts': 1, 
    'jobName': 'new-glass-21-9', 'step': 1, 'increment': 93, 
    'phase': STANDARD_PHASE, 'cyclc': 22})
mdb.jobs['new-glass-21-9']._Message(ODB_FRAME, {'phase': STANDARD_PHASE, 
    'step': 0, 'frame': 793, 'jobName': 'new-glass-21-9'})
mdb.jobs['new-glass-21-9']._Message(STATUS, {'totalTime': 21.94, 
    'timeIncrement': 0.01, 'stepTime': 21.94, 'iteration': 1, 'attempts': 1, 
    'jobName': 'new-glass-21-9', 'step': 1, 'increment': 94, 
    'phase': STANDARD_PHASE, 'cyclc': 22})
mdb.jobs['new-glass-21-9']._Message(ODB_FRAME, {'phase': STANDARD_PHASE, 
    'step': 0, 'frame': 794, 'jobName': 'new-glass-21-9'})
mdb.jobs['new-glass-21-9']._Message(STATUS, {'totalTime': 21.95, 
    'timeIncrement': 0.01, 'stepTime': 21.95, 'iteration': 1, 'attempts': 1, 
    'jobName': 'new-glass-21-9', 'step': 1, 'increment': 95, 
    'phase': STANDARD_PHASE, 'cyclc': 22})
mdb.jobs['new-glass-21-9']._Message(ODB_FRAME, {'phase': STANDARD_PHASE, 
    'step': 0, 'frame': 795, 'jobName': 'new-glass-21-9'})
mdb.jobs['new-glass-21-9']._Message(STATUS, {'totalTime': 21.96, 
    'timeIncrement': 0.01, 'stepTime': 21.96, 'iteration': 1, 'attempts': 1, 
    'jobName': 'new-glass-21-9', 'step': 1, 'increment': 96, 
    'phase': STANDARD_PHASE, 'cyclc': 22})
mdb.jobs['new-glass-21-9']._Message(ODB_FRAME, {'phase': STANDARD_PHASE, 
    'step': 0, 'frame': 796, 'jobName': 'new-glass-21-9'})
mdb.jobs['new-glass-21-9']._Message(STATUS, {'totalTime': 21.97, 
    'timeIncrement': 0.01, 'stepTime': 21.97, 'iteration': 1, 'attempts': 1, 
    'jobName': 'new-glass-21-9', 'step': 1, 'increment': 97, 
    'phase': STANDARD_PHASE, 'cyclc': 22})
mdb.jobs['new-glass-21-9']._Message(ODB_FRAME, {'phase': STANDARD_PHASE, 
    'step': 0, 'frame': 797, 'jobName': 'new-glass-21-9'})
mdb.jobs['new-glass-21-9']._Message(STATUS, {'totalTime': 21.98, 
    'timeIncrement': 0.01, 'stepTime': 21.98, 'iteration': 1, 'attempts': 1, 
    'jobName': 'new-glass-21-9', 'step': 1, 'increment': 98, 
    'phase': STANDARD_PHASE, 'cyclc': 22})
mdb.jobs['new-glass-21-9']._Message(ODB_FRAME, {'phase': STANDARD_PHASE, 
    'step': 0, 'frame': 798, 'jobName': 'new-glass-21-9'})
mdb.jobs['new-glass-21-9']._Message(STATUS, {'totalTime': 21.99, 
    'timeIncrement': 0.01, 'stepTime': 21.99, 'iteration': 1, 'attempts': 1, 
    'jobName': 'new-glass-21-9', 'step': 1, 'increment': 99, 
    'phase': STANDARD_PHASE, 'cyclc': 22})
mdb.jobs['new-glass-21-9']._Message(ODB_FRAME, {'phase': STANDARD_PHASE, 
    'step': 0, 'frame': 799, 'jobName': 'new-glass-21-9'})
mdb.jobs['new-glass-21-9']._Message(ODB_FRAME, {'phase': STANDARD_PHASE, 
    'step': 0, 'frame': 800, 'jobName': 'new-glass-21-9'})
mdb.jobs['new-glass-21-9']._Message(STATUS, {'totalTime': 22.0, 
    'timeIncrement': 0.00999999999999934, 'stepTime': 22.0, 'iteration': 1, 
    'attempts': 1, 'jobName': 'new-glass-21-9', 'step': 1, 'increment': 100, 
    'phase': STANDARD_PHASE, 'cyclc': 22})
mdb.jobs['new-glass-21-9']._Message(STATUS, {'totalTime': 24.01, 
    'timeIncrement': 0.01, 'stepTime': 24.01, 'iteration': 1, 'attempts': 1, 
    'jobName': 'new-glass-21-9', 'step': 1, 'increment': 1, 
    'phase': STANDARD_PHASE, 'cyclc': 25})
mdb.jobs['new-glass-21-9']._Message(ODB_FRAME, {'phase': STANDARD_PHASE, 
    'step': 0, 'frame': 801, 'jobName': 'new-glass-21-9'})
mdb.jobs['new-glass-21-9']._Message(STATUS, {'totalTime': 24.02, 
    'timeIncrement': 0.01, 'stepTime': 24.02, 'iteration': 1, 'attempts': 1, 
    'jobName': 'new-glass-21-9', 'step': 1, 'increment': 2, 
    'phase': STANDARD_PHASE, 'cyclc': 25})
mdb.jobs['new-glass-21-9']._Message(ODB_FRAME, {'phase': STANDARD_PHASE, 
    'step': 0, 'frame': 802, 'jobName': 'new-glass-21-9'})
mdb.jobs['new-glass-21-9']._Message(STATUS, {'totalTime': 24.03, 
    'timeIncrement': 0.01, 'stepTime': 24.03, 'iteration': 1, 'attempts': 1, 
    'jobName': 'new-glass-21-9', 'step': 1, 'increment': 3, 
    'phase': STANDARD_PHASE, 'cyclc': 25})
mdb.jobs['new-glass-21-9']._Message(ODB_FRAME, {'phase': STANDARD_PHASE, 
    'step': 0, 'frame': 803, 'jobName': 'new-glass-21-9'})
mdb.jobs['new-glass-21-9']._Message(STATUS, {'totalTime': 24.04, 
    'timeIncrement': 0.01, 'stepTime': 24.04, 'iteration': 1, 'attempts': 1, 
    'jobName': 'new-glass-21-9', 'step': 1, 'increment': 4, 
    'phase': STANDARD_PHASE, 'cyclc': 25})
mdb.jobs['new-glass-21-9']._Message(ODB_FRAME, {'phase': STANDARD_PHASE, 
    'step': 0, 'frame': 804, 'jobName': 'new-glass-21-9'})
mdb.jobs['new-glass-21-9']._Message(STATUS, {'totalTime': 24.05, 
    'timeIncrement': 0.01, 'stepTime': 24.05, 'iteration': 1, 'attempts': 1, 
    'jobName': 'new-glass-21-9', 'step': 1, 'increment': 5, 
    'phase': STANDARD_PHASE, 'cyclc': 25})
mdb.jobs['new-glass-21-9']._Message(ODB_FRAME, {'phase': STANDARD_PHASE, 
    'step': 0, 'frame': 805, 'jobName': 'new-glass-21-9'})
mdb.jobs['new-glass-21-9']._Message(STATUS, {'totalTime': 24.06, 
    'timeIncrement': 0.01, 'stepTime': 24.06, 'iteration': 1, 'attempts': 1, 
    'jobName': 'new-glass-21-9', 'step': 1, 'increment': 6, 
    'phase': STANDARD_PHASE, 'cyclc': 25})
mdb.jobs['new-glass-21-9']._Message(ODB_FRAME, {'phase': STANDARD_PHASE, 
    'step': 0, 'frame': 806, 'jobName': 'new-glass-21-9'})
mdb.jobs['new-glass-21-9']._Message(STATUS, {'totalTime': 24.07, 
    'timeIncrement': 0.01, 'stepTime': 24.07, 'iteration': 1, 'attempts': 1, 
    'jobName': 'new-glass-21-9', 'step': 1, 'increment': 7, 
    'phase': STANDARD_PHASE, 'cyclc': 25})
mdb.jobs['new-glass-21-9']._Message(ODB_FRAME, {'phase': STANDARD_PHASE, 
    'step': 0, 'frame': 807, 'jobName': 'new-glass-21-9'})
mdb.jobs['new-glass-21-9']._Message(STATUS, {'totalTime': 24.08, 
    'timeIncrement': 0.01, 'stepTime': 24.08, 'iteration': 1, 'attempts': 1, 
    'jobName': 'new-glass-21-9', 'step': 1, 'increment': 8, 
    'phase': STANDARD_PHASE, 'cyclc': 25})
mdb.jobs['new-glass-21-9']._Message(ODB_FRAME, {'phase': STANDARD_PHASE, 
    'step': 0, 'frame': 808, 'jobName': 'new-glass-21-9'})
mdb.jobs['new-glass-21-9']._Message(STATUS, {'totalTime': 24.09, 
    'timeIncrement': 0.01, 'stepTime': 24.09, 'iteration': 1, 'attempts': 1, 
    'jobName': 'new-glass-21-9', 'step': 1, 'increment': 9, 
    'phase': STANDARD_PHASE, 'cyclc': 25})
mdb.jobs['new-glass-21-9']._Message(ODB_FRAME, {'phase': STANDARD_PHASE, 
    'step': 0, 'frame': 809, 'jobName': 'new-glass-21-9'})
mdb.jobs['new-glass-21-9']._Message(STATUS, {'totalTime': 24.1, 
    'timeIncrement': 0.01, 'stepTime': 24.1, 'iteration': 1, 'attempts': 1, 
    'jobName': 'new-glass-21-9', 'step': 1, 'increment': 10, 
    'phase': STANDARD_PHASE, 'cyclc': 25})
mdb.jobs['new-glass-21-9']._Message(ODB_FRAME, {'phase': STANDARD_PHASE, 
    'step': 0, 'frame': 810, 'jobName': 'new-glass-21-9'})
mdb.jobs['new-glass-21-9']._Message(STATUS, {'totalTime': 24.11, 
    'timeIncrement': 0.01, 'stepTime': 24.11, 'iteration': 1, 'attempts': 1, 
    'jobName': 'new-glass-21-9', 'step': 1, 'increment': 11, 
    'phase': STANDARD_PHASE, 'cyclc': 25})
mdb.jobs['new-glass-21-9']._Message(ODB_FRAME, {'phase': STANDARD_PHASE, 
    'step': 0, 'frame': 811, 'jobName': 'new-glass-21-9'})
mdb.jobs['new-glass-21-9']._Message(STATUS, {'totalTime': 24.12, 
    'timeIncrement': 0.01, 'stepTime': 24.12, 'iteration': 1, 'attempts': 1, 
    'jobName': 'new-glass-21-9', 'step': 1, 'increment': 12, 
    'phase': STANDARD_PHASE, 'cyclc': 25})
mdb.jobs['new-glass-21-9']._Message(ODB_FRAME, {'phase': STANDARD_PHASE, 
    'step': 0, 'frame': 812, 'jobName': 'new-glass-21-9'})
mdb.jobs['new-glass-21-9']._Message(STATUS, {'totalTime': 24.13, 
    'timeIncrement': 0.01, 'stepTime': 24.13, 'iteration': 1, 'attempts': 1, 
    'jobName': 'new-glass-21-9', 'step': 1, 'increment': 13, 
    'phase': STANDARD_PHASE, 'cyclc': 25})
mdb.jobs['new-glass-21-9']._Message(ODB_FRAME, {'phase': STANDARD_PHASE, 
    'step': 0, 'frame': 813, 'jobName': 'new-glass-21-9'})
mdb.jobs['new-glass-21-9']._Message(STATUS, {'totalTime': 24.14, 
    'timeIncrement': 0.01, 'stepTime': 24.14, 'iteration': 1, 'attempts': 1, 
    'jobName': 'new-glass-21-9', 'step': 1, 'increment': 14, 
    'phase': STANDARD_PHASE, 'cyclc': 25})
mdb.jobs['new-glass-21-9']._Message(ODB_FRAME, {'phase': STANDARD_PHASE, 
    'step': 0, 'frame': 814, 'jobName': 'new-glass-21-9'})
mdb.jobs['new-glass-21-9']._Message(STATUS, {'totalTime': 24.15, 
    'timeIncrement': 0.01, 'stepTime': 24.15, 'iteration': 1, 'attempts': 1, 
    'jobName': 'new-glass-21-9', 'step': 1, 'increment': 15, 
    'phase': STANDARD_PHASE, 'cyclc': 25})
mdb.jobs['new-glass-21-9']._Message(ODB_FRAME, {'phase': STANDARD_PHASE, 
    'step': 0, 'frame': 815, 'jobName': 'new-glass-21-9'})
mdb.jobs['new-glass-21-9']._Message(STATUS, {'totalTime': 24.16, 
    'timeIncrement': 0.01, 'stepTime': 24.16, 'iteration': 1, 'attempts': 1, 
    'jobName': 'new-glass-21-9', 'step': 1, 'increment': 16, 
    'phase': STANDARD_PHASE, 'cyclc': 25})
mdb.jobs['new-glass-21-9']._Message(ODB_FRAME, {'phase': STANDARD_PHASE, 
    'step': 0, 'frame': 816, 'jobName': 'new-glass-21-9'})
mdb.jobs['new-glass-21-9']._Message(STATUS, {'totalTime': 24.17, 
    'timeIncrement': 0.01, 'stepTime': 24.17, 'iteration': 1, 'attempts': 1, 
    'jobName': 'new-glass-21-9', 'step': 1, 'increment': 17, 
    'phase': STANDARD_PHASE, 'cyclc': 25})
mdb.jobs['new-glass-21-9']._Message(ODB_FRAME, {'phase': STANDARD_PHASE, 
    'step': 0, 'frame': 817, 'jobName': 'new-glass-21-9'})
mdb.jobs['new-glass-21-9']._Message(STATUS, {'totalTime': 24.18, 
    'timeIncrement': 0.01, 'stepTime': 24.18, 'iteration': 1, 'attempts': 1, 
    'jobName': 'new-glass-21-9', 'step': 1, 'increment': 18, 
    'phase': STANDARD_PHASE, 'cyclc': 25})
mdb.jobs['new-glass-21-9']._Message(ODB_FRAME, {'phase': STANDARD_PHASE, 
    'step': 0, 'frame': 818, 'jobName': 'new-glass-21-9'})
mdb.jobs['new-glass-21-9']._Message(STATUS, {'totalTime': 24.19, 
    'timeIncrement': 0.01, 'stepTime': 24.19, 'iteration': 1, 'attempts': 1, 
    'jobName': 'new-glass-21-9', 'step': 1, 'increment': 19, 
    'phase': STANDARD_PHASE, 'cyclc': 25})
mdb.jobs['new-glass-21-9']._Message(ODB_FRAME, {'phase': STANDARD_PHASE, 
    'step': 0, 'frame': 819, 'jobName': 'new-glass-21-9'})
mdb.jobs['new-glass-21-9']._Message(STATUS, {'totalTime': 24.2, 
    'timeIncrement': 0.01, 'stepTime': 24.2, 'iteration': 1, 'attempts': 1, 
    'jobName': 'new-glass-21-9', 'step': 1, 'increment': 20, 
    'phase': STANDARD_PHASE, 'cyclc': 25})
mdb.jobs['new-glass-21-9']._Message(ODB_FRAME, {'phase': STANDARD_PHASE, 
    'step': 0, 'frame': 820, 'jobName': 'new-glass-21-9'})
mdb.jobs['new-glass-21-9']._Message(STATUS, {'totalTime': 24.21, 
    'timeIncrement': 0.01, 'stepTime': 24.21, 'iteration': 1, 'attempts': 1, 
    'jobName': 'new-glass-21-9', 'step': 1, 'increment': 21, 
    'phase': STANDARD_PHASE, 'cyclc': 25})
mdb.jobs['new-glass-21-9']._Message(ODB_FRAME, {'phase': STANDARD_PHASE, 
    'step': 0, 'frame': 821, 'jobName': 'new-glass-21-9'})
mdb.jobs['new-glass-21-9']._Message(STATUS, {'totalTime': 24.22, 
    'timeIncrement': 0.01, 'stepTime': 24.22, 'iteration': 1, 'attempts': 1, 
    'jobName': 'new-glass-21-9', 'step': 1, 'increment': 22, 
    'phase': STANDARD_PHASE, 'cyclc': 25})
mdb.jobs['new-glass-21-9']._Message(ODB_FRAME, {'phase': STANDARD_PHASE, 
    'step': 0, 'frame': 822, 'jobName': 'new-glass-21-9'})
mdb.jobs['new-glass-21-9']._Message(STATUS, {'totalTime': 24.23, 
    'timeIncrement': 0.01, 'stepTime': 24.23, 'iteration': 1, 'attempts': 1, 
    'jobName': 'new-glass-21-9', 'step': 1, 'increment': 23, 
    'phase': STANDARD_PHASE, 'cyclc': 25})
mdb.jobs['new-glass-21-9']._Message(ODB_FRAME, {'phase': STANDARD_PHASE, 
    'step': 0, 'frame': 823, 'jobName': 'new-glass-21-9'})
mdb.jobs['new-glass-21-9']._Message(STATUS, {'totalTime': 24.24, 
    'timeIncrement': 0.01, 'stepTime': 24.24, 'iteration': 1, 'attempts': 1, 
    'jobName': 'new-glass-21-9', 'step': 1, 'increment': 24, 
    'phase': STANDARD_PHASE, 'cyclc': 25})
mdb.jobs['new-glass-21-9']._Message(ODB_FRAME, {'phase': STANDARD_PHASE, 
    'step': 0, 'frame': 824, 'jobName': 'new-glass-21-9'})
mdb.jobs['new-glass-21-9']._Message(STATUS, {'totalTime': 24.25, 
    'timeIncrement': 0.01, 'stepTime': 24.25, 'iteration': 1, 'attempts': 1, 
    'jobName': 'new-glass-21-9', 'step': 1, 'increment': 25, 
    'phase': STANDARD_PHASE, 'cyclc': 25})
mdb.jobs['new-glass-21-9']._Message(ODB_FRAME, {'phase': STANDARD_PHASE, 
    'step': 0, 'frame': 825, 'jobName': 'new-glass-21-9'})
mdb.jobs['new-glass-21-9']._Message(STATUS, {'totalTime': 24.26, 
    'timeIncrement': 0.01, 'stepTime': 24.26, 'iteration': 1, 'attempts': 1, 
    'jobName': 'new-glass-21-9', 'step': 1, 'increment': 26, 
    'phase': STANDARD_PHASE, 'cyclc': 25})
mdb.jobs['new-glass-21-9']._Message(ODB_FRAME, {'phase': STANDARD_PHASE, 
    'step': 0, 'frame': 826, 'jobName': 'new-glass-21-9'})
mdb.jobs['new-glass-21-9']._Message(STATUS, {'totalTime': 24.27, 
    'timeIncrement': 0.01, 'stepTime': 24.27, 'iteration': 1, 'attempts': 1, 
    'jobName': 'new-glass-21-9', 'step': 1, 'increment': 27, 
    'phase': STANDARD_PHASE, 'cyclc': 25})
mdb.jobs['new-glass-21-9']._Message(ODB_FRAME, {'phase': STANDARD_PHASE, 
    'step': 0, 'frame': 827, 'jobName': 'new-glass-21-9'})
mdb.jobs['new-glass-21-9']._Message(STATUS, {'totalTime': 24.28, 
    'timeIncrement': 0.01, 'stepTime': 24.28, 'iteration': 1, 'attempts': 1, 
    'jobName': 'new-glass-21-9', 'step': 1, 'increment': 28, 
    'phase': STANDARD_PHASE, 'cyclc': 25})
mdb.jobs['new-glass-21-9']._Message(ODB_FRAME, {'phase': STANDARD_PHASE, 
    'step': 0, 'frame': 828, 'jobName': 'new-glass-21-9'})
mdb.jobs['new-glass-21-9']._Message(STATUS, {'totalTime': 24.29, 
    'timeIncrement': 0.01, 'stepTime': 24.29, 'iteration': 1, 'attempts': 1, 
    'jobName': 'new-glass-21-9', 'step': 1, 'increment': 29, 
    'phase': STANDARD_PHASE, 'cyclc': 25})
mdb.jobs['new-glass-21-9']._Message(ODB_FRAME, {'phase': STANDARD_PHASE, 
    'step': 0, 'frame': 829, 'jobName': 'new-glass-21-9'})
mdb.jobs['new-glass-21-9']._Message(STATUS, {'totalTime': 24.3, 
    'timeIncrement': 0.01, 'stepTime': 24.3, 'iteration': 1, 'attempts': 1, 
    'jobName': 'new-glass-21-9', 'step': 1, 'increment': 30, 
    'phase': STANDARD_PHASE, 'cyclc': 25})
mdb.jobs['new-glass-21-9']._Message(ODB_FRAME, {'phase': STANDARD_PHASE, 
    'step': 0, 'frame': 830, 'jobName': 'new-glass-21-9'})
mdb.jobs['new-glass-21-9']._Message(STATUS, {'totalTime': 24.31, 
    'timeIncrement': 0.01, 'stepTime': 24.31, 'iteration': 1, 'attempts': 1, 
    'jobName': 'new-glass-21-9', 'step': 1, 'increment': 31, 
    'phase': STANDARD_PHASE, 'cyclc': 25})
mdb.jobs['new-glass-21-9']._Message(ODB_FRAME, {'phase': STANDARD_PHASE, 
    'step': 0, 'frame': 831, 'jobName': 'new-glass-21-9'})
mdb.jobs['new-glass-21-9']._Message(STATUS, {'totalTime': 24.32, 
    'timeIncrement': 0.01, 'stepTime': 24.32, 'iteration': 1, 'attempts': 1, 
    'jobName': 'new-glass-21-9', 'step': 1, 'increment': 32, 
    'phase': STANDARD_PHASE, 'cyclc': 25})
mdb.jobs['new-glass-21-9']._Message(ODB_FRAME, {'phase': STANDARD_PHASE, 
    'step': 0, 'frame': 832, 'jobName': 'new-glass-21-9'})
mdb.jobs['new-glass-21-9']._Message(STATUS, {'totalTime': 24.33, 
    'timeIncrement': 0.01, 'stepTime': 24.33, 'iteration': 1, 'attempts': 1, 
    'jobName': 'new-glass-21-9', 'step': 1, 'increment': 33, 
    'phase': STANDARD_PHASE, 'cyclc': 25})
mdb.jobs['new-glass-21-9']._Message(ODB_FRAME, {'phase': STANDARD_PHASE, 
    'step': 0, 'frame': 833, 'jobName': 'new-glass-21-9'})
mdb.jobs['new-glass-21-9']._Message(STATUS, {'totalTime': 24.34, 
    'timeIncrement': 0.01, 'stepTime': 24.34, 'iteration': 1, 'attempts': 1, 
    'jobName': 'new-glass-21-9', 'step': 1, 'increment': 34, 
    'phase': STANDARD_PHASE, 'cyclc': 25})
mdb.jobs['new-glass-21-9']._Message(ODB_FRAME, {'phase': STANDARD_PHASE, 
    'step': 0, 'frame': 834, 'jobName': 'new-glass-21-9'})
mdb.jobs['new-glass-21-9']._Message(STATUS, {'totalTime': 24.35, 
    'timeIncrement': 0.01, 'stepTime': 24.35, 'iteration': 1, 'attempts': 1, 
    'jobName': 'new-glass-21-9', 'step': 1, 'increment': 35, 
    'phase': STANDARD_PHASE, 'cyclc': 25})
mdb.jobs['new-glass-21-9']._Message(ODB_FRAME, {'phase': STANDARD_PHASE, 
    'step': 0, 'frame': 835, 'jobName': 'new-glass-21-9'})
mdb.jobs['new-glass-21-9']._Message(STATUS, {'totalTime': 24.36, 
    'timeIncrement': 0.01, 'stepTime': 24.36, 'iteration': 1, 'attempts': 1, 
    'jobName': 'new-glass-21-9', 'step': 1, 'increment': 36, 
    'phase': STANDARD_PHASE, 'cyclc': 25})
mdb.jobs['new-glass-21-9']._Message(ODB_FRAME, {'phase': STANDARD_PHASE, 
    'step': 0, 'frame': 836, 'jobName': 'new-glass-21-9'})
mdb.jobs['new-glass-21-9']._Message(STATUS, {'totalTime': 24.37, 
    'timeIncrement': 0.01, 'stepTime': 24.37, 'iteration': 1, 'attempts': 1, 
    'jobName': 'new-glass-21-9', 'step': 1, 'increment': 37, 
    'phase': STANDARD_PHASE, 'cyclc': 25})
mdb.jobs['new-glass-21-9']._Message(ODB_FRAME, {'phase': STANDARD_PHASE, 
    'step': 0, 'frame': 837, 'jobName': 'new-glass-21-9'})
mdb.jobs['new-glass-21-9']._Message(STATUS, {'totalTime': 24.38, 
    'timeIncrement': 0.01, 'stepTime': 24.38, 'iteration': 1, 'attempts': 1, 
    'jobName': 'new-glass-21-9', 'step': 1, 'increment': 38, 
    'phase': STANDARD_PHASE, 'cyclc': 25})
mdb.jobs['new-glass-21-9']._Message(ODB_FRAME, {'phase': STANDARD_PHASE, 
    'step': 0, 'frame': 838, 'jobName': 'new-glass-21-9'})
mdb.jobs['new-glass-21-9']._Message(STATUS, {'totalTime': 24.39, 
    'timeIncrement': 0.01, 'stepTime': 24.39, 'iteration': 1, 'attempts': 1, 
    'jobName': 'new-glass-21-9', 'step': 1, 'increment': 39, 
    'phase': STANDARD_PHASE, 'cyclc': 25})
mdb.jobs['new-glass-21-9']._Message(ODB_FRAME, {'phase': STANDARD_PHASE, 
    'step': 0, 'frame': 839, 'jobName': 'new-glass-21-9'})
mdb.jobs['new-glass-21-9']._Message(STATUS, {'totalTime': 24.4, 
    'timeIncrement': 0.01, 'stepTime': 24.4, 'iteration': 1, 'attempts': 1, 
    'jobName': 'new-glass-21-9', 'step': 1, 'increment': 40, 
    'phase': STANDARD_PHASE, 'cyclc': 25})
mdb.jobs['new-glass-21-9']._Message(ODB_FRAME, {'phase': STANDARD_PHASE, 
    'step': 0, 'frame': 840, 'jobName': 'new-glass-21-9'})
mdb.jobs['new-glass-21-9']._Message(STATUS, {'totalTime': 24.41, 
    'timeIncrement': 0.01, 'stepTime': 24.41, 'iteration': 1, 'attempts': 1, 
    'jobName': 'new-glass-21-9', 'step': 1, 'increment': 41, 
    'phase': STANDARD_PHASE, 'cyclc': 25})
mdb.jobs['new-glass-21-9']._Message(ODB_FRAME, {'phase': STANDARD_PHASE, 
    'step': 0, 'frame': 841, 'jobName': 'new-glass-21-9'})
mdb.jobs['new-glass-21-9']._Message(STATUS, {'totalTime': 24.42, 
    'timeIncrement': 0.01, 'stepTime': 24.42, 'iteration': 1, 'attempts': 1, 
    'jobName': 'new-glass-21-9', 'step': 1, 'increment': 42, 
    'phase': STANDARD_PHASE, 'cyclc': 25})
mdb.jobs['new-glass-21-9']._Message(ODB_FRAME, {'phase': STANDARD_PHASE, 
    'step': 0, 'frame': 842, 'jobName': 'new-glass-21-9'})
mdb.jobs['new-glass-21-9']._Message(STATUS, {'totalTime': 24.43, 
    'timeIncrement': 0.01, 'stepTime': 24.43, 'iteration': 1, 'attempts': 1, 
    'jobName': 'new-glass-21-9', 'step': 1, 'increment': 43, 
    'phase': STANDARD_PHASE, 'cyclc': 25})
mdb.jobs['new-glass-21-9']._Message(ODB_FRAME, {'phase': STANDARD_PHASE, 
    'step': 0, 'frame': 843, 'jobName': 'new-glass-21-9'})
mdb.jobs['new-glass-21-9']._Message(STATUS, {'totalTime': 24.44, 
    'timeIncrement': 0.01, 'stepTime': 24.44, 'iteration': 1, 'attempts': 1, 
    'jobName': 'new-glass-21-9', 'step': 1, 'increment': 44, 
    'phase': STANDARD_PHASE, 'cyclc': 25})
mdb.jobs['new-glass-21-9']._Message(ODB_FRAME, {'phase': STANDARD_PHASE, 
    'step': 0, 'frame': 844, 'jobName': 'new-glass-21-9'})
mdb.jobs['new-glass-21-9']._Message(STATUS, {'totalTime': 24.45, 
    'timeIncrement': 0.01, 'stepTime': 24.45, 'iteration': 1, 'attempts': 1, 
    'jobName': 'new-glass-21-9', 'step': 1, 'increment': 45, 
    'phase': STANDARD_PHASE, 'cyclc': 25})
mdb.jobs['new-glass-21-9']._Message(ODB_FRAME, {'phase': STANDARD_PHASE, 
    'step': 0, 'frame': 845, 'jobName': 'new-glass-21-9'})
mdb.jobs['new-glass-21-9']._Message(STATUS, {'totalTime': 24.46, 
    'timeIncrement': 0.01, 'stepTime': 24.46, 'iteration': 1, 'attempts': 1, 
    'jobName': 'new-glass-21-9', 'step': 1, 'increment': 46, 
    'phase': STANDARD_PHASE, 'cyclc': 25})
mdb.jobs['new-glass-21-9']._Message(ODB_FRAME, {'phase': STANDARD_PHASE, 
    'step': 0, 'frame': 846, 'jobName': 'new-glass-21-9'})
mdb.jobs['new-glass-21-9']._Message(STATUS, {'totalTime': 24.47, 
    'timeIncrement': 0.01, 'stepTime': 24.47, 'iteration': 1, 'attempts': 1, 
    'jobName': 'new-glass-21-9', 'step': 1, 'increment': 47, 
    'phase': STANDARD_PHASE, 'cyclc': 25})
mdb.jobs['new-glass-21-9']._Message(ODB_FRAME, {'phase': STANDARD_PHASE, 
    'step': 0, 'frame': 847, 'jobName': 'new-glass-21-9'})
mdb.jobs['new-glass-21-9']._Message(STATUS, {'totalTime': 24.48, 
    'timeIncrement': 0.01, 'stepTime': 24.48, 'iteration': 1, 'attempts': 1, 
    'jobName': 'new-glass-21-9', 'step': 1, 'increment': 48, 
    'phase': STANDARD_PHASE, 'cyclc': 25})
mdb.jobs['new-glass-21-9']._Message(ODB_FRAME, {'phase': STANDARD_PHASE, 
    'step': 0, 'frame': 848, 'jobName': 'new-glass-21-9'})
mdb.jobs['new-glass-21-9']._Message(STATUS, {'totalTime': 24.49, 
    'timeIncrement': 0.01, 'stepTime': 24.49, 'iteration': 1, 'attempts': 1, 
    'jobName': 'new-glass-21-9', 'step': 1, 'increment': 49, 
    'phase': STANDARD_PHASE, 'cyclc': 25})
mdb.jobs['new-glass-21-9']._Message(ODB_FRAME, {'phase': STANDARD_PHASE, 
    'step': 0, 'frame': 849, 'jobName': 'new-glass-21-9'})
mdb.jobs['new-glass-21-9']._Message(STATUS, {'totalTime': 24.5, 
    'timeIncrement': 0.01, 'stepTime': 24.5, 'iteration': 1, 'attempts': 1, 
    'jobName': 'new-glass-21-9', 'step': 1, 'increment': 50, 
    'phase': STANDARD_PHASE, 'cyclc': 25})
mdb.jobs['new-glass-21-9']._Message(ODB_FRAME, {'phase': STANDARD_PHASE, 
    'step': 0, 'frame': 850, 'jobName': 'new-glass-21-9'})
mdb.jobs['new-glass-21-9']._Message(STATUS, {'totalTime': 24.51, 
    'timeIncrement': 0.01, 'stepTime': 24.51, 'iteration': 1, 'attempts': 1, 
    'jobName': 'new-glass-21-9', 'step': 1, 'increment': 51, 
    'phase': STANDARD_PHASE, 'cyclc': 25})
mdb.jobs['new-glass-21-9']._Message(ODB_FRAME, {'phase': STANDARD_PHASE, 
    'step': 0, 'frame': 851, 'jobName': 'new-glass-21-9'})
mdb.jobs['new-glass-21-9']._Message(STATUS, {'totalTime': 24.52, 
    'timeIncrement': 0.01, 'stepTime': 24.52, 'iteration': 1, 'attempts': 1, 
    'jobName': 'new-glass-21-9', 'step': 1, 'increment': 52, 
    'phase': STANDARD_PHASE, 'cyclc': 25})
mdb.jobs['new-glass-21-9']._Message(ODB_FRAME, {'phase': STANDARD_PHASE, 
    'step': 0, 'frame': 852, 'jobName': 'new-glass-21-9'})
mdb.jobs['new-glass-21-9']._Message(STATUS, {'totalTime': 24.53, 
    'timeIncrement': 0.01, 'stepTime': 24.53, 'iteration': 1, 'attempts': 1, 
    'jobName': 'new-glass-21-9', 'step': 1, 'increment': 53, 
    'phase': STANDARD_PHASE, 'cyclc': 25})
mdb.jobs['new-glass-21-9']._Message(ODB_FRAME, {'phase': STANDARD_PHASE, 
    'step': 0, 'frame': 853, 'jobName': 'new-glass-21-9'})
mdb.jobs['new-glass-21-9']._Message(STATUS, {'totalTime': 24.54, 
    'timeIncrement': 0.01, 'stepTime': 24.54, 'iteration': 1, 'attempts': 1, 
    'jobName': 'new-glass-21-9', 'step': 1, 'increment': 54, 
    'phase': STANDARD_PHASE, 'cyclc': 25})
mdb.jobs['new-glass-21-9']._Message(ODB_FRAME, {'phase': STANDARD_PHASE, 
    'step': 0, 'frame': 854, 'jobName': 'new-glass-21-9'})
mdb.jobs['new-glass-21-9']._Message(STATUS, {'totalTime': 24.55, 
    'timeIncrement': 0.01, 'stepTime': 24.55, 'iteration': 1, 'attempts': 1, 
    'jobName': 'new-glass-21-9', 'step': 1, 'increment': 55, 
    'phase': STANDARD_PHASE, 'cyclc': 25})
mdb.jobs['new-glass-21-9']._Message(ODB_FRAME, {'phase': STANDARD_PHASE, 
    'step': 0, 'frame': 855, 'jobName': 'new-glass-21-9'})
mdb.jobs['new-glass-21-9']._Message(STATUS, {'totalTime': 24.56, 
    'timeIncrement': 0.01, 'stepTime': 24.56, 'iteration': 1, 'attempts': 1, 
    'jobName': 'new-glass-21-9', 'step': 1, 'increment': 56, 
    'phase': STANDARD_PHASE, 'cyclc': 25})
mdb.jobs['new-glass-21-9']._Message(ODB_FRAME, {'phase': STANDARD_PHASE, 
    'step': 0, 'frame': 856, 'jobName': 'new-glass-21-9'})
mdb.jobs['new-glass-21-9']._Message(STATUS, {'totalTime': 24.57, 
    'timeIncrement': 0.01, 'stepTime': 24.57, 'iteration': 1, 'attempts': 1, 
    'jobName': 'new-glass-21-9', 'step': 1, 'increment': 57, 
    'phase': STANDARD_PHASE, 'cyclc': 25})
mdb.jobs['new-glass-21-9']._Message(ODB_FRAME, {'phase': STANDARD_PHASE, 
    'step': 0, 'frame': 857, 'jobName': 'new-glass-21-9'})
mdb.jobs['new-glass-21-9']._Message(STATUS, {'totalTime': 24.58, 
    'timeIncrement': 0.01, 'stepTime': 24.58, 'iteration': 1, 'attempts': 1, 
    'jobName': 'new-glass-21-9', 'step': 1, 'increment': 58, 
    'phase': STANDARD_PHASE, 'cyclc': 25})
mdb.jobs['new-glass-21-9']._Message(ODB_FRAME, {'phase': STANDARD_PHASE, 
    'step': 0, 'frame': 858, 'jobName': 'new-glass-21-9'})
mdb.jobs['new-glass-21-9']._Message(STATUS, {'totalTime': 24.59, 
    'timeIncrement': 0.01, 'stepTime': 24.59, 'iteration': 1, 'attempts': 1, 
    'jobName': 'new-glass-21-9', 'step': 1, 'increment': 59, 
    'phase': STANDARD_PHASE, 'cyclc': 25})
mdb.jobs['new-glass-21-9']._Message(ODB_FRAME, {'phase': STANDARD_PHASE, 
    'step': 0, 'frame': 859, 'jobName': 'new-glass-21-9'})
mdb.jobs['new-glass-21-9']._Message(STATUS, {'totalTime': 24.6, 
    'timeIncrement': 0.01, 'stepTime': 24.6, 'iteration': 1, 'attempts': 1, 
    'jobName': 'new-glass-21-9', 'step': 1, 'increment': 60, 
    'phase': STANDARD_PHASE, 'cyclc': 25})
mdb.jobs['new-glass-21-9']._Message(ODB_FRAME, {'phase': STANDARD_PHASE, 
    'step': 0, 'frame': 860, 'jobName': 'new-glass-21-9'})
mdb.jobs['new-glass-21-9']._Message(STATUS, {'totalTime': 24.61, 
    'timeIncrement': 0.01, 'stepTime': 24.61, 'iteration': 1, 'attempts': 1, 
    'jobName': 'new-glass-21-9', 'step': 1, 'increment': 61, 
    'phase': STANDARD_PHASE, 'cyclc': 25})
mdb.jobs['new-glass-21-9']._Message(ODB_FRAME, {'phase': STANDARD_PHASE, 
    'step': 0, 'frame': 861, 'jobName': 'new-glass-21-9'})
mdb.jobs['new-glass-21-9']._Message(STATUS, {'totalTime': 24.62, 
    'timeIncrement': 0.01, 'stepTime': 24.62, 'iteration': 1, 'attempts': 1, 
    'jobName': 'new-glass-21-9', 'step': 1, 'increment': 62, 
    'phase': STANDARD_PHASE, 'cyclc': 25})
mdb.jobs['new-glass-21-9']._Message(ODB_FRAME, {'phase': STANDARD_PHASE, 
    'step': 0, 'frame': 862, 'jobName': 'new-glass-21-9'})
mdb.jobs['new-glass-21-9']._Message(STATUS, {'totalTime': 24.63, 
    'timeIncrement': 0.01, 'stepTime': 24.63, 'iteration': 1, 'attempts': 1, 
    'jobName': 'new-glass-21-9', 'step': 1, 'increment': 63, 
    'phase': STANDARD_PHASE, 'cyclc': 25})
mdb.jobs['new-glass-21-9']._Message(ODB_FRAME, {'phase': STANDARD_PHASE, 
    'step': 0, 'frame': 863, 'jobName': 'new-glass-21-9'})
mdb.jobs['new-glass-21-9']._Message(STATUS, {'totalTime': 24.64, 
    'timeIncrement': 0.01, 'stepTime': 24.64, 'iteration': 1, 'attempts': 1, 
    'jobName': 'new-glass-21-9', 'step': 1, 'increment': 64, 
    'phase': STANDARD_PHASE, 'cyclc': 25})
mdb.jobs['new-glass-21-9']._Message(ODB_FRAME, {'phase': STANDARD_PHASE, 
    'step': 0, 'frame': 864, 'jobName': 'new-glass-21-9'})
mdb.jobs['new-glass-21-9']._Message(STATUS, {'totalTime': 24.65, 
    'timeIncrement': 0.01, 'stepTime': 24.65, 'iteration': 1, 'attempts': 1, 
    'jobName': 'new-glass-21-9', 'step': 1, 'increment': 65, 
    'phase': STANDARD_PHASE, 'cyclc': 25})
mdb.jobs['new-glass-21-9']._Message(ODB_FRAME, {'phase': STANDARD_PHASE, 
    'step': 0, 'frame': 865, 'jobName': 'new-glass-21-9'})
mdb.jobs['new-glass-21-9']._Message(STATUS, {'totalTime': 24.66, 
    'timeIncrement': 0.01, 'stepTime': 24.66, 'iteration': 1, 'attempts': 1, 
    'jobName': 'new-glass-21-9', 'step': 1, 'increment': 66, 
    'phase': STANDARD_PHASE, 'cyclc': 25})
mdb.jobs['new-glass-21-9']._Message(ODB_FRAME, {'phase': STANDARD_PHASE, 
    'step': 0, 'frame': 866, 'jobName': 'new-glass-21-9'})
mdb.jobs['new-glass-21-9']._Message(STATUS, {'totalTime': 24.67, 
    'timeIncrement': 0.01, 'stepTime': 24.67, 'iteration': 1, 'attempts': 1, 
    'jobName': 'new-glass-21-9', 'step': 1, 'increment': 67, 
    'phase': STANDARD_PHASE, 'cyclc': 25})
mdb.jobs['new-glass-21-9']._Message(ODB_FRAME, {'phase': STANDARD_PHASE, 
    'step': 0, 'frame': 867, 'jobName': 'new-glass-21-9'})
mdb.jobs['new-glass-21-9']._Message(STATUS, {'totalTime': 24.68, 
    'timeIncrement': 0.01, 'stepTime': 24.68, 'iteration': 1, 'attempts': 1, 
    'jobName': 'new-glass-21-9', 'step': 1, 'increment': 68, 
    'phase': STANDARD_PHASE, 'cyclc': 25})
mdb.jobs['new-glass-21-9']._Message(ODB_FRAME, {'phase': STANDARD_PHASE, 
    'step': 0, 'frame': 868, 'jobName': 'new-glass-21-9'})
mdb.jobs['new-glass-21-9']._Message(STATUS, {'totalTime': 24.69, 
    'timeIncrement': 0.01, 'stepTime': 24.69, 'iteration': 1, 'attempts': 1, 
    'jobName': 'new-glass-21-9', 'step': 1, 'increment': 69, 
    'phase': STANDARD_PHASE, 'cyclc': 25})
mdb.jobs['new-glass-21-9']._Message(ODB_FRAME, {'phase': STANDARD_PHASE, 
    'step': 0, 'frame': 869, 'jobName': 'new-glass-21-9'})
mdb.jobs['new-glass-21-9']._Message(STATUS, {'totalTime': 24.7, 
    'timeIncrement': 0.01, 'stepTime': 24.7, 'iteration': 1, 'attempts': 1, 
    'jobName': 'new-glass-21-9', 'step': 1, 'increment': 70, 
    'phase': STANDARD_PHASE, 'cyclc': 25})
mdb.jobs['new-glass-21-9']._Message(ODB_FRAME, {'phase': STANDARD_PHASE, 
    'step': 0, 'frame': 870, 'jobName': 'new-glass-21-9'})
mdb.jobs['new-glass-21-9']._Message(STATUS, {'totalTime': 24.71, 
    'timeIncrement': 0.01, 'stepTime': 24.71, 'iteration': 1, 'attempts': 1, 
    'jobName': 'new-glass-21-9', 'step': 1, 'increment': 71, 
    'phase': STANDARD_PHASE, 'cyclc': 25})
mdb.jobs['new-glass-21-9']._Message(ODB_FRAME, {'phase': STANDARD_PHASE, 
    'step': 0, 'frame': 871, 'jobName': 'new-glass-21-9'})
mdb.jobs['new-glass-21-9']._Message(STATUS, {'totalTime': 24.72, 
    'timeIncrement': 0.01, 'stepTime': 24.72, 'iteration': 1, 'attempts': 1, 
    'jobName': 'new-glass-21-9', 'step': 1, 'increment': 72, 
    'phase': STANDARD_PHASE, 'cyclc': 25})
mdb.jobs['new-glass-21-9']._Message(ODB_FRAME, {'phase': STANDARD_PHASE, 
    'step': 0, 'frame': 872, 'jobName': 'new-glass-21-9'})
mdb.jobs['new-glass-21-9']._Message(STATUS, {'totalTime': 24.73, 
    'timeIncrement': 0.01, 'stepTime': 24.73, 'iteration': 1, 'attempts': 1, 
    'jobName': 'new-glass-21-9', 'step': 1, 'increment': 73, 
    'phase': STANDARD_PHASE, 'cyclc': 25})
mdb.jobs['new-glass-21-9']._Message(ODB_FRAME, {'phase': STANDARD_PHASE, 
    'step': 0, 'frame': 873, 'jobName': 'new-glass-21-9'})
mdb.jobs['new-glass-21-9']._Message(STATUS, {'totalTime': 24.74, 
    'timeIncrement': 0.01, 'stepTime': 24.74, 'iteration': 1, 'attempts': 1, 
    'jobName': 'new-glass-21-9', 'step': 1, 'increment': 74, 
    'phase': STANDARD_PHASE, 'cyclc': 25})
mdb.jobs['new-glass-21-9']._Message(ODB_FRAME, {'phase': STANDARD_PHASE, 
    'step': 0, 'frame': 874, 'jobName': 'new-glass-21-9'})
mdb.jobs['new-glass-21-9']._Message(STATUS, {'totalTime': 24.75, 
    'timeIncrement': 0.01, 'stepTime': 24.75, 'iteration': 1, 'attempts': 1, 
    'jobName': 'new-glass-21-9', 'step': 1, 'increment': 75, 
    'phase': STANDARD_PHASE, 'cyclc': 25})
mdb.jobs['new-glass-21-9']._Message(ODB_FRAME, {'phase': STANDARD_PHASE, 
    'step': 0, 'frame': 875, 'jobName': 'new-glass-21-9'})
mdb.jobs['new-glass-21-9']._Message(STATUS, {'totalTime': 24.76, 
    'timeIncrement': 0.01, 'stepTime': 24.76, 'iteration': 1, 'attempts': 1, 
    'jobName': 'new-glass-21-9', 'step': 1, 'increment': 76, 
    'phase': STANDARD_PHASE, 'cyclc': 25})
mdb.jobs['new-glass-21-9']._Message(ODB_FRAME, {'phase': STANDARD_PHASE, 
    'step': 0, 'frame': 876, 'jobName': 'new-glass-21-9'})
mdb.jobs['new-glass-21-9']._Message(STATUS, {'totalTime': 24.77, 
    'timeIncrement': 0.01, 'stepTime': 24.77, 'iteration': 1, 'attempts': 1, 
    'jobName': 'new-glass-21-9', 'step': 1, 'increment': 77, 
    'phase': STANDARD_PHASE, 'cyclc': 25})
mdb.jobs['new-glass-21-9']._Message(ODB_FRAME, {'phase': STANDARD_PHASE, 
    'step': 0, 'frame': 877, 'jobName': 'new-glass-21-9'})
mdb.jobs['new-glass-21-9']._Message(STATUS, {'totalTime': 24.78, 
    'timeIncrement': 0.01, 'stepTime': 24.78, 'iteration': 1, 'attempts': 1, 
    'jobName': 'new-glass-21-9', 'step': 1, 'increment': 78, 
    'phase': STANDARD_PHASE, 'cyclc': 25})
mdb.jobs['new-glass-21-9']._Message(ODB_FRAME, {'phase': STANDARD_PHASE, 
    'step': 0, 'frame': 878, 'jobName': 'new-glass-21-9'})
mdb.jobs['new-glass-21-9']._Message(STATUS, {'totalTime': 24.79, 
    'timeIncrement': 0.01, 'stepTime': 24.79, 'iteration': 1, 'attempts': 1, 
    'jobName': 'new-glass-21-9', 'step': 1, 'increment': 79, 
    'phase': STANDARD_PHASE, 'cyclc': 25})
mdb.jobs['new-glass-21-9']._Message(ODB_FRAME, {'phase': STANDARD_PHASE, 
    'step': 0, 'frame': 879, 'jobName': 'new-glass-21-9'})
mdb.jobs['new-glass-21-9']._Message(STATUS, {'totalTime': 24.8, 
    'timeIncrement': 0.01, 'stepTime': 24.8, 'iteration': 1, 'attempts': 1, 
    'jobName': 'new-glass-21-9', 'step': 1, 'increment': 80, 
    'phase': STANDARD_PHASE, 'cyclc': 25})
mdb.jobs['new-glass-21-9']._Message(ODB_FRAME, {'phase': STANDARD_PHASE, 
    'step': 0, 'frame': 880, 'jobName': 'new-glass-21-9'})
mdb.jobs['new-glass-21-9']._Message(STATUS, {'totalTime': 24.81, 
    'timeIncrement': 0.01, 'stepTime': 24.81, 'iteration': 1, 'attempts': 1, 
    'jobName': 'new-glass-21-9', 'step': 1, 'increment': 81, 
    'phase': STANDARD_PHASE, 'cyclc': 25})
mdb.jobs['new-glass-21-9']._Message(ODB_FRAME, {'phase': STANDARD_PHASE, 
    'step': 0, 'frame': 881, 'jobName': 'new-glass-21-9'})
mdb.jobs['new-glass-21-9']._Message(STATUS, {'totalTime': 24.82, 
    'timeIncrement': 0.01, 'stepTime': 24.82, 'iteration': 1, 'attempts': 1, 
    'jobName': 'new-glass-21-9', 'step': 1, 'increment': 82, 
    'phase': STANDARD_PHASE, 'cyclc': 25})
mdb.jobs['new-glass-21-9']._Message(ODB_FRAME, {'phase': STANDARD_PHASE, 
    'step': 0, 'frame': 882, 'jobName': 'new-glass-21-9'})
mdb.jobs['new-glass-21-9']._Message(STATUS, {'totalTime': 24.83, 
    'timeIncrement': 0.01, 'stepTime': 24.83, 'iteration': 1, 'attempts': 1, 
    'jobName': 'new-glass-21-9', 'step': 1, 'increment': 83, 
    'phase': STANDARD_PHASE, 'cyclc': 25})
mdb.jobs['new-glass-21-9']._Message(ODB_FRAME, {'phase': STANDARD_PHASE, 
    'step': 0, 'frame': 883, 'jobName': 'new-glass-21-9'})
mdb.jobs['new-glass-21-9']._Message(STATUS, {'totalTime': 24.84, 
    'timeIncrement': 0.01, 'stepTime': 24.84, 'iteration': 1, 'attempts': 1, 
    'jobName': 'new-glass-21-9', 'step': 1, 'increment': 84, 
    'phase': STANDARD_PHASE, 'cyclc': 25})
mdb.jobs['new-glass-21-9']._Message(ODB_FRAME, {'phase': STANDARD_PHASE, 
    'step': 0, 'frame': 884, 'jobName': 'new-glass-21-9'})
mdb.jobs['new-glass-21-9']._Message(STATUS, {'totalTime': 24.85, 
    'timeIncrement': 0.01, 'stepTime': 24.85, 'iteration': 1, 'attempts': 1, 
    'jobName': 'new-glass-21-9', 'step': 1, 'increment': 85, 
    'phase': STANDARD_PHASE, 'cyclc': 25})
mdb.jobs['new-glass-21-9']._Message(ODB_FRAME, {'phase': STANDARD_PHASE, 
    'step': 0, 'frame': 885, 'jobName': 'new-glass-21-9'})
mdb.jobs['new-glass-21-9']._Message(STATUS, {'totalTime': 24.86, 
    'timeIncrement': 0.01, 'stepTime': 24.86, 'iteration': 1, 'attempts': 1, 
    'jobName': 'new-glass-21-9', 'step': 1, 'increment': 86, 
    'phase': STANDARD_PHASE, 'cyclc': 25})
mdb.jobs['new-glass-21-9']._Message(ODB_FRAME, {'phase': STANDARD_PHASE, 
    'step': 0, 'frame': 886, 'jobName': 'new-glass-21-9'})
mdb.jobs['new-glass-21-9']._Message(STATUS, {'totalTime': 24.87, 
    'timeIncrement': 0.01, 'stepTime': 24.87, 'iteration': 1, 'attempts': 1, 
    'jobName': 'new-glass-21-9', 'step': 1, 'increment': 87, 
    'phase': STANDARD_PHASE, 'cyclc': 25})
mdb.jobs['new-glass-21-9']._Message(ODB_FRAME, {'phase': STANDARD_PHASE, 
    'step': 0, 'frame': 887, 'jobName': 'new-glass-21-9'})
mdb.jobs['new-glass-21-9']._Message(STATUS, {'totalTime': 24.88, 
    'timeIncrement': 0.01, 'stepTime': 24.88, 'iteration': 1, 'attempts': 1, 
    'jobName': 'new-glass-21-9', 'step': 1, 'increment': 88, 
    'phase': STANDARD_PHASE, 'cyclc': 25})
mdb.jobs['new-glass-21-9']._Message(ODB_FRAME, {'phase': STANDARD_PHASE, 
    'step': 0, 'frame': 888, 'jobName': 'new-glass-21-9'})
mdb.jobs['new-glass-21-9']._Message(STATUS, {'totalTime': 24.89, 
    'timeIncrement': 0.01, 'stepTime': 24.89, 'iteration': 1, 'attempts': 1, 
    'jobName': 'new-glass-21-9', 'step': 1, 'increment': 89, 
    'phase': STANDARD_PHASE, 'cyclc': 25})
mdb.jobs['new-glass-21-9']._Message(ODB_FRAME, {'phase': STANDARD_PHASE, 
    'step': 0, 'frame': 889, 'jobName': 'new-glass-21-9'})
mdb.jobs['new-glass-21-9']._Message(STATUS, {'totalTime': 24.9, 
    'timeIncrement': 0.01, 'stepTime': 24.9, 'iteration': 1, 'attempts': 1, 
    'jobName': 'new-glass-21-9', 'step': 1, 'increment': 90, 
    'phase': STANDARD_PHASE, 'cyclc': 25})
mdb.jobs['new-glass-21-9']._Message(ODB_FRAME, {'phase': STANDARD_PHASE, 
    'step': 0, 'frame': 890, 'jobName': 'new-glass-21-9'})
mdb.jobs['new-glass-21-9']._Message(STATUS, {'totalTime': 24.91, 
    'timeIncrement': 0.01, 'stepTime': 24.91, 'iteration': 1, 'attempts': 1, 
    'jobName': 'new-glass-21-9', 'step': 1, 'increment': 91, 
    'phase': STANDARD_PHASE, 'cyclc': 25})
mdb.jobs['new-glass-21-9']._Message(ODB_FRAME, {'phase': STANDARD_PHASE, 
    'step': 0, 'frame': 891, 'jobName': 'new-glass-21-9'})
mdb.jobs['new-glass-21-9']._Message(STATUS, {'totalTime': 24.92, 
    'timeIncrement': 0.01, 'stepTime': 24.92, 'iteration': 1, 'attempts': 1, 
    'jobName': 'new-glass-21-9', 'step': 1, 'increment': 92, 
    'phase': STANDARD_PHASE, 'cyclc': 25})
mdb.jobs['new-glass-21-9']._Message(ODB_FRAME, {'phase': STANDARD_PHASE, 
    'step': 0, 'frame': 892, 'jobName': 'new-glass-21-9'})
mdb.jobs['new-glass-21-9']._Message(STATUS, {'totalTime': 24.93, 
    'timeIncrement': 0.01, 'stepTime': 24.93, 'iteration': 1, 'attempts': 1, 
    'jobName': 'new-glass-21-9', 'step': 1, 'increment': 93, 
    'phase': STANDARD_PHASE, 'cyclc': 25})
mdb.jobs['new-glass-21-9']._Message(ODB_FRAME, {'phase': STANDARD_PHASE, 
    'step': 0, 'frame': 893, 'jobName': 'new-glass-21-9'})
mdb.jobs['new-glass-21-9']._Message(STATUS, {'totalTime': 24.94, 
    'timeIncrement': 0.01, 'stepTime': 24.94, 'iteration': 1, 'attempts': 1, 
    'jobName': 'new-glass-21-9', 'step': 1, 'increment': 94, 
    'phase': STANDARD_PHASE, 'cyclc': 25})
mdb.jobs['new-glass-21-9']._Message(ODB_FRAME, {'phase': STANDARD_PHASE, 
    'step': 0, 'frame': 894, 'jobName': 'new-glass-21-9'})
mdb.jobs['new-glass-21-9']._Message(STATUS, {'totalTime': 24.95, 
    'timeIncrement': 0.01, 'stepTime': 24.95, 'iteration': 1, 'attempts': 1, 
    'jobName': 'new-glass-21-9', 'step': 1, 'increment': 95, 
    'phase': STANDARD_PHASE, 'cyclc': 25})
mdb.jobs['new-glass-21-9']._Message(ODB_FRAME, {'phase': STANDARD_PHASE, 
    'step': 0, 'frame': 895, 'jobName': 'new-glass-21-9'})
mdb.jobs['new-glass-21-9']._Message(STATUS, {'totalTime': 24.96, 
    'timeIncrement': 0.01, 'stepTime': 24.96, 'iteration': 1, 'attempts': 1, 
    'jobName': 'new-glass-21-9', 'step': 1, 'increment': 96, 
    'phase': STANDARD_PHASE, 'cyclc': 25})
mdb.jobs['new-glass-21-9']._Message(ODB_FRAME, {'phase': STANDARD_PHASE, 
    'step': 0, 'frame': 896, 'jobName': 'new-glass-21-9'})
mdb.jobs['new-glass-21-9']._Message(STATUS, {'totalTime': 24.97, 
    'timeIncrement': 0.01, 'stepTime': 24.97, 'iteration': 1, 'attempts': 1, 
    'jobName': 'new-glass-21-9', 'step': 1, 'increment': 97, 
    'phase': STANDARD_PHASE, 'cyclc': 25})
mdb.jobs['new-glass-21-9']._Message(ODB_FRAME, {'phase': STANDARD_PHASE, 
    'step': 0, 'frame': 897, 'jobName': 'new-glass-21-9'})
mdb.jobs['new-glass-21-9']._Message(STATUS, {'totalTime': 24.98, 
    'timeIncrement': 0.01, 'stepTime': 24.98, 'iteration': 1, 'attempts': 1, 
    'jobName': 'new-glass-21-9', 'step': 1, 'increment': 98, 
    'phase': STANDARD_PHASE, 'cyclc': 25})
mdb.jobs['new-glass-21-9']._Message(ODB_FRAME, {'phase': STANDARD_PHASE, 
    'step': 0, 'frame': 898, 'jobName': 'new-glass-21-9'})
mdb.jobs['new-glass-21-9']._Message(STATUS, {'totalTime': 24.99, 
    'timeIncrement': 0.01, 'stepTime': 24.99, 'iteration': 1, 'attempts': 1, 
    'jobName': 'new-glass-21-9', 'step': 1, 'increment': 99, 
    'phase': STANDARD_PHASE, 'cyclc': 25})
mdb.jobs['new-glass-21-9']._Message(ODB_FRAME, {'phase': STANDARD_PHASE, 
    'step': 0, 'frame': 899, 'jobName': 'new-glass-21-9'})
mdb.jobs['new-glass-21-9']._Message(ODB_FRAME, {'phase': STANDARD_PHASE, 
    'step': 0, 'frame': 900, 'jobName': 'new-glass-21-9'})
mdb.jobs['new-glass-21-9']._Message(STATUS, {'totalTime': 25.0, 
    'timeIncrement': 0.00999999999999934, 'stepTime': 25.0, 'iteration': 1, 
    'attempts': 1, 'jobName': 'new-glass-21-9', 'step': 1, 'increment': 100, 
    'phase': STANDARD_PHASE, 'cyclc': 25})
mdb.jobs['new-glass-21-9']._Message(STATUS, {'totalTime': 27.01, 
    'timeIncrement': 0.01, 'stepTime': 27.01, 'iteration': 1, 'attempts': 1, 
    'jobName': 'new-glass-21-9', 'step': 1, 'increment': 1, 
    'phase': STANDARD_PHASE, 'cyclc': 28})
mdb.jobs['new-glass-21-9']._Message(ODB_FRAME, {'phase': STANDARD_PHASE, 
    'step': 0, 'frame': 901, 'jobName': 'new-glass-21-9'})
mdb.jobs['new-glass-21-9']._Message(STATUS, {'totalTime': 27.02, 
    'timeIncrement': 0.01, 'stepTime': 27.02, 'iteration': 1, 'attempts': 1, 
    'jobName': 'new-glass-21-9', 'step': 1, 'increment': 2, 
    'phase': STANDARD_PHASE, 'cyclc': 28})
mdb.jobs['new-glass-21-9']._Message(ODB_FRAME, {'phase': STANDARD_PHASE, 
    'step': 0, 'frame': 902, 'jobName': 'new-glass-21-9'})
mdb.jobs['new-glass-21-9']._Message(STATUS, {'totalTime': 27.03, 
    'timeIncrement': 0.01, 'stepTime': 27.03, 'iteration': 1, 'attempts': 1, 
    'jobName': 'new-glass-21-9', 'step': 1, 'increment': 3, 
    'phase': STANDARD_PHASE, 'cyclc': 28})
mdb.jobs['new-glass-21-9']._Message(ODB_FRAME, {'phase': STANDARD_PHASE, 
    'step': 0, 'frame': 903, 'jobName': 'new-glass-21-9'})
mdb.jobs['new-glass-21-9']._Message(STATUS, {'totalTime': 27.04, 
    'timeIncrement': 0.01, 'stepTime': 27.04, 'iteration': 1, 'attempts': 1, 
    'jobName': 'new-glass-21-9', 'step': 1, 'increment': 4, 
    'phase': STANDARD_PHASE, 'cyclc': 28})
mdb.jobs['new-glass-21-9']._Message(ODB_FRAME, {'phase': STANDARD_PHASE, 
    'step': 0, 'frame': 904, 'jobName': 'new-glass-21-9'})
mdb.jobs['new-glass-21-9']._Message(STATUS, {'totalTime': 27.05, 
    'timeIncrement': 0.01, 'stepTime': 27.05, 'iteration': 1, 'attempts': 1, 
    'jobName': 'new-glass-21-9', 'step': 1, 'increment': 5, 
    'phase': STANDARD_PHASE, 'cyclc': 28})
mdb.jobs['new-glass-21-9']._Message(ODB_FRAME, {'phase': STANDARD_PHASE, 
    'step': 0, 'frame': 905, 'jobName': 'new-glass-21-9'})
mdb.jobs['new-glass-21-9']._Message(STATUS, {'totalTime': 27.06, 
    'timeIncrement': 0.01, 'stepTime': 27.06, 'iteration': 1, 'attempts': 1, 
    'jobName': 'new-glass-21-9', 'step': 1, 'increment': 6, 
    'phase': STANDARD_PHASE, 'cyclc': 28})
mdb.jobs['new-glass-21-9']._Message(ODB_FRAME, {'phase': STANDARD_PHASE, 
    'step': 0, 'frame': 906, 'jobName': 'new-glass-21-9'})
mdb.jobs['new-glass-21-9']._Message(STATUS, {'totalTime': 27.07, 
    'timeIncrement': 0.01, 'stepTime': 27.07, 'iteration': 1, 'attempts': 1, 
    'jobName': 'new-glass-21-9', 'step': 1, 'increment': 7, 
    'phase': STANDARD_PHASE, 'cyclc': 28})
mdb.jobs['new-glass-21-9']._Message(ODB_FRAME, {'phase': STANDARD_PHASE, 
    'step': 0, 'frame': 907, 'jobName': 'new-glass-21-9'})
mdb.jobs['new-glass-21-9']._Message(STATUS, {'totalTime': 27.08, 
    'timeIncrement': 0.01, 'stepTime': 27.08, 'iteration': 1, 'attempts': 1, 
    'jobName': 'new-glass-21-9', 'step': 1, 'increment': 8, 
    'phase': STANDARD_PHASE, 'cyclc': 28})
mdb.jobs['new-glass-21-9']._Message(ODB_FRAME, {'phase': STANDARD_PHASE, 
    'step': 0, 'frame': 908, 'jobName': 'new-glass-21-9'})
mdb.jobs['new-glass-21-9']._Message(STATUS, {'totalTime': 27.09, 
    'timeIncrement': 0.01, 'stepTime': 27.09, 'iteration': 1, 'attempts': 1, 
    'jobName': 'new-glass-21-9', 'step': 1, 'increment': 9, 
    'phase': STANDARD_PHASE, 'cyclc': 28})
mdb.jobs['new-glass-21-9']._Message(ODB_FRAME, {'phase': STANDARD_PHASE, 
    'step': 0, 'frame': 909, 'jobName': 'new-glass-21-9'})
mdb.jobs['new-glass-21-9']._Message(STATUS, {'totalTime': 27.1, 
    'timeIncrement': 0.01, 'stepTime': 27.1, 'iteration': 1, 'attempts': 1, 
    'jobName': 'new-glass-21-9', 'step': 1, 'increment': 10, 
    'phase': STANDARD_PHASE, 'cyclc': 28})
mdb.jobs['new-glass-21-9']._Message(ODB_FRAME, {'phase': STANDARD_PHASE, 
    'step': 0, 'frame': 910, 'jobName': 'new-glass-21-9'})
mdb.jobs['new-glass-21-9']._Message(STATUS, {'totalTime': 27.11, 
    'timeIncrement': 0.01, 'stepTime': 27.11, 'iteration': 1, 'attempts': 1, 
    'jobName': 'new-glass-21-9', 'step': 1, 'increment': 11, 
    'phase': STANDARD_PHASE, 'cyclc': 28})
mdb.jobs['new-glass-21-9']._Message(ODB_FRAME, {'phase': STANDARD_PHASE, 
    'step': 0, 'frame': 911, 'jobName': 'new-glass-21-9'})
mdb.jobs['new-glass-21-9']._Message(STATUS, {'totalTime': 27.12, 
    'timeIncrement': 0.01, 'stepTime': 27.12, 'iteration': 1, 'attempts': 1, 
    'jobName': 'new-glass-21-9', 'step': 1, 'increment': 12, 
    'phase': STANDARD_PHASE, 'cyclc': 28})
mdb.jobs['new-glass-21-9']._Message(ODB_FRAME, {'phase': STANDARD_PHASE, 
    'step': 0, 'frame': 912, 'jobName': 'new-glass-21-9'})
mdb.jobs['new-glass-21-9']._Message(STATUS, {'totalTime': 27.13, 
    'timeIncrement': 0.01, 'stepTime': 27.13, 'iteration': 1, 'attempts': 1, 
    'jobName': 'new-glass-21-9', 'step': 1, 'increment': 13, 
    'phase': STANDARD_PHASE, 'cyclc': 28})
mdb.jobs['new-glass-21-9']._Message(ODB_FRAME, {'phase': STANDARD_PHASE, 
    'step': 0, 'frame': 913, 'jobName': 'new-glass-21-9'})
mdb.jobs['new-glass-21-9']._Message(STATUS, {'totalTime': 27.14, 
    'timeIncrement': 0.01, 'stepTime': 27.14, 'iteration': 1, 'attempts': 1, 
    'jobName': 'new-glass-21-9', 'step': 1, 'increment': 14, 
    'phase': STANDARD_PHASE, 'cyclc': 28})
mdb.jobs['new-glass-21-9']._Message(ODB_FRAME, {'phase': STANDARD_PHASE, 
    'step': 0, 'frame': 914, 'jobName': 'new-glass-21-9'})
mdb.jobs['new-glass-21-9']._Message(STATUS, {'totalTime': 27.15, 
    'timeIncrement': 0.01, 'stepTime': 27.15, 'iteration': 1, 'attempts': 1, 
    'jobName': 'new-glass-21-9', 'step': 1, 'increment': 15, 
    'phase': STANDARD_PHASE, 'cyclc': 28})
mdb.jobs['new-glass-21-9']._Message(ODB_FRAME, {'phase': STANDARD_PHASE, 
    'step': 0, 'frame': 915, 'jobName': 'new-glass-21-9'})
mdb.jobs['new-glass-21-9']._Message(STATUS, {'totalTime': 27.16, 
    'timeIncrement': 0.01, 'stepTime': 27.16, 'iteration': 1, 'attempts': 1, 
    'jobName': 'new-glass-21-9', 'step': 1, 'increment': 16, 
    'phase': STANDARD_PHASE, 'cyclc': 28})
mdb.jobs['new-glass-21-9']._Message(ODB_FRAME, {'phase': STANDARD_PHASE, 
    'step': 0, 'frame': 916, 'jobName': 'new-glass-21-9'})
mdb.jobs['new-glass-21-9']._Message(STATUS, {'totalTime': 27.17, 
    'timeIncrement': 0.01, 'stepTime': 27.17, 'iteration': 1, 'attempts': 1, 
    'jobName': 'new-glass-21-9', 'step': 1, 'increment': 17, 
    'phase': STANDARD_PHASE, 'cyclc': 28})
mdb.jobs['new-glass-21-9']._Message(ODB_FRAME, {'phase': STANDARD_PHASE, 
    'step': 0, 'frame': 917, 'jobName': 'new-glass-21-9'})
mdb.jobs['new-glass-21-9']._Message(STATUS, {'totalTime': 27.18, 
    'timeIncrement': 0.01, 'stepTime': 27.18, 'iteration': 1, 'attempts': 1, 
    'jobName': 'new-glass-21-9', 'step': 1, 'increment': 18, 
    'phase': STANDARD_PHASE, 'cyclc': 28})
mdb.jobs['new-glass-21-9']._Message(ODB_FRAME, {'phase': STANDARD_PHASE, 
    'step': 0, 'frame': 918, 'jobName': 'new-glass-21-9'})
mdb.jobs['new-glass-21-9']._Message(STATUS, {'totalTime': 27.19, 
    'timeIncrement': 0.01, 'stepTime': 27.19, 'iteration': 1, 'attempts': 1, 
    'jobName': 'new-glass-21-9', 'step': 1, 'increment': 19, 
    'phase': STANDARD_PHASE, 'cyclc': 28})
mdb.jobs['new-glass-21-9']._Message(ODB_FRAME, {'phase': STANDARD_PHASE, 
    'step': 0, 'frame': 919, 'jobName': 'new-glass-21-9'})
mdb.jobs['new-glass-21-9']._Message(STATUS, {'totalTime': 27.2, 
    'timeIncrement': 0.01, 'stepTime': 27.2, 'iteration': 1, 'attempts': 1, 
    'jobName': 'new-glass-21-9', 'step': 1, 'increment': 20, 
    'phase': STANDARD_PHASE, 'cyclc': 28})
mdb.jobs['new-glass-21-9']._Message(ODB_FRAME, {'phase': STANDARD_PHASE, 
    'step': 0, 'frame': 920, 'jobName': 'new-glass-21-9'})
mdb.jobs['new-glass-21-9']._Message(STATUS, {'totalTime': 27.21, 
    'timeIncrement': 0.01, 'stepTime': 27.21, 'iteration': 1, 'attempts': 1, 
    'jobName': 'new-glass-21-9', 'step': 1, 'increment': 21, 
    'phase': STANDARD_PHASE, 'cyclc': 28})
mdb.jobs['new-glass-21-9']._Message(ODB_FRAME, {'phase': STANDARD_PHASE, 
    'step': 0, 'frame': 921, 'jobName': 'new-glass-21-9'})
mdb.jobs['new-glass-21-9']._Message(STATUS, {'totalTime': 27.22, 
    'timeIncrement': 0.01, 'stepTime': 27.22, 'iteration': 1, 'attempts': 1, 
    'jobName': 'new-glass-21-9', 'step': 1, 'increment': 22, 
    'phase': STANDARD_PHASE, 'cyclc': 28})
mdb.jobs['new-glass-21-9']._Message(ODB_FRAME, {'phase': STANDARD_PHASE, 
    'step': 0, 'frame': 922, 'jobName': 'new-glass-21-9'})
mdb.jobs['new-glass-21-9']._Message(STATUS, {'totalTime': 27.23, 
    'timeIncrement': 0.01, 'stepTime': 27.23, 'iteration': 1, 'attempts': 1, 
    'jobName': 'new-glass-21-9', 'step': 1, 'increment': 23, 
    'phase': STANDARD_PHASE, 'cyclc': 28})
mdb.jobs['new-glass-21-9']._Message(ODB_FRAME, {'phase': STANDARD_PHASE, 
    'step': 0, 'frame': 923, 'jobName': 'new-glass-21-9'})
mdb.jobs['new-glass-21-9']._Message(STATUS, {'totalTime': 27.24, 
    'timeIncrement': 0.01, 'stepTime': 27.24, 'iteration': 1, 'attempts': 1, 
    'jobName': 'new-glass-21-9', 'step': 1, 'increment': 24, 
    'phase': STANDARD_PHASE, 'cyclc': 28})
mdb.jobs['new-glass-21-9']._Message(ODB_FRAME, {'phase': STANDARD_PHASE, 
    'step': 0, 'frame': 924, 'jobName': 'new-glass-21-9'})
mdb.jobs['new-glass-21-9']._Message(STATUS, {'totalTime': 27.25, 
    'timeIncrement': 0.01, 'stepTime': 27.25, 'iteration': 1, 'attempts': 1, 
    'jobName': 'new-glass-21-9', 'step': 1, 'increment': 25, 
    'phase': STANDARD_PHASE, 'cyclc': 28})
mdb.jobs['new-glass-21-9']._Message(ODB_FRAME, {'phase': STANDARD_PHASE, 
    'step': 0, 'frame': 925, 'jobName': 'new-glass-21-9'})
mdb.jobs['new-glass-21-9']._Message(STATUS, {'totalTime': 27.26, 
    'timeIncrement': 0.01, 'stepTime': 27.26, 'iteration': 1, 'attempts': 1, 
    'jobName': 'new-glass-21-9', 'step': 1, 'increment': 26, 
    'phase': STANDARD_PHASE, 'cyclc': 28})
mdb.jobs['new-glass-21-9']._Message(ODB_FRAME, {'phase': STANDARD_PHASE, 
    'step': 0, 'frame': 926, 'jobName': 'new-glass-21-9'})
mdb.jobs['new-glass-21-9']._Message(STATUS, {'totalTime': 27.27, 
    'timeIncrement': 0.01, 'stepTime': 27.27, 'iteration': 1, 'attempts': 1, 
    'jobName': 'new-glass-21-9', 'step': 1, 'increment': 27, 
    'phase': STANDARD_PHASE, 'cyclc': 28})
mdb.jobs['new-glass-21-9']._Message(ODB_FRAME, {'phase': STANDARD_PHASE, 
    'step': 0, 'frame': 927, 'jobName': 'new-glass-21-9'})
mdb.jobs['new-glass-21-9']._Message(STATUS, {'totalTime': 27.28, 
    'timeIncrement': 0.01, 'stepTime': 27.28, 'iteration': 1, 'attempts': 1, 
    'jobName': 'new-glass-21-9', 'step': 1, 'increment': 28, 
    'phase': STANDARD_PHASE, 'cyclc': 28})
mdb.jobs['new-glass-21-9']._Message(ODB_FRAME, {'phase': STANDARD_PHASE, 
    'step': 0, 'frame': 928, 'jobName': 'new-glass-21-9'})
mdb.jobs['new-glass-21-9']._Message(STATUS, {'totalTime': 27.29, 
    'timeIncrement': 0.01, 'stepTime': 27.29, 'iteration': 1, 'attempts': 1, 
    'jobName': 'new-glass-21-9', 'step': 1, 'increment': 29, 
    'phase': STANDARD_PHASE, 'cyclc': 28})
mdb.jobs['new-glass-21-9']._Message(ODB_FRAME, {'phase': STANDARD_PHASE, 
    'step': 0, 'frame': 929, 'jobName': 'new-glass-21-9'})
mdb.jobs['new-glass-21-9']._Message(STATUS, {'totalTime': 27.3, 
    'timeIncrement': 0.01, 'stepTime': 27.3, 'iteration': 1, 'attempts': 1, 
    'jobName': 'new-glass-21-9', 'step': 1, 'increment': 30, 
    'phase': STANDARD_PHASE, 'cyclc': 28})
mdb.jobs['new-glass-21-9']._Message(ODB_FRAME, {'phase': STANDARD_PHASE, 
    'step': 0, 'frame': 930, 'jobName': 'new-glass-21-9'})
mdb.jobs['new-glass-21-9']._Message(STATUS, {'totalTime': 27.31, 
    'timeIncrement': 0.01, 'stepTime': 27.31, 'iteration': 1, 'attempts': 1, 
    'jobName': 'new-glass-21-9', 'step': 1, 'increment': 31, 
    'phase': STANDARD_PHASE, 'cyclc': 28})
mdb.jobs['new-glass-21-9']._Message(ODB_FRAME, {'phase': STANDARD_PHASE, 
    'step': 0, 'frame': 931, 'jobName': 'new-glass-21-9'})
mdb.jobs['new-glass-21-9']._Message(STATUS, {'totalTime': 27.32, 
    'timeIncrement': 0.01, 'stepTime': 27.32, 'iteration': 1, 'attempts': 1, 
    'jobName': 'new-glass-21-9', 'step': 1, 'increment': 32, 
    'phase': STANDARD_PHASE, 'cyclc': 28})
mdb.jobs['new-glass-21-9']._Message(ODB_FRAME, {'phase': STANDARD_PHASE, 
    'step': 0, 'frame': 932, 'jobName': 'new-glass-21-9'})
mdb.jobs['new-glass-21-9']._Message(STATUS, {'totalTime': 27.33, 
    'timeIncrement': 0.01, 'stepTime': 27.33, 'iteration': 1, 'attempts': 1, 
    'jobName': 'new-glass-21-9', 'step': 1, 'increment': 33, 
    'phase': STANDARD_PHASE, 'cyclc': 28})
mdb.jobs['new-glass-21-9']._Message(ODB_FRAME, {'phase': STANDARD_PHASE, 
    'step': 0, 'frame': 933, 'jobName': 'new-glass-21-9'})
mdb.jobs['new-glass-21-9']._Message(STATUS, {'totalTime': 27.34, 
    'timeIncrement': 0.01, 'stepTime': 27.34, 'iteration': 1, 'attempts': 1, 
    'jobName': 'new-glass-21-9', 'step': 1, 'increment': 34, 
    'phase': STANDARD_PHASE, 'cyclc': 28})
mdb.jobs['new-glass-21-9']._Message(ODB_FRAME, {'phase': STANDARD_PHASE, 
    'step': 0, 'frame': 934, 'jobName': 'new-glass-21-9'})
mdb.jobs['new-glass-21-9']._Message(STATUS, {'totalTime': 27.35, 
    'timeIncrement': 0.01, 'stepTime': 27.35, 'iteration': 1, 'attempts': 1, 
    'jobName': 'new-glass-21-9', 'step': 1, 'increment': 35, 
    'phase': STANDARD_PHASE, 'cyclc': 28})
mdb.jobs['new-glass-21-9']._Message(ODB_FRAME, {'phase': STANDARD_PHASE, 
    'step': 0, 'frame': 935, 'jobName': 'new-glass-21-9'})
mdb.jobs['new-glass-21-9']._Message(STATUS, {'totalTime': 27.36, 
    'timeIncrement': 0.01, 'stepTime': 27.36, 'iteration': 1, 'attempts': 1, 
    'jobName': 'new-glass-21-9', 'step': 1, 'increment': 36, 
    'phase': STANDARD_PHASE, 'cyclc': 28})
mdb.jobs['new-glass-21-9']._Message(ODB_FRAME, {'phase': STANDARD_PHASE, 
    'step': 0, 'frame': 936, 'jobName': 'new-glass-21-9'})
mdb.jobs['new-glass-21-9']._Message(STATUS, {'totalTime': 27.37, 
    'timeIncrement': 0.01, 'stepTime': 27.37, 'iteration': 1, 'attempts': 1, 
    'jobName': 'new-glass-21-9', 'step': 1, 'increment': 37, 
    'phase': STANDARD_PHASE, 'cyclc': 28})
mdb.jobs['new-glass-21-9']._Message(ODB_FRAME, {'phase': STANDARD_PHASE, 
    'step': 0, 'frame': 937, 'jobName': 'new-glass-21-9'})
mdb.jobs['new-glass-21-9']._Message(STATUS, {'totalTime': 27.38, 
    'timeIncrement': 0.01, 'stepTime': 27.38, 'iteration': 1, 'attempts': 1, 
    'jobName': 'new-glass-21-9', 'step': 1, 'increment': 38, 
    'phase': STANDARD_PHASE, 'cyclc': 28})
mdb.jobs['new-glass-21-9']._Message(ODB_FRAME, {'phase': STANDARD_PHASE, 
    'step': 0, 'frame': 938, 'jobName': 'new-glass-21-9'})
mdb.jobs['new-glass-21-9']._Message(STATUS, {'totalTime': 27.39, 
    'timeIncrement': 0.01, 'stepTime': 27.39, 'iteration': 1, 'attempts': 1, 
    'jobName': 'new-glass-21-9', 'step': 1, 'increment': 39, 
    'phase': STANDARD_PHASE, 'cyclc': 28})
mdb.jobs['new-glass-21-9']._Message(ODB_FRAME, {'phase': STANDARD_PHASE, 
    'step': 0, 'frame': 939, 'jobName': 'new-glass-21-9'})
mdb.jobs['new-glass-21-9']._Message(STATUS, {'totalTime': 27.4, 
    'timeIncrement': 0.01, 'stepTime': 27.4, 'iteration': 1, 'attempts': 1, 
    'jobName': 'new-glass-21-9', 'step': 1, 'increment': 40, 
    'phase': STANDARD_PHASE, 'cyclc': 28})
mdb.jobs['new-glass-21-9']._Message(ODB_FRAME, {'phase': STANDARD_PHASE, 
    'step': 0, 'frame': 940, 'jobName': 'new-glass-21-9'})
mdb.jobs['new-glass-21-9']._Message(STATUS, {'totalTime': 27.41, 
    'timeIncrement': 0.01, 'stepTime': 27.41, 'iteration': 1, 'attempts': 1, 
    'jobName': 'new-glass-21-9', 'step': 1, 'increment': 41, 
    'phase': STANDARD_PHASE, 'cyclc': 28})
mdb.jobs['new-glass-21-9']._Message(ODB_FRAME, {'phase': STANDARD_PHASE, 
    'step': 0, 'frame': 941, 'jobName': 'new-glass-21-9'})
mdb.jobs['new-glass-21-9']._Message(STATUS, {'totalTime': 27.42, 
    'timeIncrement': 0.01, 'stepTime': 27.42, 'iteration': 1, 'attempts': 1, 
    'jobName': 'new-glass-21-9', 'step': 1, 'increment': 42, 
    'phase': STANDARD_PHASE, 'cyclc': 28})
mdb.jobs['new-glass-21-9']._Message(ODB_FRAME, {'phase': STANDARD_PHASE, 
    'step': 0, 'frame': 942, 'jobName': 'new-glass-21-9'})
mdb.jobs['new-glass-21-9']._Message(STATUS, {'totalTime': 27.43, 
    'timeIncrement': 0.01, 'stepTime': 27.43, 'iteration': 1, 'attempts': 1, 
    'jobName': 'new-glass-21-9', 'step': 1, 'increment': 43, 
    'phase': STANDARD_PHASE, 'cyclc': 28})
mdb.jobs['new-glass-21-9']._Message(ODB_FRAME, {'phase': STANDARD_PHASE, 
    'step': 0, 'frame': 943, 'jobName': 'new-glass-21-9'})
mdb.jobs['new-glass-21-9']._Message(STATUS, {'totalTime': 27.44, 
    'timeIncrement': 0.01, 'stepTime': 27.44, 'iteration': 1, 'attempts': 1, 
    'jobName': 'new-glass-21-9', 'step': 1, 'increment': 44, 
    'phase': STANDARD_PHASE, 'cyclc': 28})
mdb.jobs['new-glass-21-9']._Message(ODB_FRAME, {'phase': STANDARD_PHASE, 
    'step': 0, 'frame': 944, 'jobName': 'new-glass-21-9'})
mdb.jobs['new-glass-21-9']._Message(STATUS, {'totalTime': 27.45, 
    'timeIncrement': 0.01, 'stepTime': 27.45, 'iteration': 1, 'attempts': 1, 
    'jobName': 'new-glass-21-9', 'step': 1, 'increment': 45, 
    'phase': STANDARD_PHASE, 'cyclc': 28})
mdb.jobs['new-glass-21-9']._Message(ODB_FRAME, {'phase': STANDARD_PHASE, 
    'step': 0, 'frame': 945, 'jobName': 'new-glass-21-9'})
mdb.jobs['new-glass-21-9']._Message(STATUS, {'totalTime': 27.46, 
    'timeIncrement': 0.01, 'stepTime': 27.46, 'iteration': 1, 'attempts': 1, 
    'jobName': 'new-glass-21-9', 'step': 1, 'increment': 46, 
    'phase': STANDARD_PHASE, 'cyclc': 28})
mdb.jobs['new-glass-21-9']._Message(ODB_FRAME, {'phase': STANDARD_PHASE, 
    'step': 0, 'frame': 946, 'jobName': 'new-glass-21-9'})
mdb.jobs['new-glass-21-9']._Message(STATUS, {'totalTime': 27.47, 
    'timeIncrement': 0.01, 'stepTime': 27.47, 'iteration': 1, 'attempts': 1, 
    'jobName': 'new-glass-21-9', 'step': 1, 'increment': 47, 
    'phase': STANDARD_PHASE, 'cyclc': 28})
mdb.jobs['new-glass-21-9']._Message(ODB_FRAME, {'phase': STANDARD_PHASE, 
    'step': 0, 'frame': 947, 'jobName': 'new-glass-21-9'})
mdb.jobs['new-glass-21-9']._Message(STATUS, {'totalTime': 27.48, 
    'timeIncrement': 0.01, 'stepTime': 27.48, 'iteration': 1, 'attempts': 1, 
    'jobName': 'new-glass-21-9', 'step': 1, 'increment': 48, 
    'phase': STANDARD_PHASE, 'cyclc': 28})
mdb.jobs['new-glass-21-9']._Message(ODB_FRAME, {'phase': STANDARD_PHASE, 
    'step': 0, 'frame': 948, 'jobName': 'new-glass-21-9'})
mdb.jobs['new-glass-21-9']._Message(STATUS, {'totalTime': 27.49, 
    'timeIncrement': 0.01, 'stepTime': 27.49, 'iteration': 1, 'attempts': 1, 
    'jobName': 'new-glass-21-9', 'step': 1, 'increment': 49, 
    'phase': STANDARD_PHASE, 'cyclc': 28})
mdb.jobs['new-glass-21-9']._Message(ODB_FRAME, {'phase': STANDARD_PHASE, 
    'step': 0, 'frame': 949, 'jobName': 'new-glass-21-9'})
mdb.jobs['new-glass-21-9']._Message(STATUS, {'totalTime': 27.5, 
    'timeIncrement': 0.01, 'stepTime': 27.5, 'iteration': 1, 'attempts': 1, 
    'jobName': 'new-glass-21-9', 'step': 1, 'increment': 50, 
    'phase': STANDARD_PHASE, 'cyclc': 28})
mdb.jobs['new-glass-21-9']._Message(ODB_FRAME, {'phase': STANDARD_PHASE, 
    'step': 0, 'frame': 950, 'jobName': 'new-glass-21-9'})
mdb.jobs['new-glass-21-9']._Message(STATUS, {'totalTime': 27.51, 
    'timeIncrement': 0.01, 'stepTime': 27.51, 'iteration': 1, 'attempts': 1, 
    'jobName': 'new-glass-21-9', 'step': 1, 'increment': 51, 
    'phase': STANDARD_PHASE, 'cyclc': 28})
mdb.jobs['new-glass-21-9']._Message(ODB_FRAME, {'phase': STANDARD_PHASE, 
    'step': 0, 'frame': 951, 'jobName': 'new-glass-21-9'})
mdb.jobs['new-glass-21-9']._Message(STATUS, {'totalTime': 27.52, 
    'timeIncrement': 0.01, 'stepTime': 27.52, 'iteration': 1, 'attempts': 1, 
    'jobName': 'new-glass-21-9', 'step': 1, 'increment': 52, 
    'phase': STANDARD_PHASE, 'cyclc': 28})
mdb.jobs['new-glass-21-9']._Message(ODB_FRAME, {'phase': STANDARD_PHASE, 
    'step': 0, 'frame': 952, 'jobName': 'new-glass-21-9'})
mdb.jobs['new-glass-21-9']._Message(STATUS, {'totalTime': 27.53, 
    'timeIncrement': 0.01, 'stepTime': 27.53, 'iteration': 1, 'attempts': 1, 
    'jobName': 'new-glass-21-9', 'step': 1, 'increment': 53, 
    'phase': STANDARD_PHASE, 'cyclc': 28})
mdb.jobs['new-glass-21-9']._Message(ODB_FRAME, {'phase': STANDARD_PHASE, 
    'step': 0, 'frame': 953, 'jobName': 'new-glass-21-9'})
mdb.jobs['new-glass-21-9']._Message(STATUS, {'totalTime': 27.54, 
    'timeIncrement': 0.01, 'stepTime': 27.54, 'iteration': 1, 'attempts': 1, 
    'jobName': 'new-glass-21-9', 'step': 1, 'increment': 54, 
    'phase': STANDARD_PHASE, 'cyclc': 28})
mdb.jobs['new-glass-21-9']._Message(ODB_FRAME, {'phase': STANDARD_PHASE, 
    'step': 0, 'frame': 954, 'jobName': 'new-glass-21-9'})
mdb.jobs['new-glass-21-9']._Message(STATUS, {'totalTime': 27.55, 
    'timeIncrement': 0.01, 'stepTime': 27.55, 'iteration': 1, 'attempts': 1, 
    'jobName': 'new-glass-21-9', 'step': 1, 'increment': 55, 
    'phase': STANDARD_PHASE, 'cyclc': 28})
mdb.jobs['new-glass-21-9']._Message(ODB_FRAME, {'phase': STANDARD_PHASE, 
    'step': 0, 'frame': 955, 'jobName': 'new-glass-21-9'})
mdb.jobs['new-glass-21-9']._Message(STATUS, {'totalTime': 27.56, 
    'timeIncrement': 0.01, 'stepTime': 27.56, 'iteration': 1, 'attempts': 1, 
    'jobName': 'new-glass-21-9', 'step': 1, 'increment': 56, 
    'phase': STANDARD_PHASE, 'cyclc': 28})
mdb.jobs['new-glass-21-9']._Message(ODB_FRAME, {'phase': STANDARD_PHASE, 
    'step': 0, 'frame': 956, 'jobName': 'new-glass-21-9'})
mdb.jobs['new-glass-21-9']._Message(STATUS, {'totalTime': 27.57, 
    'timeIncrement': 0.01, 'stepTime': 27.57, 'iteration': 1, 'attempts': 1, 
    'jobName': 'new-glass-21-9', 'step': 1, 'increment': 57, 
    'phase': STANDARD_PHASE, 'cyclc': 28})
mdb.jobs['new-glass-21-9']._Message(ODB_FRAME, {'phase': STANDARD_PHASE, 
    'step': 0, 'frame': 957, 'jobName': 'new-glass-21-9'})
mdb.jobs['new-glass-21-9']._Message(STATUS, {'totalTime': 27.58, 
    'timeIncrement': 0.01, 'stepTime': 27.58, 'iteration': 1, 'attempts': 1, 
    'jobName': 'new-glass-21-9', 'step': 1, 'increment': 58, 
    'phase': STANDARD_PHASE, 'cyclc': 28})
mdb.jobs['new-glass-21-9']._Message(ODB_FRAME, {'phase': STANDARD_PHASE, 
    'step': 0, 'frame': 958, 'jobName': 'new-glass-21-9'})
mdb.jobs['new-glass-21-9']._Message(STATUS, {'totalTime': 27.59, 
    'timeIncrement': 0.01, 'stepTime': 27.59, 'iteration': 1, 'attempts': 1, 
    'jobName': 'new-glass-21-9', 'step': 1, 'increment': 59, 
    'phase': STANDARD_PHASE, 'cyclc': 28})
mdb.jobs['new-glass-21-9']._Message(ODB_FRAME, {'phase': STANDARD_PHASE, 
    'step': 0, 'frame': 959, 'jobName': 'new-glass-21-9'})
mdb.jobs['new-glass-21-9']._Message(STATUS, {'totalTime': 27.6, 
    'timeIncrement': 0.01, 'stepTime': 27.6, 'iteration': 1, 'attempts': 1, 
    'jobName': 'new-glass-21-9', 'step': 1, 'increment': 60, 
    'phase': STANDARD_PHASE, 'cyclc': 28})
mdb.jobs['new-glass-21-9']._Message(ODB_FRAME, {'phase': STANDARD_PHASE, 
    'step': 0, 'frame': 960, 'jobName': 'new-glass-21-9'})
mdb.jobs['new-glass-21-9']._Message(STATUS, {'totalTime': 27.61, 
    'timeIncrement': 0.01, 'stepTime': 27.61, 'iteration': 1, 'attempts': 1, 
    'jobName': 'new-glass-21-9', 'step': 1, 'increment': 61, 
    'phase': STANDARD_PHASE, 'cyclc': 28})
mdb.jobs['new-glass-21-9']._Message(ODB_FRAME, {'phase': STANDARD_PHASE, 
    'step': 0, 'frame': 961, 'jobName': 'new-glass-21-9'})
mdb.jobs['new-glass-21-9']._Message(STATUS, {'totalTime': 27.62, 
    'timeIncrement': 0.01, 'stepTime': 27.62, 'iteration': 1, 'attempts': 1, 
    'jobName': 'new-glass-21-9', 'step': 1, 'increment': 62, 
    'phase': STANDARD_PHASE, 'cyclc': 28})
mdb.jobs['new-glass-21-9']._Message(ODB_FRAME, {'phase': STANDARD_PHASE, 
    'step': 0, 'frame': 962, 'jobName': 'new-glass-21-9'})
mdb.jobs['new-glass-21-9']._Message(STATUS, {'totalTime': 27.63, 
    'timeIncrement': 0.01, 'stepTime': 27.63, 'iteration': 1, 'attempts': 1, 
    'jobName': 'new-glass-21-9', 'step': 1, 'increment': 63, 
    'phase': STANDARD_PHASE, 'cyclc': 28})
mdb.jobs['new-glass-21-9']._Message(ODB_FRAME, {'phase': STANDARD_PHASE, 
    'step': 0, 'frame': 963, 'jobName': 'new-glass-21-9'})
mdb.jobs['new-glass-21-9']._Message(STATUS, {'totalTime': 27.64, 
    'timeIncrement': 0.01, 'stepTime': 27.64, 'iteration': 1, 'attempts': 1, 
    'jobName': 'new-glass-21-9', 'step': 1, 'increment': 64, 
    'phase': STANDARD_PHASE, 'cyclc': 28})
mdb.jobs['new-glass-21-9']._Message(ODB_FRAME, {'phase': STANDARD_PHASE, 
    'step': 0, 'frame': 964, 'jobName': 'new-glass-21-9'})
mdb.jobs['new-glass-21-9']._Message(STATUS, {'totalTime': 27.65, 
    'timeIncrement': 0.01, 'stepTime': 27.65, 'iteration': 1, 'attempts': 1, 
    'jobName': 'new-glass-21-9', 'step': 1, 'increment': 65, 
    'phase': STANDARD_PHASE, 'cyclc': 28})
mdb.jobs['new-glass-21-9']._Message(ODB_FRAME, {'phase': STANDARD_PHASE, 
    'step': 0, 'frame': 965, 'jobName': 'new-glass-21-9'})
mdb.jobs['new-glass-21-9']._Message(STATUS, {'totalTime': 27.66, 
    'timeIncrement': 0.01, 'stepTime': 27.66, 'iteration': 1, 'attempts': 1, 
    'jobName': 'new-glass-21-9', 'step': 1, 'increment': 66, 
    'phase': STANDARD_PHASE, 'cyclc': 28})
mdb.jobs['new-glass-21-9']._Message(ODB_FRAME, {'phase': STANDARD_PHASE, 
    'step': 0, 'frame': 966, 'jobName': 'new-glass-21-9'})
mdb.jobs['new-glass-21-9']._Message(STATUS, {'totalTime': 27.67, 
    'timeIncrement': 0.01, 'stepTime': 27.67, 'iteration': 1, 'attempts': 1, 
    'jobName': 'new-glass-21-9', 'step': 1, 'increment': 67, 
    'phase': STANDARD_PHASE, 'cyclc': 28})
mdb.jobs['new-glass-21-9']._Message(ODB_FRAME, {'phase': STANDARD_PHASE, 
    'step': 0, 'frame': 967, 'jobName': 'new-glass-21-9'})
mdb.jobs['new-glass-21-9']._Message(STATUS, {'totalTime': 27.68, 
    'timeIncrement': 0.01, 'stepTime': 27.68, 'iteration': 1, 'attempts': 1, 
    'jobName': 'new-glass-21-9', 'step': 1, 'increment': 68, 
    'phase': STANDARD_PHASE, 'cyclc': 28})
mdb.jobs['new-glass-21-9']._Message(ODB_FRAME, {'phase': STANDARD_PHASE, 
    'step': 0, 'frame': 968, 'jobName': 'new-glass-21-9'})
mdb.jobs['new-glass-21-9']._Message(STATUS, {'totalTime': 27.69, 
    'timeIncrement': 0.01, 'stepTime': 27.69, 'iteration': 1, 'attempts': 1, 
    'jobName': 'new-glass-21-9', 'step': 1, 'increment': 69, 
    'phase': STANDARD_PHASE, 'cyclc': 28})
mdb.jobs['new-glass-21-9']._Message(ODB_FRAME, {'phase': STANDARD_PHASE, 
    'step': 0, 'frame': 969, 'jobName': 'new-glass-21-9'})
mdb.jobs['new-glass-21-9']._Message(STATUS, {'totalTime': 27.7, 
    'timeIncrement': 0.01, 'stepTime': 27.7, 'iteration': 1, 'attempts': 1, 
    'jobName': 'new-glass-21-9', 'step': 1, 'increment': 70, 
    'phase': STANDARD_PHASE, 'cyclc': 28})
mdb.jobs['new-glass-21-9']._Message(ODB_FRAME, {'phase': STANDARD_PHASE, 
    'step': 0, 'frame': 970, 'jobName': 'new-glass-21-9'})
mdb.jobs['new-glass-21-9']._Message(STATUS, {'totalTime': 27.71, 
    'timeIncrement': 0.01, 'stepTime': 27.71, 'iteration': 1, 'attempts': 1, 
    'jobName': 'new-glass-21-9', 'step': 1, 'increment': 71, 
    'phase': STANDARD_PHASE, 'cyclc': 28})
mdb.jobs['new-glass-21-9']._Message(ODB_FRAME, {'phase': STANDARD_PHASE, 
    'step': 0, 'frame': 971, 'jobName': 'new-glass-21-9'})
mdb.jobs['new-glass-21-9']._Message(STATUS, {'totalTime': 27.72, 
    'timeIncrement': 0.01, 'stepTime': 27.72, 'iteration': 1, 'attempts': 1, 
    'jobName': 'new-glass-21-9', 'step': 1, 'increment': 72, 
    'phase': STANDARD_PHASE, 'cyclc': 28})
mdb.jobs['new-glass-21-9']._Message(ODB_FRAME, {'phase': STANDARD_PHASE, 
    'step': 0, 'frame': 972, 'jobName': 'new-glass-21-9'})
mdb.jobs['new-glass-21-9']._Message(STATUS, {'totalTime': 27.73, 
    'timeIncrement': 0.01, 'stepTime': 27.73, 'iteration': 1, 'attempts': 1, 
    'jobName': 'new-glass-21-9', 'step': 1, 'increment': 73, 
    'phase': STANDARD_PHASE, 'cyclc': 28})
mdb.jobs['new-glass-21-9']._Message(ODB_FRAME, {'phase': STANDARD_PHASE, 
    'step': 0, 'frame': 973, 'jobName': 'new-glass-21-9'})
mdb.jobs['new-glass-21-9']._Message(STATUS, {'totalTime': 27.74, 
    'timeIncrement': 0.01, 'stepTime': 27.74, 'iteration': 1, 'attempts': 1, 
    'jobName': 'new-glass-21-9', 'step': 1, 'increment': 74, 
    'phase': STANDARD_PHASE, 'cyclc': 28})
mdb.jobs['new-glass-21-9']._Message(ODB_FRAME, {'phase': STANDARD_PHASE, 
    'step': 0, 'frame': 974, 'jobName': 'new-glass-21-9'})
mdb.jobs['new-glass-21-9']._Message(STATUS, {'totalTime': 27.75, 
    'timeIncrement': 0.01, 'stepTime': 27.75, 'iteration': 1, 'attempts': 1, 
    'jobName': 'new-glass-21-9', 'step': 1, 'increment': 75, 
    'phase': STANDARD_PHASE, 'cyclc': 28})
mdb.jobs['new-glass-21-9']._Message(ODB_FRAME, {'phase': STANDARD_PHASE, 
    'step': 0, 'frame': 975, 'jobName': 'new-glass-21-9'})
mdb.jobs['new-glass-21-9']._Message(STATUS, {'totalTime': 27.76, 
    'timeIncrement': 0.01, 'stepTime': 27.76, 'iteration': 1, 'attempts': 1, 
    'jobName': 'new-glass-21-9', 'step': 1, 'increment': 76, 
    'phase': STANDARD_PHASE, 'cyclc': 28})
mdb.jobs['new-glass-21-9']._Message(ODB_FRAME, {'phase': STANDARD_PHASE, 
    'step': 0, 'frame': 976, 'jobName': 'new-glass-21-9'})
mdb.jobs['new-glass-21-9']._Message(STATUS, {'totalTime': 27.77, 
    'timeIncrement': 0.01, 'stepTime': 27.77, 'iteration': 1, 'attempts': 1, 
    'jobName': 'new-glass-21-9', 'step': 1, 'increment': 77, 
    'phase': STANDARD_PHASE, 'cyclc': 28})
mdb.jobs['new-glass-21-9']._Message(ODB_FRAME, {'phase': STANDARD_PHASE, 
    'step': 0, 'frame': 977, 'jobName': 'new-glass-21-9'})
mdb.jobs['new-glass-21-9']._Message(STATUS, {'totalTime': 27.78, 
    'timeIncrement': 0.01, 'stepTime': 27.78, 'iteration': 1, 'attempts': 1, 
    'jobName': 'new-glass-21-9', 'step': 1, 'increment': 78, 
    'phase': STANDARD_PHASE, 'cyclc': 28})
mdb.jobs['new-glass-21-9']._Message(ODB_FRAME, {'phase': STANDARD_PHASE, 
    'step': 0, 'frame': 978, 'jobName': 'new-glass-21-9'})
mdb.jobs['new-glass-21-9']._Message(STATUS, {'totalTime': 27.79, 
    'timeIncrement': 0.01, 'stepTime': 27.79, 'iteration': 1, 'attempts': 1, 
    'jobName': 'new-glass-21-9', 'step': 1, 'increment': 79, 
    'phase': STANDARD_PHASE, 'cyclc': 28})
mdb.jobs['new-glass-21-9']._Message(ODB_FRAME, {'phase': STANDARD_PHASE, 
    'step': 0, 'frame': 979, 'jobName': 'new-glass-21-9'})
mdb.jobs['new-glass-21-9']._Message(STATUS, {'totalTime': 27.8, 
    'timeIncrement': 0.01, 'stepTime': 27.8, 'iteration': 1, 'attempts': 1, 
    'jobName': 'new-glass-21-9', 'step': 1, 'increment': 80, 
    'phase': STANDARD_PHASE, 'cyclc': 28})
mdb.jobs['new-glass-21-9']._Message(ODB_FRAME, {'phase': STANDARD_PHASE, 
    'step': 0, 'frame': 980, 'jobName': 'new-glass-21-9'})
mdb.jobs['new-glass-21-9']._Message(STATUS, {'totalTime': 27.81, 
    'timeIncrement': 0.01, 'stepTime': 27.81, 'iteration': 1, 'attempts': 1, 
    'jobName': 'new-glass-21-9', 'step': 1, 'increment': 81, 
    'phase': STANDARD_PHASE, 'cyclc': 28})
mdb.jobs['new-glass-21-9']._Message(ODB_FRAME, {'phase': STANDARD_PHASE, 
    'step': 0, 'frame': 981, 'jobName': 'new-glass-21-9'})
mdb.jobs['new-glass-21-9']._Message(STATUS, {'totalTime': 27.82, 
    'timeIncrement': 0.01, 'stepTime': 27.82, 'iteration': 1, 'attempts': 1, 
    'jobName': 'new-glass-21-9', 'step': 1, 'increment': 82, 
    'phase': STANDARD_PHASE, 'cyclc': 28})
mdb.jobs['new-glass-21-9']._Message(ODB_FRAME, {'phase': STANDARD_PHASE, 
    'step': 0, 'frame': 982, 'jobName': 'new-glass-21-9'})
mdb.jobs['new-glass-21-9']._Message(STATUS, {'totalTime': 27.83, 
    'timeIncrement': 0.01, 'stepTime': 27.83, 'iteration': 1, 'attempts': 1, 
    'jobName': 'new-glass-21-9', 'step': 1, 'increment': 83, 
    'phase': STANDARD_PHASE, 'cyclc': 28})
mdb.jobs['new-glass-21-9']._Message(ODB_FRAME, {'phase': STANDARD_PHASE, 
    'step': 0, 'frame': 983, 'jobName': 'new-glass-21-9'})
mdb.jobs['new-glass-21-9']._Message(STATUS, {'totalTime': 27.84, 
    'timeIncrement': 0.01, 'stepTime': 27.84, 'iteration': 1, 'attempts': 1, 
    'jobName': 'new-glass-21-9', 'step': 1, 'increment': 84, 
    'phase': STANDARD_PHASE, 'cyclc': 28})
mdb.jobs['new-glass-21-9']._Message(ODB_FRAME, {'phase': STANDARD_PHASE, 
    'step': 0, 'frame': 984, 'jobName': 'new-glass-21-9'})
mdb.jobs['new-glass-21-9']._Message(STATUS, {'totalTime': 27.85, 
    'timeIncrement': 0.01, 'stepTime': 27.85, 'iteration': 1, 'attempts': 1, 
    'jobName': 'new-glass-21-9', 'step': 1, 'increment': 85, 
    'phase': STANDARD_PHASE, 'cyclc': 28})
mdb.jobs['new-glass-21-9']._Message(ODB_FRAME, {'phase': STANDARD_PHASE, 
    'step': 0, 'frame': 985, 'jobName': 'new-glass-21-9'})
mdb.jobs['new-glass-21-9']._Message(STATUS, {'totalTime': 27.86, 
    'timeIncrement': 0.01, 'stepTime': 27.86, 'iteration': 1, 'attempts': 1, 
    'jobName': 'new-glass-21-9', 'step': 1, 'increment': 86, 
    'phase': STANDARD_PHASE, 'cyclc': 28})
mdb.jobs['new-glass-21-9']._Message(ODB_FRAME, {'phase': STANDARD_PHASE, 
    'step': 0, 'frame': 986, 'jobName': 'new-glass-21-9'})
mdb.jobs['new-glass-21-9']._Message(STATUS, {'totalTime': 27.87, 
    'timeIncrement': 0.01, 'stepTime': 27.87, 'iteration': 1, 'attempts': 1, 
    'jobName': 'new-glass-21-9', 'step': 1, 'increment': 87, 
    'phase': STANDARD_PHASE, 'cyclc': 28})
mdb.jobs['new-glass-21-9']._Message(ODB_FRAME, {'phase': STANDARD_PHASE, 
    'step': 0, 'frame': 987, 'jobName': 'new-glass-21-9'})
mdb.jobs['new-glass-21-9']._Message(STATUS, {'totalTime': 27.88, 
    'timeIncrement': 0.01, 'stepTime': 27.88, 'iteration': 1, 'attempts': 1, 
    'jobName': 'new-glass-21-9', 'step': 1, 'increment': 88, 
    'phase': STANDARD_PHASE, 'cyclc': 28})
mdb.jobs['new-glass-21-9']._Message(ODB_FRAME, {'phase': STANDARD_PHASE, 
    'step': 0, 'frame': 988, 'jobName': 'new-glass-21-9'})
mdb.jobs['new-glass-21-9']._Message(STATUS, {'totalTime': 27.89, 
    'timeIncrement': 0.01, 'stepTime': 27.89, 'iteration': 1, 'attempts': 1, 
    'jobName': 'new-glass-21-9', 'step': 1, 'increment': 89, 
    'phase': STANDARD_PHASE, 'cyclc': 28})
mdb.jobs['new-glass-21-9']._Message(ODB_FRAME, {'phase': STANDARD_PHASE, 
    'step': 0, 'frame': 989, 'jobName': 'new-glass-21-9'})
mdb.jobs['new-glass-21-9']._Message(STATUS, {'totalTime': 27.9, 
    'timeIncrement': 0.01, 'stepTime': 27.9, 'iteration': 1, 'attempts': 1, 
    'jobName': 'new-glass-21-9', 'step': 1, 'increment': 90, 
    'phase': STANDARD_PHASE, 'cyclc': 28})
mdb.jobs['new-glass-21-9']._Message(ODB_FRAME, {'phase': STANDARD_PHASE, 
    'step': 0, 'frame': 990, 'jobName': 'new-glass-21-9'})
mdb.jobs['new-glass-21-9']._Message(STATUS, {'totalTime': 27.91, 
    'timeIncrement': 0.01, 'stepTime': 27.91, 'iteration': 1, 'attempts': 1, 
    'jobName': 'new-glass-21-9', 'step': 1, 'increment': 91, 
    'phase': STANDARD_PHASE, 'cyclc': 28})
mdb.jobs['new-glass-21-9']._Message(ODB_FRAME, {'phase': STANDARD_PHASE, 
    'step': 0, 'frame': 991, 'jobName': 'new-glass-21-9'})
mdb.jobs['new-glass-21-9']._Message(STATUS, {'totalTime': 27.92, 
    'timeIncrement': 0.01, 'stepTime': 27.92, 'iteration': 1, 'attempts': 1, 
    'jobName': 'new-glass-21-9', 'step': 1, 'increment': 92, 
    'phase': STANDARD_PHASE, 'cyclc': 28})
mdb.jobs['new-glass-21-9']._Message(ODB_FRAME, {'phase': STANDARD_PHASE, 
    'step': 0, 'frame': 992, 'jobName': 'new-glass-21-9'})
mdb.jobs['new-glass-21-9']._Message(STATUS, {'totalTime': 27.93, 
    'timeIncrement': 0.01, 'stepTime': 27.93, 'iteration': 1, 'attempts': 1, 
    'jobName': 'new-glass-21-9', 'step': 1, 'increment': 93, 
    'phase': STANDARD_PHASE, 'cyclc': 28})
mdb.jobs['new-glass-21-9']._Message(ODB_FRAME, {'phase': STANDARD_PHASE, 
    'step': 0, 'frame': 993, 'jobName': 'new-glass-21-9'})
mdb.jobs['new-glass-21-9']._Message(STATUS, {'totalTime': 27.94, 
    'timeIncrement': 0.01, 'stepTime': 27.94, 'iteration': 1, 'attempts': 1, 
    'jobName': 'new-glass-21-9', 'step': 1, 'increment': 94, 
    'phase': STANDARD_PHASE, 'cyclc': 28})
mdb.jobs['new-glass-21-9']._Message(ODB_FRAME, {'phase': STANDARD_PHASE, 
    'step': 0, 'frame': 994, 'jobName': 'new-glass-21-9'})
mdb.jobs['new-glass-21-9']._Message(STATUS, {'totalTime': 27.95, 
    'timeIncrement': 0.01, 'stepTime': 27.95, 'iteration': 1, 'attempts': 1, 
    'jobName': 'new-glass-21-9', 'step': 1, 'increment': 95, 
    'phase': STANDARD_PHASE, 'cyclc': 28})
mdb.jobs['new-glass-21-9']._Message(ODB_FRAME, {'phase': STANDARD_PHASE, 
    'step': 0, 'frame': 995, 'jobName': 'new-glass-21-9'})
mdb.jobs['new-glass-21-9']._Message(STATUS, {'totalTime': 27.96, 
    'timeIncrement': 0.01, 'stepTime': 27.96, 'iteration': 1, 'attempts': 1, 
    'jobName': 'new-glass-21-9', 'step': 1, 'increment': 96, 
    'phase': STANDARD_PHASE, 'cyclc': 28})
mdb.jobs['new-glass-21-9']._Message(ODB_FRAME, {'phase': STANDARD_PHASE, 
    'step': 0, 'frame': 996, 'jobName': 'new-glass-21-9'})
mdb.jobs['new-glass-21-9']._Message(STATUS, {'totalTime': 27.97, 
    'timeIncrement': 0.01, 'stepTime': 27.97, 'iteration': 1, 'attempts': 1, 
    'jobName': 'new-glass-21-9', 'step': 1, 'increment': 97, 
    'phase': STANDARD_PHASE, 'cyclc': 28})
[truncated: 5,776,549 more chars]
