# Supplementary material for: Fatigue crack growth of glass fiber laminates polymer composites using vacuum bagging technique
Source: PLoS One. 2026 Apr 15;21(4):e0345377. doi: 10.1371/journal.pone.0345377 (PMC13082588; doi:10.1371/journal.pone.0345377)
Supplement: S1 File — (ZIP) [file pone.0345377.s001.zip › Tensile Test Data-First Sample.xlsx]

## Sheet: Tensile test data
DataNumber:1228		sample1
Load		Extension	dL/L	Extend		Position		Displacement		Stress		Strain		Time
0.51		-0.0153	0.000306	0.0178		250.29		0.07	5.23	15		-0.01525		0.05
0.545		-0.02	0.0004	0.0195		250.31		0.09		16.029		-0.02		0.1
0.585		-0.0265	0.00053	0.0192		250.32		0.1		17.206		-0.0265		0.15
0.62		-0.0305	0.00061	0.0197		250.34		0.12		18.235		-0.0305		0.2
0.645		-0.036	0.00072	0.0223		250.36		0.14		18.971		-0.036		0.25
0.68		-0.04	0.0008	0.0226		250.37		0.15		20		-0.04		0.3
0.705		-0.0443	0.000886	0.0162		250.39		0.17		20.735		-0.04425		0.35
0.73		-0.0478	0.000956	0.0114		250.4		0.18		21.471		-0.04775		0.4
0.75		-0.0518	0.001036	0.0159		250.41		0.19		22.059		-0.05175		0.45
0.77		-0.0548	0.001096	0.02		250.43		0.21		22.647		-0.05475		0.5
0.79		-0.058	0.00116	0.0171		250.44		0.22		23.235		-0.058		0.55
0.805		-0.061	0.00122	0.0079		250.45		0.23		23.676		-0.061		0.6
0.815		-0.064	0.00128	0.0087		250.46		0.24		23.971		-0.064		0.65
0.825		-0.0658	0.001316	0.0105		250.47		0.25		24.265		-0.06575		0.7
0.85		-0.0685	0.00137	0.0155		250.48		0.26		25		-0.0685		0.75
0.865		-0.0703	0.001406	0.0157		250.49		0.27		25.441		-0.07025		0.8
0.88		-0.0725	0.00145	0.0151		250.49		0.27		25.882		-0.0725		0.85
0.89		-0.0743	0.001486	0.0142		250.5		0.28		26.176		-0.07425		0.9
0.89		-0.076	0.00152	0.0148		250.51		0.29		26.176		-0.076		0.95
0.9		-0.0773	0.001546	0.0148		250.51		0.29		26.471		-0.07725		1
0.91		-0.079	0.00158	0.0081		250.52		0.3		26.765		-0.079		1.05
0.915		-0.08	0.0016	0.0163		250.53		0.31		26.912		-0.08		1.1
0.92		-0.0818	0.001636	0.0147		250.53		0.31		27.059		-0.08175		1.15
0.935		-0.083	0.00166	0.0124		250.54		0.32		27.5		-0.083		1.2
0.94		-0.084	0.00168	0.0133		250.54		0.32		27.647		-0.084		1.25
0.94		-0.0848	0.001696	0.0115		250.55		0.33		27.647		-0.08475		1.3
0.945		-0.0858	0.001716	0.0157		250.55		0.33		27.794		-0.08575		1.35
0.95		-0.0865	0.00173	0.0165		250.56		0.34		27.941		-0.0865		1.4
0.955		-0.0875	0.00175	0.0137		250.56		0.34		28.088		-0.0875		1.45
0.96		-0.088	0.00176	0.0196		250.56		0.34		28.235		-0.088		1.5
0.955		-0.0888	0.001776	0.0169		250.57		0.35		28.088		-0.08875		1.55
0.955		-0.0898	0.001796	0.0151		250.57		0.35		28.088		-0.08975		1.6
0.965		-0.0905	0.00181	0.0145		250.58		0.36		28.382		-0.0905		1.65
0.975		-0.091	0.00182	0.0148		250.58		0.36		28.676		-0.091		1.7
0.975		-0.0915	0.00183	0.0185		250.58		0.36		28.676		-0.0915		1.75
0.975		-0.092	0.00184	0.0249		250.59		0.37		28.676		-0.092		1.8
0.975		-0.0923	0.001846	0.0212		250.59		0.37		28.676		-0.09225		1.85
0.98		-0.0928	0.001856	0.0141		250.59		0.37		28.824		-0.09275		1.9
0.98		-0.0933	0.001866	0.0162		250.59		0.37		28.824		-0.09325		1.95
0.985		-0.0938	0.001876	0.0136		250.6		0.38		28.971		-0.09375		2
0.985		-0.094	0.00188	0.0115		250.6		0.38		28.971		-0.094		2.05
0.99		-0.0945	0.00189	0.018		250.6		0.38		29.118		-0.0945		2.1
0.99		-0.095	0.0019	0.019		250.6		0.38		29.118		-0.095		2.15
0.99		-0.095	0.0019	0.0216		250.6		0.38		29.118		-0.095		2.2
0.995		-0.0955	0.00191	0.0226		250.61		0.39		29.265		-0.0955		2.25
1		-0.0958	0.001916	0.0236		250.61		0.39		29.412		-0.09575		2.3
1		-0.0963	0.001926	0.0137		250.61		0.39		29.412		-0.09625		2.35
1		-0.0968	0.001936	0.0071		250.62		0.4		29.412		-0.09675		2.4
1		-0.0973	0.001946	0.0208		250.62		0.4		29.412		-0.09725		2.45
1.005		-0.0978	0.001956	0.023		250.62		0.4		29.559		-0.09775		2.5
1.005		-0.098	0.00196	0.0197		250.62		0.4		29.559		-0.098		2.55
1.005		-0.098	0.00196	0.0183		250.62		0.4		29.559		-0.098		2.6
1.005		-0.0985	0.00197	0.014		250.63		0.41		29.559		-0.0985		2.65
1.01		-0.099	0.00198	0.0139		250.63		0.41		29.706		-0.099		2.7
1.015		-0.0995	0.00199	0.0105		250.63		0.41		29.853		-0.0995		2.75
1.015		-0.0995	0.00199	0.0108		250.63		0.41		29.853		-0.0995		2.8
1.015		-0.0998	0.001996	0.0118		250.63		0.41		29.853		-0.09975		2.85
1.015		-0.1003	0.002006	0.0166		250.64		0.42		29.853		-0.10025		2.9
1.025		-0.1008	0.002016	0.0176		250.64		0.42		30.147		-0.10075		2.95
1.025		-0.1013	0.002026	0.018		250.64		0.42		30.147		-0.10125		3
1.03		-0.1015	0.00203	0.0226		250.64		0.42		30.294		-0.1015		3.05
1.03		-0.102	0.00204	0.0164		250.65		0.43		30.294		-0.102		3.1
1.035		-0.1025	0.00205	0.0114		250.65		0.43		30.441		-0.1025		3.15
1.035		-0.103	0.00206	0.0153		250.65		0.43		30.441		-0.103		3.2
1.035		-0.1038	0.002076	0.019		250.66		0.44		30.441		-0.10375		3.25
1.035		-0.1038	0.002076	0.0127		250.66		0.44		30.441		-0.10375		3.3
1.035		-0.1048	0.002096	0.003		250.66		0.44		30.441		-0.10475		3.35
1.04		-0.1053	0.002106	0.0049		250.66		0.44		30.588		-0.10525		3.4
1.04		-0.1055	0.00211	0.0156		250.67		0.45		30.588		-0.1055		3.45
1.05		-0.106	0.00212	0.0119		250.67		0.45		30.882		-0.106		3.5
1.055		-0.1065	0.00213	0.0117		250.67		0.45		31.029		-0.1065		3.55
1.06		-0.107	0.00214	0.0128		250.67		0.45		31.176		-0.107		3.6
1.07		-0.1073	0.002146	0.0079		250.67		0.45		31.471		-0.10725		3.65
1.07		-0.1078	0.002156	0.0105		250.68		0.46		31.471		-0.10775		3.7
1.07		-0.1083	0.002166	0.016		250.68		0.46		31.471		-0.10825		3.75
1.075		-0.1088	0.002176	0.0174		250.68		0.46		31.618		-0.10875		3.8
1.075		-0.1095	0.00219	0.0155		250.69		0.47		31.618		-0.1095		3.85
1.075		-0.11	0.0022	0.0135		250.69		0.47		31.618		-0.11		3.9
1.075		-0.1105	0.00221	0.0189		250.69		0.47		31.618		-0.1105		3.95
1.085		-0.1113	0.002226	0.0209		250.7		0.48		31.912		-0.11125		4
1.09		-0.1123	0.002246	0.0151		250.7		0.48		32.059		-0.11225		4.05
1.09		-0.1128	0.002256	0.0179		250.7		0.48		32.059		-0.11275		4.1
1.09		-0.113	0.00226	0.0129		250.71		0.49		32.059		-0.113		4.15
1.095		-0.114	0.00228	0.0112		250.71		0.49		32.206		-0.114		4.2
1.095		-0.1145	0.00229	0.0162		250.71		0.49		32.206		-0.1145		4.25
1.095		-0.1148	0.002296	0.014		250.71		0.49		32.206		-0.11475		4.3
1.105		-0.1153	0.002306	0.0155		250.72		0.5		32.5		-0.11525		4.35
1.12		-0.1158	0.002316	0.019		250.72		0.5		32.941		-0.11575		4.4
1.115		-0.117	0.00234	0.0151		250.72		0.5		32.794		-0.117		4.45
1.12		-0.1175	0.00235	0.0192		250.73		0.51		32.941		-0.1175		4.5
1.125		-0.118	0.00236	0.0136		250.73		0.51		33.088		-0.118		4.55
1.135		-0.1188	0.002376	0.0092		250.73		0.51		33.382		-0.11875		4.6
1.14		-0.1198	0.002396	0.0132		250.74		0.52		33.529		-0.11975		4.65
1.135		-0.1203	0.002406	0.0215		250.74		0.52		33.382		-0.12025		4.7
1.135		-0.121	0.00242	0.0174		250.74		0.52		33.382		-0.121		4.75
1.14		-0.1215	0.00243	0.0193		250.75		0.53		33.529		-0.1215		4.8
1.15		-0.1223	0.002446	0.0202		250.75		0.53		33.824		-0.12225		4.85
1.15		-0.1228	0.002456	0.0185		250.75		0.53		33.824		-0.12275		4.9
1.155		-0.1238	0.002476	0.0206		250.76		0.54		33.971		-0.12375		4.95
1.165		-0.124	0.00248	0.0232		250.76		0.54		34.265		-0.124		5
1.17		-0.1253	0.002506	0.0228		250.76		0.54		34.412		-0.12525		5.05
1.17		-0.1255	0.00251	0.0209		250.77		0.55		34.412		-0.1255		5.1
1.175		-0.1268	0.002536	0.0189		250.77		0.55		34.559		-0.12675		5.15
1.18		-0.127	0.00254	0.0217		250.78		0.56		34.706		-0.127		5.2
1.18		-0.128	0.00256	0.0257		250.78		0.56		34.706		-0.128		5.25
1.18		-0.129	0.00258	0.0182		250.78		0.56		34.706		-0.129		5.3
1.185		-0.1298	0.002596	0.0129		250.79		0.57		34.853		-0.12975		5.35
1.19		-0.1303	0.002606	0.0148		250.79		0.57		35		-0.13025		5.4
1.19		-0.1313	0.002626	0.0168		250.79		0.57		35		-0.13125		5.45
1.195		-0.1318	0.002636	0.0186		250.8		0.58		35.147		-0.13175		5.5
1.2		-0.1325	0.00265	0.0138		250.8		0.58		35.294		-0.1325		5.55
1.21		-0.1335	0.00267	0.0122		250.81		0.59		35.588		-0.1335		5.6
1.215		-0.134	0.00268	0.0127		250.81		0.59		35.735		-0.134		5.65
1.215		-0.1348	0.002696	0.0115		250.81		0.59		35.735		-0.13475		5.7
1.22		-0.136	0.00272	0.0088		250.82		0.6		35.882		-0.136		5.75
1.22		-0.1368	0.002736	0.0086		250.82		0.6		35.882		-0.13675		5.8
1.225		-0.1373	0.002746	0.0117		250.83		0.61		36.029		-0.13725		5.85
1.225		-0.1383	0.002766	0.0168		250.83		0.61		36.029		-0.13825		5.9
1.24		-0.139	0.00278	0.017		250.83		0.61		36.471		-0.139		5.95
1.25		-0.1395	0.00279	0.0123		250.84		0.62		36.765		-0.1395		6
1.25		-0.1405	0.00281	0.0112		250.84		0.62		36.765		-0.1405		6.05
1.26		-0.141	0.00282	0.0106		250.84		0.62		37.059		-0.141		6.1
1.265		-0.142	0.00284	0.0113		250.85		0.63		37.206		-0.142		6.15
1.265		-0.1428	0.002856	0.0151		250.85		0.63		37.206		-0.14275		6.2
1.27		-0.144	0.00288	0.0206		250.86		0.64		37.353		-0.144		6.25
1.275		-0.1448	0.002896	0.0133		250.86		0.64		37.5		-0.14475		6.3
1.28		-0.1455	0.00291	0.0112		250.87		0.65		37.647		-0.1455		6.35
1.28		-0.1463	0.002926	0.0183		250.87		0.65		37.647		-0.14625		6.4
1.28		-0.1475	0.00295	0.0183		250.87		0.65		37.647		-0.1475		6.45
1.285		-0.1478	0.002956	0.0142		250.88		0.66		37.794		-0.14775		6.5
1.285		-0.1488	0.002976	0.0148		250.88		0.66		37.794		-0.14875		6.55
1.295		-0.1495	0.00299	0.0205		250.88		0.66		38.088		-0.1495		6.6
1.31		-0.1505	0.00301	0.0203		250.89		0.67		38.529		-0.1505		6.65
1.315		-0.151	0.00302	0.0195		250.89		0.67		38.676		-0.151		6.7
1.315		-0.152	0.00304	0.0192		250.9		0.68		38.676		-0.152		6.75
1.32		-0.1525	0.00305	0.0153		250.9		0.68		38.824		-0.1525		6.8
1.32		-0.1535	0.00307	0.02		250.91		0.69		38.824		-0.1535		6.85
1.325		-0.1543	0.003086	0.0229		250.91		0.69		38.971		-0.15425		6.9
1.34		-0.1553	0.003106	0.0136		250.91		0.69		39.412		-0.15525		6.95
1.345		-0.1558	0.003116	0.0089		250.92		0.7		39.559		-0.15575		7
1.35		-0.1568	0.003136	0.0065		250.92		0.7		39.706		-0.15675		7.05
1.35		-0.1575	0.00315	0.0096		250.92		0.7		39.706		-0.1575		7.1
1.35		-0.1583	0.003166	0.0145		250.93		0.71		39.706		-0.15825		7.15
1.35		-0.159	0.00318	0.0182		250.93		0.71		39.706		-0.159		7.2
1.355		-0.16	0.0032	0.0139		250.94		0.72		39.853		-0.16		7.25
1.365		-0.1605	0.00321	0.011		250.94		0.72		40.147		-0.1605		7.3
1.365		-0.1615	0.00323	0.0136		250.95		0.73		40.147		-0.1615		7.35
1.37		-0.1625	0.00325	0.0148		250.95		0.73		40.294		-0.1625		7.4
1.375		-0.1635	0.00327	0.0158		250.95		0.73		40.441		-0.1635		7.45
1.38		-0.164	0.00328	0.0118		250.96		0.74		40.588		-0.164		7.5
1.385		-0.165	0.0033	0.0079		250.96		0.74		40.735		-0.165		7.55
1.4		-0.166	0.00332	0.0126		250.97		0.75		41.176		-0.166		7.6
1.4		-0.1668	0.003336	0.0217		250.97		0.75		41.176		-0.16675		7.65
1.405		-0.1673	0.003346	0.0214		250.98		0.76		41.324		-0.16725		7.7
1.41		-0.1683	0.003366	0.0181		250.98		0.76		41.471		-0.16825		7.75
1.41		-0.1693	0.003386	0.0127		250.98		0.76		41.471		-0.16925		7.8
1.42		-0.1698	0.003396	0.0142		250.99		0.77		41.765		-0.16975		7.85
1.43		-0.1705	0.00341	0.0142		250.99		0.77		42.059		-0.1705		7.9
1.43		-0.1718	0.003436	0.0105		251		0.78		42.059		-0.17175		7.95
1.43		-0.1725	0.00345	0.0089		251		0.78		42.059		-0.1725		8
1.435		-0.1733	0.003466	0.0193		251		0.78		42.206		-0.17325		8.05
1.44		-0.174	0.00348	0.0131		251.01		0.79		42.353		-0.174		8.1
1.445		-0.175	0.0035	0.0101		251.01		0.79		42.5		-0.175		8.15
1.45		-0.176	0.00352	0.0074		251.02		0.8		42.647		-0.176		8.2
1.45		-0.1765	0.00353	0.0056		251.02		0.8		42.647		-0.1765		8.25
1.455		-0.1775	0.00355	0.0083		251.02		0.8		42.794		-0.1775		8.3
1.465		-0.1785	0.00357	0.0125		251.03		0.81		43.088		-0.1785		8.35
1.47		-0.1788	0.003576	0.0114		251.03		0.81		43.235		-0.17875		8.4
1.465		-0.1798	0.003596	0.0162		251.04		0.82		43.088		-0.17975		8.45
1.47		-0.1808	0.003616	0.0154		251.04		0.82		43.235		-0.18075		8.5
1.48		-0.1818	0.003636	0.0095		251.05		0.83		43.529		-0.18175		8.55
1.49		-0.1823	0.003646	0.0126		251.05		0.83		43.824		-0.18225		8.6
1.495		-0.1833	0.003666	0.0137		251.05		0.83		43.971		-0.18325		8.65
1.5		-0.184	0.00368	0.0175		251.06		0.84		44.118		-0.184		8.7
1.505		-0.1848	0.003696	0.0205		251.06		0.84		44.265		-0.18475		8.75
1.505		-0.1855	0.00371	0.0164		251.07		0.85		44.265		-0.1855		8.8
1.505		-0.1865	0.00373	0.0088		251.07		0.85		44.265		-0.1865		8.85
1.515		-0.187	0.00374	0.0085		251.07		0.85		44.559		-0.187		8.9
1.52		-0.188	0.00376	0.0137		251.08		0.86		44.706		-0.188		8.95
1.525		-0.1888	0.003776	0.0214		251.08		0.86		44.853		-0.18875		9
1.53		-0.1898	0.003796	0.0136		251.09		0.87		45		-0.18975		9.05
1.53		-0.1903	0.003806	0.0131		251.09		0.87		45		-0.19025		9.1
1.53		-0.1913	0.003826	0.013		251.1		0.88		45		-0.19125		9.15
1.525		-0.1923	0.003846	0.0115		251.1		0.88		44.853		-0.19225		9.2
1.53		-0.1933	0.003866	0.0115		251.1		0.88		45		-0.19325		9.25
1.54		-0.1938	0.003876	0.0088		251.11		0.89		45.294		-0.19375		9.3
1.545		-0.1948	0.003896	0.0096		251.11		0.89		45.441		-0.19475		9.35
1.55		-0.1955	0.00391	0.0085		251.12		0.9		45.588		-0.1955		9.4
1.555		-0.196	0.00392	0.0117		251.12		0.9		45.735		-0.196		9.45
1.565		-0.197	0.00394	0.0096		251.12		0.9		46.029		-0.197		9.5
1.565		-0.198	0.00396	0.012		251.13		0.91		46.029		-0.198		9.55
1.57		-0.1983	0.003966	0.0137		251.13		0.91		46.176		-0.19825		9.6
1.58		-0.1993	0.003986	0.0165		251.14		0.92		46.471		-0.19925		9.65
1.58		-0.2003	0.004006	0.0167		251.14		0.92		46.471		-0.20025		9.7
1.59		-0.2013	0.004026	0.0145		251.15		0.93		46.765		-0.20125		9.75
1.59		-0.2018	0.004036	0.0145		251.15		0.93		46.765		-0.20175		9.8
1.59		-0.2028	0.004056	0.0106		251.15		0.93		46.765		-0.20275		9.85
1.59		-0.203	0.00406	0.0085		251.16		0.94		46.765		-0.203		9.9
1.595		-0.204	0.00408	0.0144		251.16		0.94		46.912		-0.204		9.95
1.605		-0.2048	0.004096	0.0178		251.17		0.95		47.206		-0.20475		10
1.605		-0.2053	0.004106	0.0142		251.17		0.95		47.206		-0.20525		10.05
1.605		-0.2063	0.004126	0.0118		251.18		0.96		47.206		-0.20625		10.1
1.605		-0.207	0.00414	0.016		251.18		0.96		47.206		-0.207		10.15
1.61		-0.2075	0.00415	0.0164		251.18		0.96		47.353		-0.2075		10.2
1.62		-0.2085	0.00417	0.0161		251.19		0.97		47.647		-0.2085		10.25
1.625		-0.209	0.00418	0.0175		251.19		0.97		47.794		-0.209		10.3
1.63		-0.2098	0.004196	0.0168		251.2		0.98		47.941		-0.20975		10.35
1.625		-0.2105	0.00421	0.0116		251.2		0.98		47.794		-0.2105		10.4
1.625		-0.211	0.00422	0.013		251.2		0.98		47.794		-0.211		10.45
1.635		-0.2118	0.004236	0.0173		251.21		0.99		48.088		-0.21175		10.5
1.635		-0.2123	0.004246	0.0207		251.21		0.99		48.088		-0.21225		10.55
1.64		-0.213	0.00426	0.0239		251.22		1		48.235		-0.213		10.6
1.645		-0.214	0.00428	0.0195		251.22		1		48.382		-0.214		10.65
1.65		-0.2143	0.004286	0.0154		251.23		1.01		48.529		-0.21425		10.7
1.655		-0.2155	0.00431	0.0207		251.23		1.01		48.676		-0.2155		10.75
1.66		-0.2158	0.004316	0.0179		251.23		1.01		48.824		-0.21575		10.8
1.66		-0.2168	0.004336	0.0187		251.24		1.02		48.824		-0.21675		10.85
1.66		-0.217	0.00434	0.0158		251.24		1.02		48.824		-0.217		10.9
1.66		-0.2178	0.004356	0.0186		251.25		1.03		48.824		-0.21775		10.95
1.665		-0.2183	0.004366	0.0132		251.25		1.03		48.971		-0.21825		11
1.68		-0.219	0.00438	0.0142		251.25		1.03		49.412		-0.219		11.05
1.675		-0.2193	0.004386	0.0158		251.26		1.04		49.265		-0.21925		11.1
1.665		-0.22	0.0044	0.0098		251.26		1.04		48.971		-0.22		11.15
1.675		-0.2203	0.004406	0.0084		251.27		1.05		49.265		-0.22025		11.2
1.68		-0.2213	0.004426	0.0192		251.27		1.05		49.412		-0.22125		11.25
1.685		-0.2215	0.00443	0.0183		251.28		1.06		49.559		-0.2215		11.3
1.685		-0.2225	0.00445	0.0151		251.28		1.06		49.559		-0.2225		11.35
1.69		-0.2228	0.004456	0.0203		251.28		1.06		49.706		-0.22275		11.4
1.695		-0.2235	0.00447	0.0229		251.29		1.07		49.853		-0.2235		11.45
1.7		-0.2245	0.00449	0.0218		251.29		1.07		50		-0.2245		11.5
1.705		-0.225	0.0045	0.017		251.3		1.08		50.147		-0.225		11.55
1.705		-0.2258	0.004516	0.0185		251.3		1.08		50.147		-0.22575		11.6
1.71		-0.2268	0.004536	0.0183		251.3		1.08		50.294		-0.22675		11.65
1.715		-0.2273	0.004546	0.0177		251.31		1.09		50.441		-0.22725		11.7
1.715		-0.2283	0.004566	0.0104		251.31		1.09		50.441		-0.22825		11.75
1.715		-0.2285	0.00457	0.0024		251.32		1.1		50.441		-0.2285		11.8
1.72		-0.2293	0.004586	0.007		251.32		1.1		50.588		-0.22925		11.85
1.725		-0.2293	0.004586	0.0136		251.32		1.1		50.735		-0.22925		11.9
1.725		-0.2298	0.004596	0.0211		251.33		1.11		50.735		-0.22975		11.95
1.725		-0.2305	0.00461	0.0142		251.33		1.11		50.735		-0.2305		12
1.73		-0.2313	0.004626	0.0118		251.34		1.12		50.882		-0.23125		12.05
1.735		-0.2318	0.004636	0.0157		251.34		1.12		51.029		-0.23175		12.1
1.73		-0.2325	0.00465	0.0179		251.35		1.13		50.882		-0.2325		12.15
1.735		-0.233	0.00466	0.0166		251.35		1.13		51.029		-0.233		12.2
1.74		-0.234	0.00468	0.0164		251.35		1.13		51.176		-0.234		12.25
1.75		-0.2348	0.004696	0.0153		251.36		1.14		51.471		-0.23475		12.3
1.745		-0.2355	0.00471	0.0143		251.36		1.14		51.324		-0.2355		12.35
1.75		-0.2363	0.004726	0.0137		251.37		1.15		51.471		-0.23625		12.4
1.765		-0.2373	0.004746	0.0149		251.37		1.15		51.912		-0.23725		12.45
1.775		-0.2378	0.004756	0.0143		251.38		1.16		52.206		-0.23775		12.5
1.785		-0.2388	0.004776	0.0157		251.38		1.16		52.5		-0.23875		12.55
1.78		-0.2398	0.004796	0.0176		251.38		1.16		52.353		-0.23975		12.6
1.78		-0.2405	0.00481	0.0214		251.39		1.17		52.353		-0.2405		12.65
1.785		-0.241	0.00482	0.0202		251.39		1.17		52.5		-0.241		12.7
1.795		-0.242	0.00484	0.0158		251.4		1.18		52.794		-0.242		12.75
1.795		-0.243	0.00486	0.014		251.4		1.18		52.794		-0.243		12.8
1.8		-0.2435	0.00487	0.0158		251.4		1.18		52.941		-0.2435		12.85
1.805		-0.2445	0.00489	0.0217		251.41		1.19		53.088		-0.2445		12.9
1.81		-0.2455	0.00491	0.018		251.41		1.19		53.235		-0.2455		12.95
1.82		-0.2465	0.00493	0.0107		251.42		1.2		53.529		-0.2465		13
1.82		-0.247	0.00494	0.0107		251.42		1.2		53.529		-0.247		13.05
1.825		-0.2478	0.004956	0.0158		251.43		1.21		53.676		-0.24775		13.1
1.82		-0.2488	0.004976	0.0153		251.43		1.21		53.529		-0.24875		13.15
1.83		-0.2493	0.004986	0.0126		251.43		1.21		53.824		-0.24925		13.2
1.835		-0.2505	0.00501	0.0067		251.44		1.22		53.971		-0.2505		13.25
1.84		-0.251	0.00502	0.0051		251.44		1.22		54.118		-0.251		13.3
1.845		-0.2523	0.005046	0.0091		251.45		1.23		54.265		-0.25225		13.35
1.85		-0.253	0.00506	0.0087		251.45		1.23		54.412		-0.253		13.4
1.86		-0.2538	0.005076	0.0118		251.45		1.23		54.706		-0.25375		13.45
1.865		-0.2548	0.005096	0.0162		251.46		1.24		54.853		-0.25475		13.5
1.865		-0.2555	0.00511	0.019		251.46		1.24		54.853		-0.2555		13.55
1.865		-0.2563	0.005126	0.0229		251.47		1.25		54.853		-0.25625		13.6
1.875		-0.257	0.00514	0.0234		251.47		1.25		55.147		-0.257		13.65
1.88		-0.258	0.00516	0.0252		251.47		1.25		55.294		-0.258		13.7
1.88		-0.2588	0.005176	0.0153		251.48		1.26		55.294		-0.25875		13.75
1.89		-0.2595	0.00519	0.0099		251.48		1.26		55.588		-0.2595		13.8
1.89		-0.2605	0.00521	0.0125		251.49		1.27		55.588		-0.2605		13.85
1.89		-0.2613	0.005226	0.0168		251.49		1.27		55.588		-0.26125		13.9
1.9		-0.262	0.00524	0.0154		251.5		1.28		55.882		-0.262		13.95
1.905		-0.2625	0.00525	0.0094		251.5		1.28		56.029		-0.2625		14
1.905		-0.2638	0.005276	0.0068		251.51		1.29		56.029		-0.26375		14.05
1.91		-0.2645	0.00529	0.0113		251.51		1.29		56.176		-0.2645		14.1
1.915		-0.2653	0.005306	0.0153		251.51		1.29		56.324		-0.26525		14.15
1.92		-0.2663	0.005326	0.0105		251.52		1.3		56.471		-0.26625		14.2
1.92		-0.267	0.00534	0.0104		251.52		1.3		56.471		-0.267		14.25
1.92		-0.2675	0.00535	0.0139		251.52		1.3		56.471		-0.2675		14.3
1.925		-0.2683	0.005366	0.016		251.53		1.31		56.618		-0.26825		14.35
1.935		-0.269	0.00538	0.0184		251.53		1.31		56.912		-0.269		14.4
1.945		-0.2703	0.005406	0.0136		251.54		1.32		57.206		-0.27025		14.45
1.945		-0.271	0.00542	0.0119		251.54		1.32		57.206		-0.271		14.5
1.955		-0.272	0.00544	0.0205		251.55		1.33		57.5		-0.272		14.55
1.955		-0.2728	0.005456	0.025		251.55		1.33		57.5		-0.27275		14.6
1.965		-0.2735	0.00547	0.0204		251.55		1.33		57.794		-0.2735		14.65
1.965		-0.274	0.00548	0.0096		251.56		1.34		57.794		-0.274		14.7
1.97		-0.2748	0.005496	0.0091		251.56		1.34		57.941		-0.27475		14.75
1.965		-0.2755	0.00551	0.0098		251.57		1.35		57.794		-0.2755		14.8
1.975		-0.2765	0.00553	0.0112		251.57		1.35		58.088		-0.2765		14.85
1.99		-0.2773	0.005546	0.0118		251.58		1.36		58.529		-0.27725		14.9
1.99		-0.278	0.00556	0.0141		251.58		1.36		58.529		-0.278		14.95
1.985		-0.279	0.00558	0.0114		251.58		1.36		58.382		-0.279		15
1.99		-0.2798	0.005596	0.0175		251.59		1.37		58.529		-0.27975		15.05
1.995		-0.2805	0.00561	0.0229		251.59		1.37		58.676		-0.2805		15.1
2		-0.2812	0.005624	0.0199		251.6		1.38		58.824		-0.28125		15.15
2		-0.2823	0.005646	0.0147		251.6		1.38		58.824		-0.28225		15.2
2.005		-0.283	0.00566	0.0113		251.6		1.38		58.971		-0.283		15.25
2.01		-0.2838	0.005676	0.0109		251.61		1.39		59.118		-0.28375		15.3
2.015		-0.2843	0.005686	0.0107		251.61		1.39		59.265		-0.28425		15.35
2.02		-0.285	0.0057	0.0165		251.62		1.4		59.412		-0.285		15.4
2.025		-0.2863	0.005726	0.0221		251.62		1.4		59.559		-0.28625		15.45
2.02		-0.2868	0.005736	0.0186		251.63		1.41		59.412		-0.28675		15.5
2.025		-0.2875	0.00575	0.0165		251.63		1.41		59.559		-0.2875		15.55
2.035		-0.2882	0.005764	0.0137		251.63		1.41		59.853		-0.28825		15.6
2.045		-0.2895	0.00579	0.0089		251.64		1.42		60.147		-0.2895		15.65
2.035		-0.29	0.0058	0.0105		251.64		1.42		59.853		-0.29		15.7
2.045		-0.2908	0.005816	0.0131		251.65		1.43		60.147		-0.29075		15.75
2.05		-0.2915	0.00583	0.0092		251.65		1.43		60.294		-0.2915		15.8
2.055		-0.2925	0.00585	0.0106		251.65		1.43		60.441		-0.2925		15.85
2.06		-0.2933	0.005866	0.0067		251.66		1.44		60.588		-0.29325		15.9
2.06		-0.294	0.00588	0.0085		251.66		1.44		60.588		-0.294		15.95
2.065		-0.2945	0.00589	0.0108		251.67		1.45		60.735		-0.2945		16
2.07		-0.2958	0.005916	0.0171		251.67		1.45		60.882		-0.29575		16.05
2.075		-0.2965	0.00593	0.0109		251.68		1.46		61.029		-0.2965		16.1
2.075		-0.297	0.00594	0.008		251.68		1.46		61.029		-0.297		16.15
2.08		-0.2978	0.005956	0.0159		251.68		1.46		61.176		-0.29775		16.2
2.085		-0.299	0.00598	0.0131		251.69		1.47		61.324		-0.299		16.25
2.09		-0.2995	0.00599	0.0086		251.69		1.47		61.471		-0.2995		16.3
2.09		-0.3003	0.006006	0.0117		251.7		1.48		61.471		-0.30025		16.35
2.09		-0.301	0.00602	0.0133		251.7		1.48		61.471		-0.301		16.4
2.09		-0.302	0.00604	0.0175		251.7		1.48		61.471		-0.302		16.45
2.1		-0.3028	0.006056	0.0138		251.71		1.49		61.765		-0.30275		16.5
2.105		-0.3035	0.00607	0.0067		251.71		1.49		61.912		-0.3035		16.55
2.11		-0.304	0.00608	0.0058		251.72		1.5		62.059		-0.304		16.6
2.115		-0.3053	0.006106	0.015		251.72		1.5		62.206		-0.30525		16.65
2.12		-0.306	0.00612	0.0135		251.72		1.5		62.353		-0.306		16.7
2.12		-0.3068	0.006136	0.0147		251.73		1.51		62.353		-0.30675		16.75
2.12		-0.3073	0.006146	0.0146		251.73		1.51		62.353		-0.30725		16.8
2.125		-0.308	0.00616	0.0075		251.74		1.52		62.5		-0.308		16.85
2.13		-0.309	0.00618	0.0091		251.74		1.52		62.647		-0.309		16.9
2.13		-0.3098	0.006196	0.0149		251.75		1.53		62.647		-0.30975		16.95
2.14		-0.3105	0.00621	0.0193		251.75		1.53		62.941		-0.3105		17
2.145		-0.311	0.00622	0.018		251.75		1.53		63.088		-0.311		17.05
2.145		-0.3118	0.006236	0.0103		251.76		1.54		63.088		-0.31175		17.1
2.145		-0.313	0.00626	0.0082		251.76		1.54		63.088		-0.313		17.15
2.155		-0.3138	0.006276	0.0056		251.77		1.55		63.382		-0.31375		17.2
2.165		-0.3143	0.006286	0.0083		251.77		1.55		63.676		-0.31425		17.25
2.17		-0.315	0.0063	0.0158		251.78		1.56		63.824		-0.315		17.3
2.17		-0.3158	0.006316	0.0233		251.78		1.56		63.824		-0.31575		17.35
2.17		-0.3168	0.006336	0.0215		251.78		1.56		63.824		-0.31675		17.4
2.17		-0.3175	0.00635	0.0149		251.79		1.57		63.824		-0.3175		17.45
2.175		-0.318	0.00636	0.0079		251.79		1.57		63.971		-0.318		17.5
2.185		-0.3188	0.006376	0.0116		251.8		1.58		64.265		-0.31875		17.55
2.195		-0.3195	0.00639	0.0145		251.8		1.58		64.559		-0.3195		17.6
2.195		-0.3205	0.00641	0.0112		251.8		1.58		64.559		-0.3205		17.65
2.2		-0.3208	0.006416	0.0119		251.81		1.59		64.706		-0.32075		17.7
2.195		-0.322	0.00644	0.0099		251.81		1.59		64.559		-0.322		17.75
2.2		-0.3225	0.00645	0.0085		251.82		1.6		64.706		-0.3225		17.8
2.205		-0.3233	0.006466	0.0102		251.82		1.6		64.853		-0.32325		17.85
2.21		-0.3238	0.006476	0.0115		251.83		1.61		65		-0.32375		17.9
2.21		-0.3245	0.00649	0.0121		251.83		1.61		65		-0.3245		17.95
2.21		-0.3253	0.006506	0.0187		251.83		1.61		65		-0.32525		18
2.215		-0.3258	0.006516	0.0174		251.84		1.62		65.147		-0.32575		18.05
2.22		-0.3265	0.00653	0.0158		251.84		1.62		65.294		-0.3265		18.1
2.22		-0.3273	0.006546	0.0151		251.85		1.63		65.294		-0.32725		18.15
2.23		-0.3278	0.006556	0.0173		251.85		1.63		65.588		-0.32775		18.2
2.23		-0.3285	0.00657	0.0184		251.86		1.64		65.588		-0.3285		18.25
2.23		-0.329	0.00658	0.0187		251.86		1.64		65.588		-0.329		18.3
2.235		-0.3298	0.006596	0.0212		251.86		1.64		65.735		-0.32975		18.35
2.24		-0.3308	0.006616	0.0227		251.87		1.65		65.882		-0.33075		18.4
2.235		-0.331	0.00662	0.0184		251.87		1.65		65.735		-0.331		18.45
2.24		-0.3315	0.00663	0.0117		251.87		1.65		65.882		-0.3315		18.5
2.245		-0.3323	0.006646	0.0108		251.88		1.66		66.029		-0.33225		18.55
2.25		-0.3323	0.006646	0.0091		251.88		1.66		66.176		-0.33225		18.6
2.25		-0.3333	0.006666	0.0091		251.89		1.67		66.176		-0.33325		18.65
2.255		-0.3335	0.00667	0.0106		251.89		1.67		66.324		-0.3335		18.7
2.255		-0.334	0.00668	0.012		251.9		1.68		66.324		-0.334		18.75
2.255		-0.3348	0.006696	0.0116		251.9		1.68		66.324		-0.33475		18.8
2.255		-0.3353	0.006706	0.0187		251.91		1.69		66.324		-0.33525		18.85
2.26		-0.336	0.00672	0.0147		251.91		1.69		66.471		-0.336		18.9
2.26		-0.336	0.00672	0.0187		251.91		1.69		66.471		-0.336		18.95
2.26		-0.3368	0.006736	0.0144		251.92		1.7		66.471		-0.33675		19
2.26		-0.3373	0.006746	0.0109		251.92		1.7		66.471		-0.33725		19.05
2.26		-0.3378	0.006756	0.0123		251.92		1.7		66.471		-0.33775		19.1
2.26		-0.338	0.00676	0.0124		251.93		1.71		66.471		-0.338		19.15
2.265		-0.3385	0.00677	0.0123		251.93		1.71		66.618		-0.3385		19.2
2.265		-0.3393	0.006786	0.0195		251.94		1.72		66.618		-0.33925		19.25
2.275		-0.3398	0.006796	0.0202		251.94		1.72		66.912		-0.33975		19.3
2.275		-0.3405	0.00681	0.0184		251.95		1.73		66.912		-0.3405		19.35
2.275		-0.341	0.00682	0.0133		251.95		1.73		66.912		-0.341		19.4
2.28		-0.3418	0.006836	0.0108		251.95		1.73		67.059		-0.34175		19.45
2.28		-0.3423	0.006846	0.009		251.96		1.74		67.059		-0.34225		19.5
2.28		-0.343	0.00686	0.0096		251.96		1.74		67.059		-0.343		19.55
2.29		-0.3435	0.00687	0.0114		251.97		1.75		67.353		-0.3435		19.6
2.295		-0.3443	0.006886	0.0162		251.97		1.75		67.5		-0.34425		19.65
2.3		-0.345	0.0069	0.0158		251.98		1.76		67.647		-0.345		19.7
2.305		-0.3455	0.00691	0.0108		251.98		1.76		67.794		-0.3455		19.75
2.305		-0.3463	0.006926	0.0132		251.98		1.76		67.794		-0.34625		19.8
2.305		-0.347	0.00694	0.0112		251.99		1.77		67.794		-0.347		19.85
2.31		-0.348	0.00696	0.0112		251.99		1.77		67.941		-0.348		19.9
2.325		-0.3488	0.006976	0.0112		252		1.78		68.382		-0.34875		19.95
2.325		-0.3495	0.00699	0.0103		252		1.78		68.382		-0.3495		20
2.325		-0.35	0.007	0.0093		252		1.78		68.382		-0.35		20.05
2.33		-0.3508	0.007016	0.0149		252.01		1.79		68.529		-0.35075		20.1
2.335		-0.352	0.00704	0.0152		252.01		1.79		68.676		-0.352		20.15
2.34		-0.3525	0.00705	0.0102		252.02		1.8		68.824		-0.3525		20.2
2.35		-0.3538	0.007076	0.0177		252.02		1.8		69.118		-0.35375		20.25
2.36		-0.3545	0.00709	0.0157		252.03		1.81		69.412		-0.3545		20.3
2.365		-0.3553	0.007106	0.0157		252.03		1.81		69.559		-0.35525		20.35
2.365		-0.3563	0.007126	0.016		252.03		1.81		69.559		-0.35625		20.4
2.365		-0.357	0.00714	0.0134		252.04		1.82		69.559		-0.357		20.45
2.37		-0.3578	0.007156	0.0089		252.04		1.82		69.706		-0.35775		20.5
2.37		-0.3585	0.00717	0.0137		252.05		1.83		69.706		-0.3585		20.55
2.375		-0.3595	0.00719	0.0163		252.05		1.83		69.853		-0.3595		20.6
2.385		-0.3603	0.007206	0.0176		252.05		1.83		70.147		-0.36025		20.65
2.385		-0.361	0.00722	0.0118		252.06		1.84		70.147		-0.361		20.7
2.39		-0.3623	0.007246	0.0055		252.06		1.84		70.294		-0.36225		20.75
2.395		-0.3628	0.007256	0.0051		252.07		1.85		70.441		-0.36275		20.8
2.395		-0.364	0.00728	0.0047		252.07		1.85		70.441		-0.364		20.85
2.405		-0.3648	0.007296	0.0136		252.07		1.85		70.735		-0.36475		20.9
2.405		-0.3655	0.00731	0.0157		252.08		1.86		70.735		-0.3655		20.95
2.415		-0.3665	0.00733	0.0156		252.08		1.86		71.029		-0.3665		21
2.42		-0.3673	0.007346	0.0146		252.09		1.87		71.176		-0.36725		21.05
2.425		-0.368	0.00736	0.0154		252.09		1.87		71.324		-0.368		21.1
2.42		-0.3693	0.007386	0.0199		252.1		1.88		71.176		-0.36925		21.15
2.425		-0.3698	0.007396	0.0195		252.1		1.88		71.324		-0.36975		21.2
2.435		-0.371	0.00742	0.0182		252.1		1.88		71.618		-0.371		21.25
2.44		-0.3718	0.007436	0.0212		252.11		1.89		71.765		-0.37175		21.3
2.44		-0.3725	0.00745	0.0137		252.11		1.89		71.765		-0.3725		21.35
2.445		-0.3735	0.00747	0.0093		252.12		1.9		71.912		-0.3735		21.4
2.455		-0.3743	0.007486	0.016		252.12		1.9		72.206		-0.37425		21.45
2.46		-0.375	0.0075	0.0218		252.12		1.9		72.353		-0.375		21.5
2.465		-0.3763	0.007526	0.0223		252.13		1.91		72.5		-0.37625		21.55
2.47		-0.3768	0.007536	0.0179		252.13		1.91		72.647		-0.37675		21.6
2.465		-0.378	0.00756	0.0173		252.14		1.92		72.5		-0.378		21.65
2.475		-0.3788	0.007576	0.0208		252.14		1.92		72.794		-0.37875		21.7
2.485		-0.3795	0.00759	0.0223		252.15		1.93		73.088		-0.3795		21.75
2.485		-0.3805	0.00761	0.0197		252.15		1.93		73.088		-0.3805		21.8
2.49		-0.3813	0.007626	0.0132		252.15		1.93		73.235		-0.38125		21.85
2.495		-0.382	0.00764	0.0114		252.16		1.94		73.382		-0.382		21.9
2.495		-0.3833	0.007666	0.0171		252.16		1.94		73.382		-0.38325		21.95
2.495		-0.384	0.00768	0.0173		252.17		1.95		73.382		-0.384		22
2.51		-0.385	0.0077	0.012		252.17		1.95		73.824		-0.385		22.05
2.515		-0.3858	0.007716	0.0092		252.18		1.96		73.971		-0.38575		22.1
2.515		-0.3865	0.00773	0.0112		252.18		1.96		73.971		-0.3865		22.15
2.525		-0.3873	0.007746	0.0195		252.18		1.96		74.265		-0.38725		22.2
2.525		-0.3883	0.007766	0.0171		252.19		1.97		74.265		-0.38825		22.25
2.53		-0.389	0.00778	0.0131		252.19		1.97		74.412		-0.389		22.3
2.535		-0.3903	0.007806	0.0157		252.2		1.98		74.559		-0.39025		22.35
2.54		-0.391	0.00782	0.0196		252.2		1.98		74.706		-0.391		22.4
2.54		-0.392	0.00784	0.0171		252.2		1.98		74.706		-0.392		22.45
2.545		-0.3928	0.007856	0.0184		252.21		1.99		74.853		-0.39275		22.5
2.545		-0.394	0.00788	0.0179		252.21		1.99		74.853		-0.394		22.55
2.55		-0.3948	0.007896	0.0181		252.22		2		75		-0.39475		22.6
2.56		-0.3955	0.00791	0.0123		252.22		2		75.294		-0.3955		22.65
2.575		-0.3965	0.00793	0.0115		252.23		2.01		75.735		-0.3965		22.7
2.57		-0.3973	0.007946	0.0094		252.23		2.01		75.588		-0.39725		22.75
2.57		-0.398	0.00796	0.0102		252.23		2.01		75.588		-0.398		22.8
2.575		-0.3988	0.007976	0.0097		252.24		2.02		75.735		-0.39875		22.85
2.585		-0.3998	0.007996	0.0169		252.24		2.02		76.029		-0.39975		22.9
2.59		-0.401	0.00802	0.0188		252.25		2.03		76.176		-0.401		22.95
2.595		-0.4018	0.008036	0.0215		252.25		2.03		76.324		-0.40175		23
2.595		-0.4025	0.00805	0.0173		252.25		2.03		76.324		-0.4025		23.05
2.595		-0.4035	0.00807	0.0182		252.26		2.04		76.324		-0.4035		23.1
2.605		-0.4043	0.008086	0.0221		252.26		2.04		76.618		-0.40425		23.15
2.61		-0.405	0.0081	0.0221		252.27		2.05		76.765		-0.405		23.2
2.61		-0.4063	0.008126	0.0149		252.27		2.05		76.765		-0.40625		23.25
2.615		-0.4068	0.008136	0.0105		252.27		2.05		76.912		-0.40675		23.3
2.625		-0.4075	0.00815	0.0134		252.28		2.06		77.206		-0.4075		23.35
2.63		-0.4088	0.008176	0.0134		252.28		2.06		77.353		-0.40875		23.4
2.63		-0.4095	0.00819	0.0119		252.29		2.07		77.353		-0.4095		23.45
2.64		-0.4105	0.00821	0.0139		252.29		2.07		77.647		-0.4105		23.5
2.645		-0.4113	0.008226	0.0133		252.3		2.08		77.794		-0.41125		23.55
2.65		-0.412	0.00824	0.0141		252.3		2.08		77.941		-0.412		23.6
2.655		-0.4133	0.008266	0.0148		252.3		2.08		78.088		-0.41325		23.65
2.655		-0.414	0.00828	0.0105		252.31		2.09		78.088		-0.414		23.7
2.655		-0.415	0.0083	0.0091		252.31		2.09		78.088		-0.415		23.75
2.655		-0.4158	0.008316	0.0132		252.32		2.1		78.088		-0.41575		23.8
2.66		-0.4165	0.00833	0.0147		252.32		2.1		78.235		-0.4165		23.85
2.67		-0.4178	0.008356	0.0124		252.32		2.1		78.529		-0.41775		23.9
2.67		-0.4185	0.00837	0.0144		252.33		2.11		78.529		-0.4185		23.95
2.675		-0.4195	0.00839	0.0177		252.33		2.11		78.676		-0.4195		24
2.68		-0.4203	0.008406	0.0226		252.34		2.12		78.824		-0.42025		24.05
2.685		-0.4215	0.00843	0.0174		252.34		2.12		78.971		-0.4215		24.1
2.695		-0.4223	0.008446	0.0146		252.35		2.13		79.265		-0.42225		24.15
2.7		-0.4228	0.008456	0.0116		252.35		2.13		79.412		-0.42275		24.2
2.705		-0.424	0.00848	0.017		252.35		2.13		79.559		-0.424		24.25
2.71		-0.4248	0.008496	0.0181		252.36		2.14		79.706		-0.42475		24.3
2.71		-0.4255	0.00851	0.0132		252.36		2.14		79.706		-0.4255		24.35
2.715		-0.4268	0.008536	0.0101		252.37		2.15		79.853		-0.42675		24.4
2.72		-0.4278	0.008556	0.0124		252.37		2.15		80		-0.42775		24.45
2.725		-0.4285	0.00857	0.0159		252.38		2.16		80.147		-0.4285		24.5
2.735		-0.4293	0.008586	0.013		252.38		2.16		80.441		-0.42925		24.55
2.735		-0.4305	0.00861	0.0118		252.38		2.16		80.441		-0.4305		24.6
2.74		-0.4313	0.008626	0.0117		252.39		2.17		80.588		-0.43125		24.65
2.745		-0.4323	0.008646	0.0026		252.39		2.17		80.735		-0.43225		24.7
2.75		-0.433	0.00866	0.0016		252.4		2.18		80.882		-0.433		24.75
2.755		-0.4338	0.008676	0.0037		252.4		2.18		81.029		-0.43375		24.8
2.755		-0.435	0.0087	0.0111		252.4		2.18		81.029		-0.435		24.85
2.755		-0.4355	0.00871	0.0136		252.41		2.19		81.029		-0.4355		24.9
2.755		-0.4363	0.008726	0.0205		252.41		2.19		81.029		-0.43625		24.95
2.76		-0.4375	0.00875	0.0161		252.42		2.2		81.176		-0.4375		25
2.77		-0.4388	0.008776	0.0108		252.42		2.2		81.471		-0.43875		25.05
2.775		-0.4395	0.00879	0.0075		252.43		2.21		81.618		-0.4395		25.1
2.775		-0.44	0.0088	0.0123		252.43		2.21		81.618		-0.44		25.15
2.78		-0.4413	0.008826	0.0166		252.43		2.21		81.765		-0.44125		25.2
2.78		-0.442	0.00884	0.0185		252.44		2.22		81.765		-0.442		25.25
2.79		-0.4425	0.00885	0.0194		252.44		2.22		82.059		-0.4425		25.3
2.795		-0.4438	0.008876	0.0175		252.44		2.22		82.206		-0.44375		25.35
2.8		-0.4445	0.00889	0.0155		252.45		2.23		82.353		-0.4445		25.4
2.8		-0.4453	0.008906	0.0163		252.45		2.23		82.353		-0.44525		25.45
2.81		-0.4465	0.00893	0.0176		252.46		2.24		82.647		-0.4465		25.5
2.815		-0.4473	0.008946	0.0201		252.46		2.24		82.794		-0.44725		25.55
2.82		-0.4483	0.008966	0.0187		252.47		2.25		82.941		-0.44825		25.6
2.825		-0.4495	0.00899	0.0108		252.47		2.25		83.088		-0.4495		25.65
2.825		-0.4503	0.009006	0.0106		252.47		2.25		83.088		-0.45025		25.7
2.83		-0.451	0.00902	0.0157		252.48		2.26		83.235		-0.451		25.75
2.835		-0.4515	0.00903	0.0159		252.48		2.26		83.382		-0.4515		25.8
2.84		-0.4528	0.009056	0.0123		252.49		2.27		83.529		-0.45275		25.85
2.84		-0.4535	0.00907	0.0128		252.49		2.27		83.529		-0.4535		25.9
2.85		-0.4543	0.009086	0.0117		252.5		2.28		83.824		-0.45425		25.95
2.855		-0.4555	0.00911	0.0126		252.5		2.28		83.971		-0.4555		26
2.855		-0.4565	0.00913	0.0125		252.5		2.28		83.971		-0.4565		26.05
2.86		-0.4573	0.009146	0.0102		252.51		2.29		84.118		-0.45725		26.1
2.865		-0.4585	0.00917	0.0047		252.51		2.29		84.265		-0.4585		26.15
2.88		-0.4593	0.009186	0.0069		252.52		2.3		84.706		-0.45925		26.2
2.88		-0.46	0.0092	0.0121		252.52		2.3		84.706		-0.46		26.25
2.88		-0.461	0.00922	0.0187		252.52		2.3		84.706		-0.461		26.3
2.885		-0.4618	0.009236	0.0212		252.53		2.31		84.853		-0.46175		26.35
2.895		-0.4625	0.00925	0.017		252.53		2.31		85.147		-0.4625		26.4
2.9		-0.4638	0.009276	0.0145		252.54		2.32		85.294		-0.46375		26.45
2.9		-0.4645	0.00929	0.0125		252.54		2.32		85.294		-0.4645		26.5
2.9		-0.4655	0.00931	0.0161		252.55		2.33		85.294		-0.4655		26.55
2.905		-0.4663	0.009326	0.0211		252.55		2.33		85.441		-0.46625		26.6
2.915		-0.4675	0.00935	0.0185		252.55		2.33		85.735		-0.4675		26.65
2.92		-0.4683	0.009366	0.0164		252.56		2.34		85.882		-0.46825		26.7
2.925		-0.4695	0.00939	0.0168		252.56		2.34		86.029		-0.4695		26.75
2.925		-0.47	0.0094	0.0183		252.57		2.35		86.029		-0.47		26.8
2.925		-0.4713	0.009426	0.017		252.57		2.35		86.029		-0.47125		26.85
2.93		-0.472	0.00944	0.0122		252.58		2.36		86.176		-0.472		26.9
2.935		-0.4728	0.009456	0.012		252.58		2.36		86.324		-0.47275		26.95
2.935		-0.4738	0.009476	0.0122		252.58		2.36		86.324		-0.47375		27
2.94		-0.475	0.0095	0.0083		252.59		2.37		86.471		-0.475		27.05
2.945		-0.4758	0.009516	0.0049		252.59		2.37		86.618		-0.47575		27.1
2.95		-0.4765	0.00953	0.0124		252.6		2.38		86.765		-0.4765		27.15
2.955		-0.4773	0.009546	0.0148		252.6		2.38		86.912		-0.47725		27.2
2.955		-0.4783	0.009566	0.0146		252.6		2.38		86.912		-0.47825		27.25
2.96		-0.479	0.00958	0.0151		252.61		2.39		87.059		-0.479		27.3
2.975		-0.4803	0.009606	0.0171		252.61		2.39		87.5		-0.48025		27.35
2.975		-0.481	0.00962	0.0192		252.62		2.4		87.5		-0.481		27.4
2.98		-0.4823	0.009646	0.0154		252.62		2.4		87.647		-0.48225		27.45
2.99		-0.4828	0.009656	0.0125		252.63		2.41		87.941		-0.48275		27.5
2.985		-0.484	0.00968	0.0132		252.63		2.41		87.794		-0.484		27.55
2.99		-0.4848	0.009696	0.015		252.63		2.41		87.941		-0.48475		27.6
2.995		-0.486	0.00972	0.0166		252.64		2.42		88.088		-0.486		27.65
3		-0.4868	0.009736	0.0156		252.64		2.42		88.235		-0.48675		27.7
3.005		-0.4878	0.009756	0.0156		252.65		2.43		88.382		-0.48775		27.75
3.005		-0.4885	0.00977	0.015		252.65		2.43		88.382		-0.4885		27.8
3.01		-0.4893	0.009786	0.0114		252.65		2.43		88.529		-0.48925		27.85
3.015		-0.4905	0.00981	0.0112		252.66		2.44		88.676		-0.4905		27.9
3.02		-0.4913	0.009826	0.014		252.66		2.44		88.824		-0.49125		27.95
3.03		-0.4923	0.009846	0.0164		252.67		2.45		89.118		-0.49225		28
3.035		-0.493	0.00986	0.0194		252.67		2.45		89.265		-0.493		28.05
3.035		-0.4943	0.009886	0.018		252.68		2.46		89.265		-0.49425		28.1
3.04		-0.495	0.0099	0.006		252.68		2.46		89.412		-0.495		28.15
3.035		-0.4958	0.009916	0.0064		252.68		2.46		89.265		-0.49575		28.2
3.035		-0.4968	0.009936	0.0172		252.69		2.47		89.265		-0.49675		28.25
3.045		-0.498	0.00996	0.0153		252.69		2.47		89.559		-0.498		28.3
3.05		-0.4988	0.009976	0.0094		252.7		2.48		89.706		-0.49875		28.35
3.05		-0.4995	0.00999	0.0105		252.7		2.48		89.706		-0.4995		28.4
3.06		-0.5005	0.01001	0.0129		252.71		2.49		90		-0.5005		28.45
3.07		-0.5013	0.010026	0.013		252.71		2.49		90.294		-0.50125		28.5
3.07		-0.5023	0.010046	0.0077		252.71		2.49		90.294		-0.50225		28.55
3.075		-0.5035	0.01007	0.0114		252.72		2.5		90.441		-0.5035		28.6
3.08		-0.5045	0.01009	0.0148		252.72		2.5		90.588		-0.5045		28.65
3.085		-0.5053	0.010106	0.0164		252.72		2.5		90.735		-0.50525		28.7
3.09		-0.506	0.01012	0.0159		252.73		2.51		90.882		-0.506		28.75
3.095		-0.507	0.01014	0.0114		252.73		2.51		91.029		-0.507		28.8
3.105		-0.508	0.01016	0.0148		252.74		2.52		91.324		-0.508		28.85
3.105		-0.5088	0.010176	0.0174		252.74		2.52		91.324		-0.50875		28.9
3.11		-0.51	0.0102	0.0121		252.75		2.53		91.471		-0.51		28.95
3.115		-0.5105	0.01021	0.0149		252.75		2.53		91.618		-0.5105		29
3.115		-0.512	0.01024	0.0224		252.75		2.53		91.618		-0.512		29.05
3.115		-0.5128	0.010256	0.0251		252.76		2.54		91.618		-0.51275		29.1
3.12		-0.5138	0.010276	0.0193		252.76		2.54		91.765		-0.51375		29.15
3.13		-0.5145	0.01029	0.0076		252.77		2.55		92.059		-0.5145		29.2
3.135		-0.5158	0.010316	0.006		252.77		2.55		92.206		-0.51575		29.25
3.14		-0.5163	0.010326	0.0155		252.78		2.56		92.353		-0.51625		29.3
3.14		-0.5175	0.01035	0.0135		252.78		2.56		92.353		-0.5175		29.35
3.14		-0.5183	0.010366	0.0073		252.78		2.56		92.353		-0.51825		29.4
3.145		-0.5193	0.010386	0.0106		252.79		2.57		92.5		-0.51925		29.45
3.15		-0.5195	0.01039	0.0174		252.79		2.57		92.647		-0.5195		29.5
3.15		-0.5203	0.010406	0.0215		252.8		2.58		92.647		-0.52025		29.55
3.15		-0.521	0.01042	0.0214		252.8		2.58		92.647		-0.521		29.6
3.16		-0.5215	0.01043	0.0183		252.8		2.58		92.941		-0.5215		29.65
3.17		-0.5218	0.010436	0.0158		252.81		2.59		93.235		-0.52175		29.7
3.175		-0.5225	0.01045	0.0119		252.81		2.59		93.382		-0.5225		29.75
3.175		-0.5233	0.010466	0.0143		252.82		2.6		93.382		-0.52325		29.8
3.18		-0.5243	0.010486	0.0195		252.82		2.6		93.529		-0.52425		29.85
3.18		-0.525	0.0105	0.0221		252.83		2.61		93.529		-0.525		29.9
3.18		-0.5258	0.010516	0.0188		252.83		2.61		93.529		-0.52575		29.95
3.185		-0.5265	0.01053	0.0143		252.83		2.61		93.676		-0.5265		30
3.19		-0.5273	0.010546	0.0121		252.84		2.62		93.824		-0.52725		30.05
3.2		-0.5278	0.010556	0.0117		252.84		2.62		94.118		-0.52775		30.1
3.2		-0.5298	0.010596	0.0143		252.85		2.63		94.118		-0.52975		30.15
3.205		-0.531	0.01062	0.0139		252.85		2.63		94.265		-0.531		30.2
3.205		-0.5325	0.01065	0.0167		252.86		2.64		94.265		-0.5325		30.25
3.205		-0.5333	0.010666	0.0177		252.86		2.64		94.265		-0.53325		30.3
3.205		-0.5335	0.01067	0.0088		252.86		2.64		94.265		-0.5335		30.35
3.21		-0.5335	0.01067	0.0085		252.87		2.65		94.412		-0.5335		30.4
3.22		-0.534	0.01068	0.0132		252.87		2.65		94.706		-0.534		30.45
3.225		-0.5348	0.010696	0.0156		252.87		2.65		94.853		-0.53475		30.5
3.23		-0.5358	0.010716	0.0115		252.88		2.66		95		-0.53575		30.55
3.23		-0.5373	0.010746	0.0173		252.88		2.66		95		-0.53725		30.6
3.23		-0.5383	0.010766	0.018		252.89		2.67		95		-0.53825		30.65
3.235		-0.539	0.01078	0.0155		252.89		2.67		95.147		-0.539		30.7
3.23		-0.54	0.0108	0.0144		252.9		2.68		95		-0.54		30.75
3.24		-0.5408	0.010816	0.0158		252.9		2.68		95.294		-0.54075		30.8
3.24		-0.5415	0.01083	0.016		252.9		2.68		95.294		-0.5415		30.85
3.255		-0.5423	0.010846	0.0164		252.91		2.69		95.735		-0.54225		30.9
3.255		-0.543	0.01086	0.0161		252.91		2.69		95.735		-0.543		30.95
3.255		-0.5438	0.010876	0.0092		252.92		2.7		95.735		-0.54375		31
3.265		-0.5448	0.010896	0.0123		252.92		2.7		96.029		-0.54475		31.05
3.265		-0.5455	0.01091	0.0167		252.92		2.7		96.029		-0.5455		31.1
3.265		-0.5465	0.01093	0.0127		252.93		2.71		96.029		-0.5465		31.15
3.275		-0.5473	0.010946	0.0101		252.93		2.71		96.324		-0.54725		31.2
3.28		-0.548	0.01096	0.0116		252.94		2.72		96.471		-0.548		31.25
3.285		-0.5488	0.010976	0.0068		252.94		2.72		96.618		-0.54875		31.3
3.29		-0.5498	0.010996	0.0126		252.95		2.73		96.765		-0.54975		31.35
3.29		-0.5505	0.01101	0.013		252.95		2.73		96.765		-0.5505		31.4
3.295		-0.5515	0.01103	0.0155		252.95		2.73		96.912		-0.5515		31.45
3.295		-0.5523	0.011046	0.0155		252.96		2.74		96.912		-0.55225		31.5
3.305		-0.5533	0.011066	0.0124		252.96		2.74		97.206		-0.55325		31.55
3.305		-0.5545	0.01109	0.0086		252.97		2.75		97.206		-0.5545		31.6
3.31		-0.5555	0.01111	0.0146		252.97		2.75		97.353		-0.5555		31.65
3.32		-0.5563	0.011126	0.0115		252.98		2.76		97.647		-0.55625		31.7
3.32		-0.557	0.01114	0.0027		252.98		2.76		97.647		-0.557		31.75
3.32		-0.558	0.01116	0.0044		252.98		2.76		97.647		-0.558		31.8
3.33		-0.559	0.01118	0.0092		252.99		2.77		97.941		-0.559		31.85
3.335		-0.5598	0.011196	0.0115		252.99		2.77		98.088		-0.55975		31.9
3.335		-0.561	0.01122	0.011		253		2.78		98.088		-0.561		31.95
3.35		-0.5618	0.011236	0.0133		253		2.78		98.529		-0.56175		32
3.355		-0.5628	0.011256	0.018		253		2.78		98.676		-0.56275		32.05
3.35		-0.5638	0.011276	0.0198		253.01		2.79		98.529		-0.56375		32.1
3.35		-0.5645	0.01129	0.0163		253.01		2.79		98.529		-0.5645		32.15
3.36		-0.5655	0.01131	0.0152		253.02		2.8		98.824		-0.5655		32.2
3.37		-0.5668	0.011336	0.0139		253.02		2.8		99.118		-0.56675		32.25
3.37		-0.5675	0.01135	0.0166		253.03		2.81		99.118		-0.5675		32.3
3.37		-0.5685	0.01137	0.0208		253.03		2.81		99.118		-0.5685		32.35
3.38		-0.5693	0.011386	0.0196		253.03		2.81		99.412		-0.56925		32.4
3.385		-0.5703	0.011406	0.0222		253.04		2.82		99.559		-0.57025		32.45
3.385		-0.571	0.01142	0.0192		253.04		2.82		99.559		-0.571		32.5
3.385		-0.572	0.01144	0.0157		253.05		2.83		99.559		-0.572		32.55
3.395		-0.5728	0.011456	0.0143		253.05		2.83		99.853		-0.57275		32.6
3.4		-0.5743	0.011486	0.0209		253.05		2.83		100		-0.57425		32.65
3.405		-0.575	0.0115	0.0191		253.06		2.84		100.147		-0.575		32.7
3.405		-0.576	0.01152	0.0121		253.06		2.84		100.147		-0.576		32.75
3.41		-0.5768	0.011536	0.0109		253.07		2.85		100.294		-0.57675		32.8
3.41		-0.5775	0.01155	0.0188		253.07		2.85		100.294		-0.5775		32.85
3.415		-0.5785	0.01157	0.0215		253.07		2.85		100.441		-0.5785		32.9
3.42		-0.5795	0.01159	0.0178		253.08		2.86		100.588		-0.5795		32.95
3.425		-0.5803	0.011606	0.0103		253.08		2.86		100.735		-0.58025		33
3.425		-0.5815	0.01163	0.0116		253.09		2.87		100.735		-0.5815		33.05
3.425		-0.5825	0.01165	0.0142		253.09		2.87		100.735		-0.5825		33.1
3.44		-0.5835	0.01167	0.0157		253.1		2.88		101.176		-0.5835		33.15
3.445		-0.5843	0.011686	0.0095		253.1		2.88		101.324		-0.58425		33.2
3.44		-0.5853	0.011706	0.0094		253.1		2.88		101.176		-0.58525		33.25
3.45		-0.5865	0.01173	0.014		253.11		2.89		101.471		-0.5865		33.3
3.46		-0.5873	0.011746	0.0099		253.11		2.89		101.765		-0.58725		33.35
3.465		-0.5883	0.011766	0.0096		253.12		2.9		101.912		-0.58825		33.4
3.47		-0.5893	0.011786	0.0143		253.12		2.9		102.059		-0.58925		33.45
3.475		-0.59	0.0118	0.0131		253.12		2.9		102.206		-0.59		33.5
3.475		-0.5908	0.011816	0.0148		253.13		2.91		102.206		-0.59075		33.55
3.475		-0.5918	0.011836	0.0169		253.13		2.91		102.206		-0.59175		33.6
3.475		-0.593	0.01186	0.0212		253.14		2.92		102.206		-0.593		33.65
3.48		-0.594	0.01188	0.0242		253.14		2.92		102.353		-0.594		33.7
3.495		-0.595	0.0119	0.023		253.15		2.93		102.794		-0.595		33.75
3.495		-0.5958	0.011916	0.0217		253.15		2.93		102.794		-0.59575		33.8
3.495		-0.5968	0.011936	0.0213		253.15		2.93		102.794		-0.59675		33.85
3.5		-0.5975	0.01195	0.0199		253.16		2.94		102.941		-0.5975		33.9
3.505		-0.5988	0.011976	0.0235		253.16		2.94		103.088		-0.59875		33.95
3.505		-0.5993	0.011986	0.0214		253.17		2.95		103.088		-0.59925		34
3.515		-0.6008	0.012016	0.0153		253.17		2.95		103.382		-0.60075		34.05
3.52		-0.6015	0.01203	0.0113		253.18		2.96		103.529		-0.6015		34.1
3.52		-0.6023	0.012046	0.0146		253.18		2.96		103.529		-0.60225		34.15
3.53		-0.6033	0.012066	0.0174		253.18		2.96		103.824		-0.60325		34.2
3.53		-0.6045	0.01209	0.0226		253.19		2.97		103.824		-0.6045		34.25
3.535		-0.605	0.0121	0.0182		253.19		2.97		103.971		-0.605		34.3
3.54		-0.6063	0.012126	0.0137		253.2		2.98		104.118		-0.60625		34.35
3.54		-0.6073	0.012146	0.0086		253.2		2.98		104.118		-0.60725		34.4
3.545		-0.608	0.01216	0.0062		253.2		2.98		104.265		-0.608		34.45
3.545		-0.6088	0.012176	0.0174		253.21		2.99		104.265		-0.60875		34.5
3.555		-0.6098	0.012196	0.0272		253.21		2.99		104.559		-0.60975		34.55
3.565		-0.6108	0.012216	0.0205		253.22		3		104.853		-0.61075		34.6
3.565		-0.612	0.01224	0.0146		253.22		3		104.853		-0.612		34.65
3.565		-0.613	0.01226	0.0124		253.23		3.01		104.853		-0.613		34.7
3.57		-0.6138	0.012276	0.0117		253.23		3.01		105		-0.61375		34.75
3.58		-0.6148	0.012296	0.014		253.23		3.01		105.294		-0.61475		34.8
3.58		-0.6155	0.01231	0.0154		253.24		3.02		105.294		-0.6155		34.85
3.585		-0.6165	0.01233	0.0191		253.24		3.02		105.441		-0.6165		34.9
3.59		-0.6178	0.012356	0.02		253.25		3.03		105.588		-0.61775		34.95
3.595		-0.6185	0.01237	0.0118		253.25		3.03		105.735		-0.6185		35
3.595		-0.6195	0.01239	0.0077		253.26		3.04		105.735		-0.6195		35.05
3.605		-0.6205	0.01241	0.0089		253.26		3.04		106.029		-0.6205		35.1
3.605		-0.6218	0.012436	0.0133		253.26		3.04		106.029		-0.62175		35.15
3.605		-0.6228	0.012456	0.0159		253.27		3.05		106.029		-0.62275		35.2
3.61		-0.6238	0.012476	0.0087		253.27		3.05		106.176		-0.62375		35.25
3.63		-0.6245	0.01249	0.0018		253.27		3.05		106.765		-0.6245		35.3
3.63		-0.6255	0.01251	0.0031		253.28		3.06		106.765		-0.6255		35.35
3.63		-0.6263	0.012526	0.0121		253.28		3.06		106.765		-0.62625		35.4
3.63		-0.6278	0.012556	0.0202		253.29		3.07		106.765		-0.62775		35.45
3.635		-0.6285	0.01257	0.0142		253.29		3.07		106.912		-0.6285		35.5
3.64		-0.6295	0.01259	0.008		253.3		3.08		107.059		-0.6295		35.55
3.65		-0.6303	0.012606	0.0119		253.3		3.08		107.353		-0.63025		35.6
3.645		-0.6318	0.012636	0.0119		253.3		3.08		107.206		-0.63175		35.65
3.65		-0.6325	0.01265	0.0038		253.31		3.09		107.353		-0.6325		35.7
3.66		-0.6335	0.01267	0.0057		253.31		3.09		107.647		-0.6335		35.75
3.665		-0.6343	0.012686	0.0118		253.32		3.1		107.794		-0.63425		35.8
3.665		-0.6353	0.012706	0.0116		253.32		3.1		107.794		-0.63525		35.85
3.67		-0.6363	0.012726	0.0145		253.32		3.1		107.941		-0.63625		35.9
3.675		-0.6375	0.01275	0.0133		253.33		3.11		108.088		-0.6375		35.95
3.68		-0.6385	0.01277	0.0166		253.33		3.11		108.235		-0.6385		36
3.68		-0.6395	0.01279	0.0124		253.34		3.12		108.235		-0.6395		36.05
3.68		-0.6408	0.012816	0.0089		253.34		3.12		108.235		-0.64075		36.1
3.695		-0.6418	0.012836	0.0114		253.35		3.13		108.676		-0.64175		36.15
3.7		-0.6425	0.01285	0.012		253.35		3.13		108.824		-0.6425		36.2
3.7		-0.6435	0.01287	0.0096		253.35		3.13		108.824		-0.6435		36.25
3.705		-0.6448	0.012896	0.006		253.36		3.14		108.971		-0.64475		36.3
3.72		-0.6458	0.012916	0.0105		253.36		3.14		109.412		-0.64575		36.35
3.725		-0.6465	0.01293	0.0134		253.37		3.15		109.559		-0.6465		36.4
3.73		-0.6475	0.01295	0.0098		253.37		3.15		109.706		-0.6475		36.45
3.74		-0.6483	0.012966	0.0112		253.38		3.16		110		-0.64825		36.5
3.74		-0.6498	0.012996	0.0116		253.38		3.16		110		-0.64975		36.55
3.735		-0.6508	0.013016	0.0149		253.38		3.16		109.853		-0.65075		36.6
3.74		-0.6518	0.013036	0.0149		253.39		3.17		110		-0.65175		36.65
3.75		-0.653	0.01306	0.0129		253.39		3.17		110.294		-0.653		36.7
3.755		-0.654	0.01308	0.0167		253.4		3.18		110.441		-0.654		36.75
3.755		-0.6548	0.013096	0.0186		253.4		3.18		110.441		-0.65475		36.8
3.76		-0.6558	0.013116	0.0148		253.4		3.18		110.588		-0.65575		36.85
3.76		-0.6565	0.01313	0.0226		253.41		3.19		110.588		-0.6565		36.9
3.765		-0.658	0.01316	0.0139		253.41		3.19		110.735		-0.658		36.95
3.77		-0.659	0.01318	0.0155		253.42		3.2		110.882		-0.659		37
3.775		-0.6598	0.013196	0.0191		253.42		3.2		111.029		-0.65975		37.05
3.78		-0.6608	0.013216	0.0171		253.43		3.21		111.176		-0.66075		37.1
3.785		-0.6623	0.013246	0.0153		253.43		3.21		111.324		-0.66225		37.15
3.795		-0.663	0.01326	0.0156		253.43		3.21		111.618		-0.663		37.2
3.8		-0.664	0.01328	0.0158		253.44		3.22		111.765		-0.664		37.25
3.8		-0.6648	0.013296	0.0134		253.44		3.22		111.765		-0.66475		37.3
3.8		-0.6663	0.013326	0.0159		253.45		3.23		111.765		-0.66625		37.35
3.81		-0.667	0.01334	0.0119		253.45		3.23		112.059		-0.667		37.4
3.815		-0.668	0.01336	0.0133		253.45		3.23		112.206		-0.668		37.45
3.82		-0.669	0.01338	0.0177		253.46		3.24		112.353		-0.669		37.5
3.825		-0.6705	0.01341	0.0149		253.46		3.24		112.5		-0.6705		37.55
3.83		-0.6713	0.013426	0.0085		253.47		3.25		112.647		-0.67125		37.6
3.83		-0.6723	0.013446	0.0098		253.47		3.25		112.647		-0.67225		37.65
3.835		-0.673	0.01346	0.0147		253.47		3.25		112.794		-0.673		37.7
3.84		-0.6745	0.01349	0.0135		253.48		3.26		112.941		-0.6745		37.75
3.845		-0.6755	0.01351	0.0127		253.48		3.26		113.088		-0.6755		37.8
3.85		-0.6763	0.013526	0.0115		253.49		3.27		113.235		-0.67625		37.85
3.855		-0.6773	0.013546	0.0108		253.49		3.27		113.382		-0.67725		37.9
3.86		-0.6788	0.013576	0.0131		253.5		3.28		113.529		-0.67875		37.95
3.86		-0.6795	0.01359	0.0112		253.5		3.28		113.529		-0.6795		38
3.86		-0.6805	0.01361	0.0125		253.51		3.29		113.529		-0.6805		38.05
3.87		-0.6818	0.013636	0.0183		253.51		3.29		113.824		-0.68175		38.1
3.875		-0.6828	0.013656	0.0187		253.51		3.29		113.971		-0.68275		38.15
3.875		-0.6838	0.013676	0.0184		253.52		3.3		113.971		-0.68375		38.2
3.875		-0.685	0.0137	0.0158		253.52		3.3		113.971		-0.685		38.25
3.88		-0.686	0.01372	0.0125		253.52		3.3		114.118		-0.686		38.3
3.89		-0.687	0.01374	0.0134		253.53		3.31		114.412		-0.687		38.35
3.89		-0.6878	0.013756	0.0138		253.53		3.31		114.412		-0.68775		38.4
3.905		-0.6888	0.013776	0.0078		253.54		3.32		114.853		-0.68875		38.45
3.905		-0.69	0.0138	0.0076		253.54		3.32		114.853		-0.69		38.5
3.91		-0.691	0.01382	0.0126		253.55		3.33		115		-0.691		38.55
3.92		-0.692	0.01384	0.0131		253.55		3.33		115.294		-0.692		38.6
3.92		-0.6933	0.013866	0.0117		253.55		3.33		115.294		-0.69325		38.65
3.92		-0.6938	0.013876	0.0136		253.56		3.34		115.294		-0.69375		38.7
3.925		-0.6953	0.013906	0.0161		253.56		3.34		115.441		-0.69525		38.75
3.935		-0.696	0.01392	0.0175		253.57		3.35		115.735		-0.696		38.8
3.935		-0.697	0.01394	0.0164		253.57		3.35		115.735		-0.697		38.85
3.94		-0.6983	0.013966	0.012		253.58		3.36		115.882		-0.69825		38.9
3.95		-0.6993	0.013986	0.0039		253.58		3.36		116.176		-0.69925		38.95
3.955		-0.7003	0.014006	0.0044		253.58		3.36		116.324		-0.70025		39
3.955		-0.7015	0.01403	0.0096		253.59		3.37		116.324		-0.7015		39.05
3.96		-0.7025	0.01405	0.0087		253.59		3.37		116.471		-0.7025		39.1
3.965		-0.7035	0.01407	0.0153		253.6		3.38		116.618		-0.7035		39.15
3.97		-0.7043	0.014086	0.0179		253.6		3.38		116.765		-0.70425		39.2
3.97		-0.7053	0.014106	0.0179		253.6		3.38		116.765		-0.70525		39.25
3.97		-0.7065	0.01413	0.0145		253.61		3.39		116.765		-0.7065		39.3
3.98		-0.7075	0.01415	0.0121		253.61		3.39		117.059		-0.7075		39.35
3.98		-0.7085	0.01417	0.0117		253.62		3.4		117.059		-0.7085		39.4
3.985		-0.7098	0.014196	0.0153		253.62		3.4		117.206		-0.70975		39.45
4.005		-0.7108	0.014216	0.0104		253.63		3.41		117.794		-0.71075		39.5
4.005		-0.7118	0.014236	0.009		253.63		3.41		117.794		-0.71175		39.55
4.005		-0.713	0.01426	0.014		253.63		3.41		117.794		-0.713		39.6
4.01		-0.714	0.01428	0.0189		253.64		3.42		117.941		-0.714		39.65
4.015		-0.7148	0.014296	0.0229		253.64		3.42		118.088		-0.71475		39.7
4.025		-0.7158	0.014316	0.02		253.65		3.43		118.382		-0.71575		39.75
4.03		-0.7168	0.014336	0.0182		253.65		3.43		118.529		-0.71675		39.8
4.025		-0.7183	0.014366	0.0151		253.65		3.43		118.382		-0.71825		39.85
4.025		-0.719	0.01438	0.0157		253.66		3.44		118.382		-0.719		39.9
4.035		-0.72	0.0144	0.0123		253.66		3.44		118.676		-0.72		39.95
4.04		-0.7213	0.014426	0.013		253.67		3.45		118.824		-0.72125		40
4.04		-0.7223	0.014446	0.0071		253.67		3.45		118.824		-0.72225		40.05
4.045		-0.7233	0.014466	0.0134		253.67		3.45		118.971		-0.72325		40.1
4.05		-0.7245	0.01449	0.0239		253.68		3.46		119.118		-0.7245		40.15
4.055		-0.7255	0.01451	0.023		253.68		3.46		119.265		-0.7255		40.2
4.06		-0.7263	0.014526	0.021		253.69		3.47		119.412		-0.72625		40.25
4.065		-0.7273	0.014546	0.0258		253.69		3.47		119.559		-0.72725		40.3
4.07		-0.7283	0.014566	0.0241		253.7		3.48		119.706		-0.72825		40.35
4.075		-0.7295	0.01459	0.0178		253.7		3.48		119.853		-0.7295		40.4
4.07		-0.7305	0.01461	0.0147		253.71		3.49		119.706		-0.7305		40.45
4.075		-0.732	0.01464	0.0123		253.71		3.49		119.853		-0.732		40.5
4.08		-0.733	0.01466	0.0144		253.71		3.49		120		-0.733		40.55
4.095		-0.7338	0.014676	0.0134		253.72		3.5		120.441		-0.73375		40.6
4.1		-0.7348	0.014696	0.0119		253.72		3.5		120.588		-0.73475		40.65
4.105		-0.736	0.01472	0.0141		253.72		3.5		120.735		-0.736		40.7
4.11		-0.737	0.01474	0.0207		253.73		3.51		120.882		-0.737		40.75
4.11		-0.738	0.01476	0.0197		253.73		3.51		120.882		-0.738		40.8
4.11		-0.7388	0.014776	0.0203		253.74		3.52		120.882		-0.73875		40.85
4.12		-0.7403	0.014806	0.0135		253.74		3.52		121.176		-0.74025		40.9
4.125		-0.7413	0.014826	0.0085		253.75		3.53		121.324		-0.74125		40.95
4.135		-0.7423	0.014846	0.0101		253.75		3.53		121.618		-0.74225		41
4.14		-0.7435	0.01487	0.0172		253.75		3.53		121.765		-0.7435		41.05
4.14		-0.7445	0.01489	0.0192		253.76		3.54		121.765		-0.7445		41.1
4.14		-0.7453	0.014906	0.024		253.76		3.54		121.765		-0.74525		41.15
4.14		-0.7463	0.014926	0.0171		253.77		3.55		121.765		-0.74625		41.2
4.145		-0.7475	0.01495	0.0143		253.77		3.55		121.912		-0.7475		41.25
4.15		-0.7485	0.01497	0.0083		253.78		3.56		122.059		-0.7485		41.3
4.155		-0.7495	0.01499	0.0067		253.78		3.56		122.206		-0.7495		41.35
4.16		-0.7508	0.015016	0.0118		253.78		3.56		122.353		-0.75075		41.4
4.17		-0.7518	0.015036	0.014		253.79		3.57		122.647		-0.75175		41.45
4.18		-0.7533	0.015066	0.017		253.79		3.57		122.941		-0.75325		41.5
4.18		-0.7543	0.015086	0.0133		253.8		3.58		122.941		-0.75425		41.55
4.185		-0.7553	0.015106	0.0196		253.8		3.58		123.088		-0.75525		41.6
4.19		-0.756	0.01512	0.0233		253.8		3.58		123.235		-0.756		41.65
4.19		-0.757	0.01514	0.022		253.81		3.59		123.235		-0.757		41.7
4.195		-0.7583	0.015166	0.0185		253.81		3.59		123.382		-0.75825		41.75
4.2		-0.7593	0.015186	0.0177		253.82		3.6		123.529		-0.75925		41.8
4.2		-0.7603	0.015206	0.0148		253.82		3.6		123.529		-0.76025		41.85
4.205		-0.7618	0.015236	0.0136		253.83		3.61		123.676		-0.76175		41.9
4.21		-0.7625	0.01525	0.0137		253.83		3.61		123.824		-0.7625		41.95
4.215		-0.7635	0.01527	0.0169		253.83		3.61		123.971		-0.7635		42
4.22		-0.765	0.0153	0.0158		253.84		3.62		124.118		-0.765		42.05
4.225		-0.7658	0.015316	0.0203		253.84		3.62		124.265		-0.76575		42.1
4.225		-0.7668	0.015336	0.0245		253.85		3.63		124.265		-0.76675		42.15
4.23		-0.7683	0.015366	0.0178		253.85		3.63		124.412		-0.76825		42.2
4.235		-0.769	0.01538	0.0162		253.85		3.63		124.559		-0.769		42.25
4.24		-0.77	0.0154	0.0205		253.86		3.64		124.706		-0.77		42.3
4.245		-0.771	0.01542	0.0193		253.86		3.64		124.853		-0.771		42.35
4.255		-0.7725	0.01545	0.0204		253.87		3.65		125.147		-0.7725		42.4
4.26		-0.7733	0.015466	0.0175		253.87		3.65		125.294		-0.77325		42.45
4.26		-0.7748	0.015496	0.0171		253.87		3.65		125.294		-0.77475		42.5
4.265		-0.7758	0.015516	0.0187		253.88		3.66		125.441		-0.77575		42.55
4.26		-0.7765	0.01553	0.0189		253.88		3.66		125.294		-0.7765		42.6
4.275		-0.7775	0.01555	0.0145		253.89		3.67		125.735		-0.7775		42.65
4.28		-0.7788	0.015576	0.0124		253.89		3.67		125.882		-0.77875		42.7
4.28		-0.7798	0.015596	0.0138		253.9		3.68		125.882		-0.77975		42.75
4.28		-0.7808	0.015616	0.0115		253.9		3.68		125.882		-0.78075		42.8
4.29		-0.7823	0.015646	0.015		253.91		3.69		126.176		-0.78225		42.85
4.295		-0.783	0.01566	0.0154		253.91		3.69		126.324		-0.783		42.9
4.305		-0.7845	0.01569	0.0072		253.91		3.69		126.618		-0.7845		42.95
4.31		-0.785	0.0157	0.0049		253.92		3.7		126.765		-0.785		43
4.31		-0.7863	0.015726	0.0029		253.92		3.7		126.765		-0.78625		43.05
4.31		-0.7873	0.015746	0.0059		253.92		3.7		126.765		-0.78725		43.1
4.315		-0.7883	0.015766	0.0109		253.93		3.71		126.912		-0.78825		43.15
4.32		-0.7895	0.01579	0.0168		253.93		3.71		127.059		-0.7895		43.2
4.325		-0.7905	0.01581	0.0202		253.94		3.72		127.206		-0.7905		43.25
4.33		-0.7915	0.01583	0.0176		253.94		3.72		127.353		-0.7915		43.3
4.335		-0.793	0.01586	0.0196		253.95		3.73		127.5		-0.793		43.35
4.335		-0.7938	0.015876	0.0174		253.95		3.73		127.5		-0.79375		43.4
4.335		-0.7953	0.015906	0.0163		253.95		3.73		127.5		-0.79525		43.45
4.345		-0.7963	0.015926	0.0163		253.96		3.74		127.794		-0.79625		43.5
4.355		-0.797	0.01594	0.0166		253.96		3.74		128.088		-0.797		43.55
4.355		-0.7985	0.01597	0.0163		253.97		3.75		128.088		-0.7985		43.6
4.355		-0.7995	0.01599	0.0119		253.97		3.75		128.088		-0.7995		43.65
4.37		-0.8003	0.016006	0.0125		253.98		3.76		128.529		-0.80025		43.7
4.37		-0.8018	0.016036	0.0129		253.98		3.76		128.529		-0.80175		43.75
4.38		-0.8028	0.016056	0.0097		253.98		3.76		128.824		-0.80275		43.8
4.38		-0.8038	0.016076	0.0098		253.99		3.77		128.824		-0.80375		43.85
4.38		-0.805	0.0161	0.011		253.99		3.77		128.824		-0.805		43.9
4.39		-0.806	0.01612	0.011		254		3.78		129.118		-0.806		43.95
4.395		-0.807	0.01614	0.0084		254		3.78		129.265		-0.807		44
4.4		-0.808	0.01616	0.0082		254		3.78		129.412		-0.808		44.05
4.405		-0.8093	0.016186	0.011		254.01		3.79		129.559		-0.80925		44.1
4.41		-0.8103	0.016206	0.0143		254.01		3.79		129.706		-0.81025		44.15
4.415		-0.811	0.01622	0.0145		254.02		3.8		129.853		-0.811		44.2
4.415		-0.8125	0.01625	0.0114		254.02		3.8		129.853		-0.8125		44.25
4.42		-0.8135	0.01627	0.0115		254.03		3.81		130		-0.8135		44.3
4.42		-0.8145	0.01629	0.0129		254.03		3.81		130		-0.8145		44.35
4.43		-0.8158	0.016316	0.0151		254.03		3.81		130.294		-0.81575		44.4
4.44		-0.8168	0.016336	0.0161		254.04		3.82		130.588		-0.81675		44.45
4.44		-0.8178	0.016356	0.0176		254.04		3.82		130.588		-0.81775		44.5
4.445		-0.819	0.01638	0.0161		254.05		3.83		130.735		-0.819		44.55
4.45		-0.82	0.0164	0.0133		254.05		3.83		130.882		-0.82		44.6
4.46		-0.821	0.01642	0.0078		254.05		3.83		131.176		-0.821		44.65
4.465		-0.8223	0.016446	0.0097		254.06		3.84		131.324		-0.82225		44.7
4.465		-0.8233	0.016466	0.0134		254.06		3.84		131.324		-0.82325		44.75
4.465		-0.8248	0.016496	0.0109		254.07		3.85		131.324		-0.82475		44.8
4.47		-0.8258	0.016516	0.0118		254.07		3.85		131.471		-0.82575		44.85
4.48		-0.8268	0.016536	0.0145		254.07		3.85		131.765		-0.82675		44.9
4.485		-0.8275	0.01655	0.0135		254.08		3.86		131.912		-0.8275		44.95
4.485		-0.829	0.01658	0.0102		254.08		3.86		131.912		-0.829		45
4.485		-0.83	0.0166	0.0094		254.09		3.87		131.912		-0.83		45.05
4.49		-0.8308	0.016616	0.0123		254.09		3.87		132.059		-0.83075		45.1
4.495		-0.8323	0.016646	0.0123		254.1		3.88		132.206		-0.83225		45.15
4.5		-0.8333	0.016666	0.0112		254.1		3.88		132.353		-0.83325		45.2
4.5		-0.8348	0.016696	0.0057		254.11		3.89		132.353		-0.83475		45.25
4.505		-0.8358	0.016716	0.0056		254.11		3.89		132.5		-0.83575		45.3
4.505		-0.8368	0.016736	0.0086		254.11		3.89		132.5		-0.83675		45.35
4.51		-0.8383	0.016766	0.0118		254.12		3.9		132.647		-0.83825		45.4
4.515		-0.839	0.01678	0.0075		254.12		3.9		132.794		-0.839		45.45
4.52		-0.84	0.0168	0.0106		254.12		3.9		132.941		-0.84		45.5
4.525		-0.8413	0.016826	0.0169		254.13		3.91		133.088		-0.84125		45.55
4.525		-0.8423	0.016846	0.0133		254.13		3.91		133.088		-0.84225		45.6
4.535		-0.8433	0.016866	0.0078		254.14		3.92		133.382		-0.84325		45.65
4.545		-0.8445	0.01689	0.009		254.14		3.92		133.676		-0.8445		45.7
4.545		-0.8455	0.01691	0.0114		254.15		3.93		133.676		-0.8455		45.75
4.545		-0.8465	0.01693	0.0113		254.15		3.93		133.676		-0.8465		45.8
4.555		-0.848	0.01696	0.0121		254.15		3.93		133.971		-0.848		45.85
4.56		-0.8488	0.016976	0.0109		254.16		3.94		134.118		-0.84875		45.9
4.57		-0.8503	0.017006	0.0069		254.16		3.94		134.412		-0.85025		45.95
4.57		-0.8513	0.017026	0.0093		254.17		3.95		134.412		-0.85125		46
4.575		-0.852	0.01704	0.0166		254.17		3.95		134.559		-0.852		46.05
4.585		-0.853	0.01706	0.0187		254.18		3.96		134.853		-0.853		46.1
4.59		-0.8545	0.01709	0.016		254.18		3.96		135		-0.8545		46.15
4.59		-0.8555	0.01711	0.0159		254.18		3.96		135		-0.8555		46.2
4.59		-0.857	0.01714	0.0138		254.19		3.97		135		-0.857		46.25
4.595		-0.8578	0.017156	0.0109		254.19		3.97		135.147		-0.85775		46.3
4.6		-0.8588	0.017176	0.0137		254.2		3.98		135.294		-0.85875		46.35
4.6		-0.8598	0.017196	0.0172		254.2		3.98		135.294		-0.85975		46.4
4.605		-0.8613	0.017226	0.0168		254.2		3.98		135.441		-0.86125		46.45
4.61		-0.862	0.01724	0.0164		254.21		3.99		135.588		-0.862		46.5
4.615		-0.8635	0.01727	0.0144		254.21		3.99		135.735		-0.8635		46.55
4.615		-0.8645	0.01729	0.0115		254.22		4		135.735		-0.8645		46.6
4.62		-0.8655	0.01731	0.0198		254.22		4		135.882		-0.8655		46.65
4.625		-0.867	0.01734	0.0221		254.23		4.01		136.029		-0.867		46.7
4.635		-0.8678	0.017356	0.0208		254.23		4.01		136.324		-0.86775		46.75
4.65		-0.8693	0.017386	0.0127		254.23		4.01		136.765		-0.86925		46.8
4.655		-0.8703	0.017406	0.0129		254.24		4.02		136.912		-0.87025		46.85
4.655		-0.871	0.01742	0.0132		254.24		4.02		136.912		-0.871		46.9
4.66		-0.8725	0.01745	0.0115		254.24		4.02		137.059		-0.8725		46.95
4.665		-0.8735	0.01747	0.0124		254.25		4.03		137.206		-0.8735		47
4.665		-0.8743	0.017486	0.016		254.25		4.03		137.206		-0.87425		47.05
4.67		-0.8758	0.017516	0.0182		254.26		4.04		137.353		-0.87575		47.1
4.68		-0.8768	0.017536	0.0202		254.26		4.04		137.647		-0.87675		47.15
4.68		-0.8783	0.017566	0.0155		254.27		4.05		137.647		-0.87825		47.2
4.685		-0.8793	0.017586	0.01		254.27		4.05		137.794		-0.87925		47.25
4.685		-0.8803	0.017606	0.0091		254.27		4.05		137.794		-0.88025		47.3
4.685		-0.8815	0.01763	0.0092		254.28		4.06		137.794		-0.8815		47.35
4.69		-0.8825	0.01765	0.0116		254.28		4.06		137.941		-0.8825		47.4
4.69		-0.8835	0.01767	0.0114		254.29		4.07		137.941		-0.8835		47.45
4.7		-0.8848	0.017696	0.0117		254.29		4.07		138.235		-0.88475		47.5
4.71		-0.8858	0.017716	0.0086		254.3		4.08		138.529		-0.88575		47.55
4.71		-0.8868	0.017736	0.0112		254.3		4.08		138.529		-0.88675		47.6
4.72		-0.8883	0.017766	0.0229		254.31		4.09		138.824		-0.88825		47.65
4.72		-0.889	0.01778	0.0228		254.31		4.09		138.824		-0.889		47.7
4.72		-0.8905	0.01781	0.0145		254.31		4.09		138.824		-0.8905		47.75
4.725		-0.8915	0.01783	0.0104		254.32		4.1		138.971		-0.8915		47.8
4.73		-0.8925	0.01785	0.015		254.32		4.1		139.118		-0.8925		47.85
4.74		-0.8938	0.017876	0.0156		254.32		4.1		139.412		-0.89375		47.9
4.75		-0.8948	0.017896	0.0211		254.33		4.11		139.706		-0.89475		47.95
4.75		-0.8958	0.017916	0.0197		254.33		4.11		139.706		-0.89575		48
4.75		-0.8968	0.017936	0.0122		254.34		4.12		139.706		-0.89675		48.05
4.755		-0.8983	0.017966	0.0154		254.34		4.12		139.853		-0.89825		48.1
4.755		-0.899	0.01798	0.0172		254.35		4.13		139.853		-0.899		48.15
4.77		-0.9005	0.01801	0.0162		254.35		4.13		140.294		-0.9005		48.2
4.77		-0.9015	0.01803	0.008		254.35		4.13		140.294		-0.9015		48.25
4.775		-0.9023	0.018046	0.0061		254.36		4.14		140.441		-0.90225		48.3
4.78		-0.9033	0.018066	0.0106		254.36		4.14		140.588		-0.90325		48.35
4.78		-0.9048	0.018096	0.0071		254.37		4.15		140.588		-0.90475		48.4
4.785		-0.9055	0.01811	0.0077		254.37		4.15		140.735		-0.9055		48.45
4.79		-0.907	0.01814	0.0082		254.38		4.16		140.882		-0.907		48.5
4.79		-0.908	0.01816	0.0099		254.38		4.16		140.882		-0.908		48.55
4.795		-0.909	0.01818	0.0096		254.38		4.16		141.029		-0.909		48.6
4.795		-0.9105	0.01821	0.0095		254.39		4.17		141.029		-0.9105		48.65
4.8		-0.9113	0.018226	0.0101		254.39		4.17		141.176		-0.91125		48.7
4.805		-0.9128	0.018256	0.0086		254.4		4.18		141.324		-0.91275		48.75
4.81		-0.9138	0.018276	0.0062		254.4		4.18		141.471		-0.91375		48.8
4.815		-0.9145	0.01829	0.0059		254.4		4.18		141.618		-0.9145		48.85
4.835		-0.9155	0.01831	0.0109		254.41		4.19		142.206		-0.9155		48.9
4.835		-0.917	0.01834	0.0138		254.41		4.19		142.206		-0.917		48.95
4.83		-0.918	0.01836	0.0108		254.42		4.2		142.059		-0.918		49
4.83		-0.9193	0.018386	0.006		254.42		4.2		142.059		-0.91925		49.05
4.84		-0.9203	0.018406	0.0103		254.43		4.21		142.353		-0.92025		49.1
4.84		-0.9218	0.018436	0.0136		254.43		4.21		142.353		-0.92175		49.15
4.845		-0.9228	0.018456	0.0149		254.43		4.21		142.5		-0.92275		49.2
4.855		-0.9235	0.01847	0.0187		254.44		4.22		142.794		-0.9235		49.25
4.86		-0.9245	0.01849	0.0163		254.44		4.22		142.941		-0.9245		49.3
4.865		-0.926	0.01852	0.015		254.45		4.23		143.088		-0.926		49.35
4.865		-0.927	0.01854	0.0147		254.45		4.23		143.088		-0.927		49.4
4.865		-0.928	0.01856	0.0125		254.45		4.23		143.088		-0.928		49.45
4.87		-0.9293	0.018586	0.0121		254.46		4.24		143.235		-0.92925		49.5
4.875		-0.9303	0.018606	0.012		254.46		4.24		143.382		-0.93025		49.55
4.88		-0.9318	0.018636	0.0089		254.47		4.25		143.529		-0.93175		49.6
4.885		-0.9328	0.018656	0.0155		254.47		4.25		143.676		-0.93275		49.65
4.89		-0.9335	0.01867	0.0133		254.47		4.25		143.824		-0.9335		49.7
4.895		-0.935	0.0187	0.0146		254.48		4.26		143.971		-0.935		49.75
4.905		-0.936	0.01872	0.0148		254.48		4.26		144.265		-0.936		49.8
4.915		-0.937	0.01874	0.0091		254.49		4.27		144.559		-0.937		49.85
4.91		-0.9385	0.01877	0.0063		254.49		4.27		144.412		-0.9385		49.9
4.905		-0.9395	0.01879	0.012		254.5		4.28		144.265		-0.9395		49.95
4.91		-0.9408	0.018816	0.0145		254.5		4.28		144.412		-0.94075		50
4.925		-0.9418	0.018836	0.0105		254.5		4.28		144.853		-0.94175		50.05
4.93		-0.9428	0.018856	0.009		254.51		4.29		145		-0.94275		50.1
4.935		-0.9443	0.018886	0.0088		254.51		4.29		145.147		-0.94425		50.15
4.935		-0.945	0.0189	0.0101		254.52		4.3		145.147		-0.945		50.2
4.94		-0.9465	0.01893	0.0171		254.52		4.3		145.294		-0.9465		50.25
4.945		-0.9475	0.01895	0.0215		254.52		4.3		145.441		-0.9475		50.3
4.945		-0.9485	0.01897	0.017		254.53		4.31		145.441		-0.9485		50.35
4.95		-0.95	0.019	0.0093		254.53		4.31		145.588		-0.95		50.4
4.95		-0.951	0.01902	0.0126		254.54		4.32		145.588		-0.951		50.45
4.955		-0.9525	0.01905	0.013		254.54		4.32		145.735		-0.9525		50.5
4.965		-0.9538	0.019076	0.0172		254.55		4.33		146.029		-0.95375		50.55
4.97		-0.9548	0.019096	0.0154		254.55		4.33		146.176		-0.95475		50.6
4.975		-0.9558	0.019116	0.011		254.55		4.33		146.324		-0.95575		50.65
4.975		-0.9568	0.019136	0.0127		254.56		4.34		146.324		-0.95675		50.7
4.98		-0.958	0.01916	0.018		254.56		4.34		146.471		-0.958		50.75
4.985		-0.959	0.01918	0.0238		254.57		4.35		146.618		-0.959		50.8
4.985		-0.9605	0.01921	0.0242		254.57		4.35		146.618		-0.9605		50.85
4.99		-0.9615	0.01923	0.0184		254.58		4.36		146.765		-0.9615		50.9
5		-0.9625	0.01925	0.0149		254.58		4.36		147.059		-0.9625		50.95
5		-0.964	0.01928	0.0101		254.58		4.36		147.059		-0.964		51
5		-0.9648	0.019296	0.0082		254.59		4.37		147.059		-0.96475		51.05
5.005		-0.9663	0.019326	0.0062		254.59		4.37		147.206		-0.96625		51.1
5.01		-0.9673	0.019346	0.0137		254.6		4.38		147.353		-0.96725		51.15
5.025		-0.9683	0.019366	0.0209		254.6		4.38		147.794		-0.96825		51.2
5.03		-0.9698	0.019396	0.0196		254.6		4.38		147.941		-0.96975		51.25
5.035		-0.9705	0.01941	0.0099		254.61		4.39		148.088		-0.9705		51.3
5.035		-0.972	0.01944	0.0157		254.61		4.39		148.088		-0.972		51.35
5.045		-0.973	0.01946	0.0221		254.62		4.4		148.382		-0.973		51.4
5.05		-0.9745	0.01949	0.0238		254.62		4.4		148.529		-0.9745		51.45
5.04		-0.9755	0.01951	0.0127		254.63		4.41		148.235		-0.9755		51.5
5.04		-0.9768	0.019536	0.0036		254.63		4.41		148.235		-0.97675		51.549
5.05		-0.9778	0.019556	0.0084		254.63		4.41		148.529		-0.97775		51.599
5.065		-0.9793	0.019586	0.0203		254.64		4.42		148.971		-0.97925		51.649
5.065		-0.9803	0.019606	0.0172		254.64		4.42		148.971		-0.98025		51.699
5.07		-0.9813	0.019626	0.0136		254.65		4.43		149.118		-0.98125		51.749
5.08		-0.9828	0.019656	0.0143		254.65		4.43		149.412		-0.98275		51.799
5.085		-0.9838	0.019676	0.0104		254.65		4.43		149.559		-0.98375		51.849
5.08		-0.9853	0.019706	0.0137		254.66		4.44		149.412		-0.98525		51.899
5.085		-0.9863	0.019726	0.0154		254.66		4.44		149.559		-0.98625		51.949
5.095		-0.9878	0.019756	0.0152		254.67		4.45		149.853		-0.98775		51.999
5.09		-0.9885	0.01977	0.0122		254.67		4.45		149.706		-0.9885		52.049
5.095		-0.9895	0.01979	0.009		254.67		4.45		149.853		-0.9895		52.099
5.1		-0.991	0.01982	0.008		254.68		4.46		150		-0.991		52.149
5.11		-0.992	0.01984	0.0096		254.68		4.46		150.294		-0.992		52.199
5.115		-0.9935	0.01987	0.0147		254.69		4.47		150.441		-0.9935		52.249
5.115		-0.9945	0.01989	0.0212		254.69		4.47		150.441		-0.9945		52.299
5.115		-0.9958	0.019916	0.0205		254.7		4.48		150.441		-0.99575		52.349
5.12		-0.9968	0.019936	0.0161		254.7		4.48		150.588		-0.99675		52.399
5.13		-0.9978	0.019956	0.0129		254.7		4.48		150.882		-0.99775		52.449
5.14		-0.9993	0.019986	0.017		254.71		4.49		151.176		-0.99925		52.499
5.14		-1.0005	0.02001	0.02		254.71		4.49		151.176		-1.0005		52.549
5.14		-1.0015	0.02003	0.0184		254.72		4.5		151.176		-1.0015		52.599
5.14		-1.0028	0.020056	0.0169		254.72		4.5		151.176		-1.00275		52.649
5.145		-1.0043	0.020086	0.0164		254.72		4.5		151.324		-1.00425		52.699
5.155		-1.0058	0.020116	0.0155		254.73		4.51		151.618		-1.00575		52.749
5.16		-1.007	0.02014	0.0183		254.73		4.51		151.765		-1.007		52.799
5.16		-1.008	0.02016	0.0179		254.74		4.52		151.765		-1.008		52.849
5.16		-1.0093	0.020186	0.0114		254.74		4.52		151.765		-1.00925		52.899
5.165		-1.0108	0.020216	0.0122		254.75		4.53		151.912		-1.01075		52.949
5.175		-1.0118	0.020236	0.012		254.75		4.53		152.206		-1.01175		52.999
5.185		-1.0128	0.020256	0.0148		254.75		4.53		152.5		-1.01275		53.049
5.185		-1.014	0.02028	0.011		254.76		4.54		152.5		-1.014		53.099
5.185		-1.0153	0.020306	0.0118		254.76		4.54		152.5		-1.01525		53.149
5.185		-1.0163	0.020326	0.0197		254.77		4.55		152.5		-1.01625		53.199
5.19		-1.0173	0.020346	0.0188		254.77		4.55		152.647		-1.01725		53.249
5.195		-1.0188	0.020376	0.0117		254.77		4.55		152.794		-1.01875		53.299
5.205		-1.02	0.0204	0.013		254.78		4.56		153.088		-1.02		53.349
5.205		-1.021	0.02042	0.0142		254.78		4.56		153.088		-1.021		53.399
5.22		-1.0223	0.020446	0.0128		254.79		4.57		153.529		-1.02225		53.449
5.225		-1.0235	0.02047	0.0136		254.79		4.57		153.676		-1.0235		53.499
5.225		-1.0245	0.02049	0.0157		254.8		4.58		153.676		-1.0245		53.549
5.225		-1.026	0.02052	0.0188		254.8		4.58		153.676		-1.026		53.599
5.23		-1.0273	0.020546	0.0224		254.8		4.58		153.824		-1.02725		53.649
5.23		-1.0288	0.020576	0.0188		254.81		4.59		153.824		-1.02875		53.699
5.235		-1.03	0.0206	0.0107		254.81		4.59		153.971		-1.03		53.749
5.24		-1.0308	0.020616	0.0066		254.82		4.6		154.118		-1.03075		53.799
5.25		-1.032	0.02064	0.0131		254.82		4.6		154.412		-1.032		53.849
5.25		-1.0338	0.020676	0.0102		254.82		4.6		154.412		-1.03375		53.899
5.25		-1.0348	0.020696	0.0103		254.83		4.61		154.412		-1.03475		53.949
5.255		-1.036	0.02072	0.0068		254.83		4.61		154.559		-1.036		53.999
5.26		-1.0373	0.020746	0.0072		254.84		4.62		154.706		-1.03725		54.049
5.265		-1.0388	0.020776	0.0128		254.84		4.62		154.853		-1.03875		54.099
5.265		-1.04	0.0208	0.0115		254.85		4.63		154.853		-1.04		54.149
5.27		-1.041	0.02082	0.0078		254.85		4.63		155		-1.041		54.199
5.275		-1.042	0.02084	0.0062		254.85		4.63		155.147		-1.042		54.249
5.28		-1.0435	0.02087	0.0105		254.86		4.64		155.294		-1.0435		54.299
5.285		-1.0448	0.020896	0.0132		254.86		4.64		155.441		-1.04475		54.349
5.285		-1.0458	0.020916	0.0187		254.87		4.65		155.441		-1.04575		54.399
5.3		-1.047	0.02094	0.0249		254.87		4.65		155.882		-1.047		54.449
5.305		-1.0485	0.02097	0.0241		254.87		4.65		156.029		-1.0485		54.499
5.305		-1.05	0.021	0.0174		254.88		4.66		156.029		-1.05		54.549
5.31		-1.0515	0.02103	0.0097		254.88		4.66		156.176		-1.0515		54.599
5.31		-1.0525	0.02105	0.0109		254.89		4.67		156.176		-1.0525		54.649
5.31		-1.0538	0.021076	0.0159		254.89		4.67		156.176		-1.05375		54.699
5.32		-1.0553	0.021106	0.0131		254.9		4.68		156.471		-1.05525		54.749
5.33		-1.0568	0.021136	0.0072		254.9		4.68		156.765		-1.05675		54.799
5.33		-1.058	0.02116	0.0143		254.9		4.68		156.765		-1.058		54.849
5.33		-1.0595	0.02119	0.0171		254.91		4.69		156.765		-1.0595		54.899
5.335		-1.061	0.02122	0.0163		254.91		4.69		156.912		-1.061		54.949
5.335		-1.063	0.02126	0.0143		254.92		4.7		156.912		-1.063		54.999
5.34		-1.065	0.0213	0.0223		254.92		4.7		157.059		-1.065		55.049
5.28		-1.0733	0.021466	0.0196		255.01		4.79		155.294		-1.07325		55.099
2.31		-1.3263	0.026526	0.0133		255.01		4.79		67.941		-1.32625		55.149
-0.5		-1.6808	0.033616	0.0051		255.01		4.79		-14.706		-1.68075		55.199
-0.71		-1.728	0.03456	0.0083		255.01		4.79		-20.882		-1.728		55.249
-0.61		-1.7318	0.034636	0.0139		255.01		4.79		-17.941		-1.73175		55.299
-0.585		-1.752	0.03504	0.0091		255.01		4.79		-17.206		-1.752		55.349
-0.58		-1.7723	0.035446	0.0045		255.01		4.79		-17.059		-1.77225		55.399
-0.58		-1.776	0.03552	0.0074		255.01		4.79		-17.059		-1.776		55.449
-0.58		-1.7745	0.03549	0.0172		255.01		4.79		-17.059		-1.7745		55.499
-0.585		-1.7768	0.035536	0.0163		255.02		4.8		-17.206		-1.77675		55.549
-0.585		-1.783	0.03566	0.0232		255.02		4.8		-17.206		-1.783		55.599
-0.59		-1.7853	0.035706	0.0265		255.02		4.8		-17.353		-1.78525		55.649
-0.6		-1.7863	0.035726	0.0241		255.02		4.8		-17.647		-1.78625		55.699
-0.6		-1.7883	0.035766	0.019		255.02		4.8		-17.647		-1.78825		55.749
-0.595		-1.7918	0.035836	0.0165		255.02		4.8		-17.5		-1.79175		55.799
-0.59		-1.7938	0.035876	0.0198		255.02		4.8		-17.353		-1.79375		55.849
-0.59		-1.795	0.0359	0.0196		255.03		4.81		-17.353		-1.795		55.899
-0.585		-1.798	0.03596	0.0195		255.03		4.81		-17.206		-1.798		55.949
-0.58		-1.8015	0.03603	0.0191		255.03		4.81		-17.059		-1.8015		55.999
-0.585		-1.8043	0.036086	0.0154		255.03		4.81		-17.206		-1.80425		56.049
-0.58		-1.806	0.03612	0.0135		255.03		4.81		-17.059		-1.806		56.099
-0.585		-1.809	0.03618	0.0203		255.03		4.81		-17.206		-1.809		56.149
-0.585		-1.8118	0.036236	0.0256		255.04		4.82		-17.206		-1.81175		56.199
-0.585		-1.8145	0.03629	0.0181		255.04		4.82		-17.206		-1.8145		56.249
-0.585		-1.8175	0.03635	0.0141		255.04		4.82		-17.206		-1.8175		56.299
-0.585		-1.8208	0.036416	0.0166		255.04		4.82		-17.206		-1.82075		56.349
-0.58		-1.8233	0.036466	0.0219		255.05		4.83		-17.059		-1.82325		56.399
-0.58		-1.8263	0.036526	0.0212		255.05		4.83		-17.059		-1.82625		56.449
-0.585		-1.8298	0.036596	0.0156		255.05		4.83		-17.206		-1.82975		56.499
-0.585		-1.8333	0.036666	0.0165		255.06		4.84		-17.206		-1.83325		56.549
-0.58		-1.8365	0.03673	0.0219		255.06		4.84		-17.059		-1.8365		56.599
-0.585		-1.8403	0.036806	0.0259		255.06		4.84		-17.206		-1.84025		56.649
-0.59		-1.844	0.03688	0.0142		255.07		4.85		-17.353		-1.844		56.699
-0.585		-1.8473	0.036946	0.0058		255.07		4.85		-17.206		-1.84725		56.749
-0.585		-1.8513	0.037026	0.0065		255.07		4.85		-17.206		-1.85125		56.799
-0.585		-1.8555	0.03711	0.0118		255.07		4.85		-17.206		-1.8555		56.849
-0.585		-1.859	0.03718	0.0125		255.08		4.86		-17.206		-1.859		56.899
-0.59		-1.8628	0.037256	0.0106		255.08		4.86		-17.353		-1.86275		56.949
-0.59		-1.8668	0.037336	0.0116		255.08		4.86		-17.353		-1.86675		56.999
-0.59		-1.8705	0.03741	0.0098		255.09		4.87		-17.353		-1.8705		57.049
-0.59		-1.8743	0.037486	0.0137		255.09		4.87		-17.353		-1.87425		57.099
-0.585		-1.8785	0.03757	0.0114		255.1		4.88		-17.206		-1.8785		57.149
-0.585		-1.8823	0.037646	0.0169		255.1		4.88		-17.206		-1.88225		57.199
-0.59		-1.8868	0.037736	0.019		255.1		4.88		-17.353		-1.88675		57.249
-0.59		-1.8905	0.03781	0.0225		255.11		4.89		-17.353		-1.8905		57.299
-0.59		-1.8953	0.037906	0.022		255.11		4.89		-17.353		-1.89525		57.349
-0.59		-1.8995	0.03799	0.0231		255.11		4.89		-17.353		-1.8995		57.399
-0.585		-1.9038	0.038076	0.0195		255.12		4.9		-17.206		-1.90375		57.449
-0.585		-1.9078	0.038156	0.0204		255.12		4.9		-17.206		-1.90775		57.499
-0.59		-1.912	0.03824	0.0197		255.13		4.91		-17.353		-1.912		57.549
-0.585		-1.9165	0.03833	0.0177		255.13		4.91		-17.206		-1.9165		57.599
-0.585		-1.9208	0.038416	0.0224		255.13		4.91		-17.206		-1.92075		57.649
-0.595		-1.925	0.0385	0.0255		255.14		4.92		-17.5		-1.925		57.699
-0.595		-1.9298	0.038596	0.0248		255.14		4.92		-17.5		-1.92975		57.749
-0.59		-1.934	0.03868	0.0209		255.15		4.93		-17.353		-1.934		57.799
-0.585		-1.9388	0.038776	0.017		255.15		4.93		-17.206		-1.93875		57.849
-0.59		-1.9428	0.038856	0.0127		255.15		4.93		-17.353		-1.94275		57.899
-0.59		-1.9475	0.03895	0.0171		255.16		4.94		-17.353		-1.9475		57.949
-0.585		-1.9515	0.03903	0.0174		255.16		4.94		-17.206		-1.9515		57.999
-0.585		-1.957	0.03914	0.0115		255.17		4.95		-17.206		-1.957		58.049
-0.585		-1.961	0.03922	0.0089		255.17		4.95		-17.206		-1.961		58.099
-0.585		-1.966	0.03932	0.0138		255.18		4.96		-17.206		-1.966		58.149
-0.595		-1.9705	0.03941	0.0197		255.18		4.96		-17.5		-1.9705		58.199
-0.6		-1.9755	0.03951	0.0177		255.18		4.96		-17.647		-1.9755		58.249
-0.6		-1.9793	0.039586	0.0137		255.19		4.97		-17.647		-1.97925		58.299
-0.59		-1.9838	0.039676	0.0201		255.19		4.97		-17.353		-1.98375		58.349
-0.59		-1.9883	0.039766	0.0178		255.19		4.97		-17.353		-1.98825		58.399
-0.585		-1.9933	0.039866	0.0145		255.2		4.98		-17.206		-1.99325		58.449
-0.59		-1.997	0.03994	0.0179		255.2		4.98		-17.353		-1.997		58.499
-0.595		-2.0028	0.040056	0.0216		255.21		4.99		-17.5		-2.00275		58.549
-0.595		-2.0068	0.040136	0.0209		255.21		4.99		-17.5		-2.00675		58.599
-0.59		-2.0123	0.040246	0.0237		255.22		5		-17.353		-2.01225		58.649
-0.585		-2.0163	0.040326	0.0199		255.22		5		-17.206		-2.01625		58.699
-0.59		-2.0215	0.04043	0.0126		255.23		5.01		-17.353		-2.0215		58.749
-0.595		-2.0253	0.040506	0.0131		255.23		5.01		-17.5		-2.02525		58.799
-0.59		-2.0305	0.04061	0.0154		255.23		5.01		-17.353		-2.0305		58.849
-0.585		-2.0345	0.04069	0.0211		255.24		5.02		-17.206		-2.0345		58.899
-0.59		-2.0393	0.040786	0.0196		255.24		5.02		-17.353		-2.03925		58.949
-0.585		-2.0435	0.04087	0.0132		255.25		5.03		-17.206		-2.0435		58.999
-0.585		-2.0483	0.040966	0.0108		255.25		5.03		-17.206		-2.04825		59.049
-0.58		-2.0528	0.041056	0.0061		255.26		5.04		-17.059		-2.05275		59.099
-0.585		-2.0583	0.041166	0.0083		255.26		5.04		-17.206		-2.05825		59.149
-0.585		-2.0623	0.041246	0.013		255.26		5.04		-17.206		-2.06225		59.199
-0.585		-2.0675	0.04135	0.0178		255.27		5.05		-17.206		-2.0675		59.249
-0.585		-2.0718	0.041436	0.0154		255.27		5.05		-17.206		-2.07175		59.299
-0.595		-2.0765	0.04153	0.0235		255.28		5.06		-17.5		-2.0765		59.349
-0.595		-2.0807	0.041614	0.0133		255.28		5.06		-17.5		-2.08075		59.399
-0.595		-2.086	0.04172	0.0118		255.28		5.06		-17.5		-2.086		59.449
-0.59		-2.09	0.0418	0.0163		255.29		5.07		-17.353		-2.09		59.499
-0.585		-2.0943	0.041886	0.0191		255.29		5.07		-17.206		-2.09425		59.549
-0.59		-2.099	0.04198	0.0151		255.3		5.08		-17.353		-2.099		59.599
-0.585		-2.1043	0.042086	0.0146		255.3		5.08		-17.206		-2.10425		59.649
-0.585		-2.1088	0.042176	0.0158		255.31		5.09		-17.206		-2.10875		59.699
-0.595		-2.1138	0.042276	0.0178		255.31		5.09		-17.5		-2.11375		59.749
-0.595		-2.1178	0.042356	0.0174		255.31		5.09		-17.5		-2.11775		59.799
-0.595		-2.1225	0.04245	0.02		255.32		5.1		-17.5		-2.1225		59.849
-0.595		-2.1273	0.042546	0.0226		255.32		5.1		-17.5		-2.12725		59.899
-0.595		-2.132	0.04264	0.0272		255.33		5.11		-17.5		-2.132		59.949
-0.59		-2.136	0.04272	0.0227		255.33		5.11		-17.353		-2.136		59.999
-0.585		-2.1413	0.042826	0.0226		255.34		5.12		-17.206		-2.14125		60.049
-0.585		-2.145	0.0429	0.0205		255.34		5.12		-17.206		-2.145		60.099
-0.585		-2.1503	0.043006	0.0227		255.35		5.13		-17.206		-2.15025		60.149
-0.59		-2.1543	0.043086	0.0184		255.35		5.13		-17.353		-2.15425		60.199
-0.585		-2.1595	0.04319	0.0151		255.35		5.13		-17.206		-2.1595		60.249
-0.585		-2.1638	0.043276	0.014		255.36		5.14		-17.206		-2.16375		60.299
-0.585		-2.1685	0.04337	0.016		255.36		5.14		-17.206		-2.1685		60.349
-0.59		-2.1727	0.043454	0.0182		255.37		5.15		-17.353		-2.17275		60.399
-0.595		-2.1778	0.043556	0.0127		255.37		5.15		-17.5		-2.17775		60.449
-0.595		-2.182	0.04364	0.0124		255.37		5.15		-17.5		-2.182		60.499
-0.595		-2.1873	0.043746	0.019		255.38		5.16		-17.5		-2.18725		60.549
-0.6		-2.191	0.04382	0.0201		255.38		5.16		-17.647		-2.191		60.599
-0.595		-2.1963	0.043926	0.0168		255.39		5.17		-17.5		-2.19625		60.649
-0.595		-2.1998	0.043996	0.0097		255.39		5.17		-17.5		-2.19975		60.699
-0.595		-2.205	0.0441	0.0109		255.39		5.17		-17.5		-2.205		60.749
-0.595		-2.209	0.04418	0.012		255.4		5.18		-17.5		-2.209		60.799
-0.59		-2.2138	0.044276	0.0141		255.4		5.18		-17.353		-2.21375		60.849
-0.59		-2.218	0.04436	0.0133		255.41		5.19		-17.353		-2.218		60.899
-0.59		-2.2233	0.044466	0.0102		255.41		5.19		-17.353		-2.22325		60.949
-0.59		-2.228	0.04456	0.0147		255.42		5.2		-17.353		-2.228		60.999
-0.59		-2.2328	0.044656	0.0179		255.42		5.2		-17.353		-2.23275		61.049
-0.59		-2.2368	0.044736	0.0155		255.43		5.21		-17.353		-2.23675		61.099
-0.585		-2.2418	0.044836	0.0161		255.43		5.21		-17.206		-2.24175		61.149
-0.59		-2.2458	0.044916	0.013		255.43		5.21		-17.353		-2.24575		61.199
-0.595		-2.251	0.04502	0.0074		255.44		5.22		-17.5		-2.251		61.249
-0.59		-2.2545	0.04509	0.0068		255.44		5.22		-17.353		-2.2545		61.299
-0.595		-2.2598	0.045196	0.0112		255.45		5.23		-17.5		-2.25975		61.349
-0.595		-2.2635	0.04527	0.0116		255.45		5.23		-17.5		-2.2635		61.399

## Sheet: tensile test after edit
																		Stress	Strain	Extension
																		15	0.000306	-0.0153
																		16.029	0.0004	-0.02
																		17.206	0.00053	-0.0265
																		18.235	0.00061	-0.0305
																		18.971	0.00072	-0.036
																		20	0.0008	-0.04
																		20.735	0.000886	-0.0443
																		21.471	0.000956	-0.0478
																		22.059	0.001036	-0.0518
																		22.647	0.001096	-0.0548
																		23.235	0.00116	-0.058
																		23.676	0.00122	-0.061
																		23.971	0.00128	-0.064
																		24.265	0.001316	-0.0658
																		25	0.00137	-0.0685
																		25.441	0.001406	-0.0703
																		25.882	0.00145	-0.0725
																		26.176	0.001486	-0.0743
																		26.176	0.00152	-0.076
																		26.471	0.001546	-0.0773
															tensile strength	157.059		26.765	0.00158	-0.079
																		26.912	0.0016	-0.08
																		27.059	0.001636	-0.0818
																		27.5	0.00166	-0.083
																		27.647	0.00168	-0.084
																		27.647	0.001696	-0.0848
																		27.794	0.001716	-0.0858
																		27.941	0.00173	-0.0865
																		28.088	0.00175	-0.0875
																		28.235	0.00176	-0.088
																		28.088	0.001776	-0.0888
																		28.088	0.001796	-0.0898
																		28.382	0.00181	-0.0905
																		28.676	0.00182	-0.091
																		28.676	0.00183	-0.0915
																		28.676	0.00184	-0.092
																		28.676	0.001846	-0.0923
																		28.824	0.001856	-0.0928
																		28.824	0.001866	-0.0933
																		28.971	0.001876	-0.0938
																		28.971	0.00188	-0.094
																		29.118	0.00189	-0.0945
																		29.118	0.0019	-0.095
																		29.118	0.0019	-0.095
																		29.265	0.00191	-0.0955
																		29.412	0.001916	-0.0958
																		29.412	0.001926	-0.0963
																		29.412	0.001936	-0.0968
																		29.412	0.001946	-0.0973
																		29.559	0.001956	-0.0978
																		29.559	0.00196	-0.098
																		29.559	0.00196	-0.098
																		29.559	0.00197	-0.0985
																		29.706	0.00198	-0.099
																		29.853	0.00199	-0.0995
																		29.853	0.00199	-0.0995
																		29.853	0.001996	-0.0998
																		29.853	0.002006	-0.1003
																		30.147	0.002016	-0.1008
																		30.147	0.002026	-0.1013
																		30.294	0.00203	-0.1015
																		30.294	0.00204	-0.102
																		30.441	0.00205	-0.1025
																		30.441	0.00206	-0.103
																		30.441	0.002076	-0.1038
																		30.441	0.002076	-0.1038
																		30.441	0.002096	-0.1048
																		30.588	0.002106	-0.1053
																		30.588	0.00211	-0.1055
																		30.882	0.00212	-0.106
																		31.029	0.00213	-0.1065
																		31.176	0.00214	-0.107
																		31.471	0.002146	-0.1073
																		31.471	0.002156	-0.1078
																		31.471	0.002166	-0.1083
																		31.618	0.002176	-0.1088
																		31.618	0.00219	-0.1095
																		31.618	0.0022	-0.11
																		31.618	0.00221	-0.1105
																		31.912	0.002226	-0.1113
																		32.059	0.002246	-0.1123
																		32.059	0.002256	-0.1128
																		32.059	0.00226	-0.113
																		32.206	0.00228	-0.114
																		32.206	0.00229	-0.1145
																		32.206	0.002296	-0.1148
																		32.5	0.002306	-0.1153
																		32.941	0.002316	-0.1158
																		32.794	0.00234	-0.117
																		32.941	0.00235	-0.1175
																		33.088	0.00236	-0.118
																		33.382	0.002376	-0.1188
																		33.529	0.002396	-0.1198
																		33.382	0.002406	-0.1203
																		33.382	0.00242	-0.121
																		33.529	0.00243	-0.1215
																		33.824	0.002446	-0.1223
																		33.824	0.002456	-0.1228
																		33.971	0.002476	-0.1238
																		34.265	0.00248	-0.124
																		34.412	0.002506	-0.1253
																		34.412	0.00251	-0.1255
																		34.559	0.002536	-0.1268
																		34.706	0.00254	-0.127
																		34.706	0.00256	-0.128
																		34.706	0.00258	-0.129
																		34.853	0.002596	-0.1298
																		35	0.002606	-0.1303
																		35	0.002626	-0.1313
																		35.147	0.002636	-0.1318
																		35.294	0.00265	-0.1325
																		35.588	0.00267	-0.1335
																		35.735	0.00268	-0.134
																		35.735	0.002696	-0.1348
																		35.882	0.00272	-0.136
																		35.882	0.002736	-0.1368
																		36.029	0.002746	-0.1373
																		36.029	0.002766	-0.1383
																		36.471	0.00278	-0.139
																		36.765	0.00279	-0.1395
																		36.765	0.00281	-0.1405
																		37.059	0.00282	-0.141
																		37.206	0.00284	-0.142
																		37.206	0.002856	-0.1428
																		37.353	0.00288	-0.144
																		37.5	0.002896	-0.1448
																		37.647	0.00291	-0.1455
																		37.647	0.002926	-0.1463
																		37.647	0.00295	-0.1475
																		37.794	0.002956	-0.1478
																		37.794	0.002976	-0.1488
																		38.088	0.00299	-0.1495
																		38.529	0.00301	-0.1505
																		38.676	0.00302	-0.151
																		38.676	0.00304	-0.152
																		38.824	0.00305	-0.1525
																		38.824	0.00307	-0.1535
																		38.971	0.003086	-0.1543
																		39.412	0.003106	-0.1553
																		39.559	0.003116	-0.1558
																		39.706	0.003136	-0.1568
																		39.706	0.00315	-0.1575
																		39.706	0.003166	-0.1583
																		39.706	0.00318	-0.159
																		39.853	0.0032	-0.16
																		40.147	0.00321	-0.1605
																		40.147	0.00323	-0.1615
																		40.294	0.00325	-0.1625
																		40.441	0.00327	-0.1635
																		40.588	0.00328	-0.164
																		40.735	0.0033	-0.165
																		41.176	0.00332	-0.166
																		41.176	0.003336	-0.1668
																		41.324	0.003346	-0.1673
																		41.471	0.003366	-0.1683
																		41.471	0.003386	-0.1693
																		41.765	0.003396	-0.1698
																		42.059	0.00341	-0.1705
																		42.059	0.003436	-0.1718
																		42.059	0.00345	-0.1725
																		42.206	0.003466	-0.1733
																		42.353	0.00348	-0.174
																		42.5	0.0035	-0.175
																		42.647	0.00352	-0.176
																		42.647	0.00353	-0.1765
																		42.794	0.00355	-0.1775
																		43.088	0.00357	-0.1785
																		43.235	0.003576	-0.1788
																		43.088	0.003596	-0.1798
																		43.235	0.003616	-0.1808
																		43.529	0.003636	-0.1818
																		43.824	0.003646	-0.1823
																		43.971	0.003666	-0.1833
																		44.118	0.00368	-0.184
																		44.265	0.003696	-0.1848
																		44.265	0.00371	-0.1855
																		44.265	0.00373	-0.1865
																		44.559	0.00374	-0.187
																		44.706	0.00376	-0.188
																		44.853	0.003776	-0.1888
																		45	0.003796	-0.1898
																		45	0.003806	-0.1903
																		45	0.003826	-0.1913
																		44.853	0.003846	-0.1923
																		45	0.003866	-0.1933
																		45.294	0.003876	-0.1938
																		45.441	0.003896	-0.1948
																		45.588	0.00391	-0.1955
																		45.735	0.00392	-0.196
																		46.029	0.00394	-0.197
																		46.029	0.00396	-0.198
																		46.176	0.003966	-0.1983
																		46.471	0.003986	-0.1993
																		46.471	0.004006	-0.2003
																		46.765	0.004026	-0.2013
																		46.765	0.004036	-0.2018
																		46.765	0.004056	-0.2028
																		46.765	0.00406	-0.203
																		46.912	0.00408	-0.204
																		47.206	0.004096	-0.2048
																		47.206	0.004106	-0.2053
																		47.206	0.004126	-0.2063
																		47.206	0.00414	-0.207
																		47.353	0.00415	-0.2075
																		47.647	0.00417	-0.2085
																		47.794	0.00418	-0.209
																		47.941	0.004196	-0.2098
																		47.794	0.00421	-0.2105
																		47.794	0.00422	-0.211
																		48.088	0.004236	-0.2118
																		48.088	0.004246	-0.2123
																		48.235	0.00426	-0.213
																		48.382	0.00428	-0.214
																		48.529	0.004286	-0.2143
																		48.676	0.00431	-0.2155
																		48.824	0.004316	-0.2158
																		48.824	0.004336	-0.2168
																		48.824	0.00434	-0.217
																		48.824	0.004356	-0.2178
																		48.971	0.004366	-0.2183
																		49.412	0.00438	-0.219
																		49.265	0.004386	-0.2193
																		48.971	0.0044	-0.22
																		49.265	0.004406	-0.2203
																		49.412	0.004426	-0.2213
																		49.559	0.00443	-0.2215
																		49.559	0.00445	-0.2225
																		49.706	0.004456	-0.2228
																		49.853	0.00447	-0.2235
																		50	0.00449	-0.2245
																		50.147	0.0045	-0.225
																		50.147	0.004516	-0.2258
																		50.294	0.004536	-0.2268
																		50.441	0.004546	-0.2273
																		50.441	0.004566	-0.2283
																		50.441	0.00457	-0.2285
																		50.588	0.004586	-0.2293
																		50.735	0.004586	-0.2293
																		50.735	0.004596	-0.2298
																		50.735	0.00461	-0.2305
																		50.882	0.004626	-0.2313
																		51.029	0.004636	-0.2318
																		50.882	0.00465	-0.2325
																		51.029	0.00466	-0.233
																		51.176	0.00468	-0.234
																		51.471	0.004696	-0.2348
																		51.324	0.00471	-0.2355
																		51.471	0.004726	-0.2363
																		51.912	0.004746	-0.2373
																		52.206	0.004756	-0.2378
																		52.5	0.004776	-0.2388
																		52.353	0.004796	-0.2398
																		52.353	0.00481	-0.2405
																		52.5	0.00482	-0.241
																		52.794	0.00484	-0.242
																		52.794	0.00486	-0.243
																		52.941	0.00487	-0.2435
																		53.088	0.00489	-0.2445
																		53.235	0.00491	-0.2455
																		53.529	0.00493	-0.2465
																		53.529	0.00494	-0.247
																		53.676	0.004956	-0.2478
																		53.529	0.004976	-0.2488
																		53.824	0.004986	-0.2493
																		53.971	0.00501	-0.2505
																		54.118	0.00502	-0.251
																		54.265	0.005046	-0.2523
																		54.412	0.00506	-0.253
																		54.706	0.005076	-0.2538
																		54.853	0.005096	-0.2548
																		54.853	0.00511	-0.2555
																		54.853	0.005126	-0.2563
																		55.147	0.00514	-0.257
																		55.294	0.00516	-0.258
																		55.294	0.005176	-0.2588
																		55.588	0.00519	-0.2595
																		55.588	0.00521	-0.2605
																		55.588	0.005226	-0.2613
																		55.882	0.00524	-0.262
																		56.029	0.00525	-0.2625
																		56.029	0.005276	-0.2638
																		56.176	0.00529	-0.2645
																		56.324	0.005306	-0.2653
																		56.471	0.005326	-0.2663
																		56.471	0.00534	-0.267
																		56.471	0.00535	-0.2675
																		56.618	0.005366	-0.2683
																		56.912	0.00538	-0.269
																		57.206	0.005406	-0.2703
																		57.206	0.00542	-0.271
																		57.5	0.00544	-0.272
																		57.5	0.005456	-0.2728
																		57.794	0.00547	-0.2735
																		57.794	0.00548	-0.274
																		57.941	0.005496	-0.2748
																		57.794	0.00551	-0.2755
																		58.088	0.00553	-0.2765
																		58.529	0.005546	-0.2773
																		58.529	0.00556	-0.278
																		58.382	0.00558	-0.279
																		58.529	0.005596	-0.2798
																		58.676	0.00561	-0.2805
																		58.824	0.005624	-0.2812
																		58.824	0.005646	-0.2823
																		58.971	0.00566	-0.283
																		59.118	0.005676	-0.2838
																		59.265	0.005686	-0.2843
																		59.412	0.0057	-0.285
																		59.559	0.005726	-0.2863
																		59.412	0.005736	-0.2868
																		59.559	0.00575	-0.2875
																		59.853	0.005764	-0.2882
																		60.147	0.00579	-0.2895
																		59.853	0.0058	-0.29
																		60.147	0.005816	-0.2908
																		60.294	0.00583	-0.2915
																		60.441	0.00585	-0.2925
																		60.588	0.005866	-0.2933
																		60.588	0.00588	-0.294
																		60.735	0.00589	-0.2945
																		60.882	0.005916	-0.2958
																		61.029	0.00593	-0.2965
																		61.029	0.00594	-0.297
																		61.176	0.005956	-0.2978
																		61.324	0.00598	-0.299
																		61.471	0.00599	-0.2995
																		61.471	0.006006	-0.3003
																		61.471	0.00602	-0.301
																		61.471	0.00604	-0.302
																		61.765	0.006056	-0.3028
																		61.912	0.00607	-0.3035
																		62.059	0.00608	-0.304
																		62.206	0.006106	-0.3053
																		62.353	0.00612	-0.306
																		62.353	0.006136	-0.3068
																		62.353	0.006146	-0.3073
																		62.5	0.00616	-0.308
																		62.647	0.00618	-0.309
																		62.647	0.006196	-0.3098
																		62.941	0.00621	-0.3105
																		63.088	0.00622	-0.311
																		63.088	0.006236	-0.3118
																		63.088	0.00626	-0.313
																		63.382	0.006276	-0.3138
																		63.676	0.006286	-0.3143
																		63.824	0.0063	-0.315
																		63.824	0.006316	-0.3158
																		63.824	0.006336	-0.3168
																		63.824	0.00635	-0.3175
																		63.971	0.00636	-0.318
																		64.265	0.006376	-0.3188
																		64.559	0.00639	-0.3195
																		64.559	0.00641	-0.3205
																		64.706	0.006416	-0.3208
																		64.559	0.00644	-0.322
																		64.706	0.00645	-0.3225
																		64.853	0.006466	-0.3233
																		65	0.006476	-0.3238
																		65	0.00649	-0.3245
																		65	0.006506	-0.3253
																		65.147	0.006516	-0.3258
																		65.294	0.00653	-0.3265
																		65.294	0.006546	-0.3273
																		65.588	0.006556	-0.3278
																		65.588	0.00657	-0.3285
																		65.588	0.00658	-0.329
																		65.735	0.006596	-0.3298
																		65.882	0.006616	-0.3308
																		65.735	0.00662	-0.331
																		65.882	0.00663	-0.3315
																		66.029	0.006646	-0.3323
																		66.176	0.006646	-0.3323
																		66.176	0.006666	-0.3333
																		66.324	0.00667	-0.3335
																		66.324	0.00668	-0.334
																		66.324	0.006696	-0.3348
																		66.324	0.006706	-0.3353
																		66.471	0.00672	-0.336
																		66.471	0.00672	-0.336
																		66.471	0.006736	-0.3368
																		66.471	0.006746	-0.3373
																		66.471	0.006756	-0.3378
																		66.471	0.00676	-0.338
																		66.618	0.00677	-0.3385
																		66.618	0.006786	-0.3393
																		66.912	0.006796	-0.3398
																		66.912	0.00681	-0.3405
																		66.912	0.00682	-0.341
																		67.059	0.006836	-0.3418
																		67.059	0.006846	-0.3423
																		67.059	0.00686	-0.343
																		67.353	0.00687	-0.3435
																		67.5	0.006886	-0.3443
																		67.647	0.0069	-0.345
																		67.794	0.00691	-0.3455
																		67.794	0.006926	-0.3463
																		67.794	0.00694	-0.347
																		67.941	0.00696	-0.348
																		68.382	0.006976	-0.3488
																		68.382	0.00699	-0.3495
																		68.382	0.007	-0.35
																		68.529	0.007016	-0.3508
																		68.676	0.00704	-0.352
																		68.824	0.00705	-0.3525
																		69.118	0.007076	-0.3538
																		69.412	0.00709	-0.3545
																		69.559	0.007106	-0.3553
																		69.559	0.007126	-0.3563
																		69.559	0.00714	-0.357
																		69.706	0.007156	-0.3578
																		69.706	0.00717	-0.3585
																		69.853	0.00719	-0.3595
																		70.147	0.007206	-0.3603
																		70.147	0.00722	-0.361
																		70.294	0.007246	-0.3623
																		70.441	0.007256	-0.3628
																		70.441	0.00728	-0.364
																		70.735	0.007296	-0.3648
																		70.735	0.00731	-0.3655
																		71.029	0.00733	-0.3665
																		71.176	0.007346	-0.3673
																		71.324	0.00736	-0.368
																		71.176	0.007386	-0.3693
																		71.324	0.007396	-0.3698
																		71.618	0.00742	-0.371
																		71.765	0.007436	-0.3718
																		71.765	0.00745	-0.3725
																		71.912	0.00747	-0.3735
																		72.206	0.007486	-0.3743
																		72.353	0.0075	-0.375
																		72.5	0.007526	-0.3763
																		72.647	0.007536	-0.3768
																		72.5	0.00756	-0.378
																		72.794	0.007576	-0.3788
																		73.088	0.00759	-0.3795
																		73.088	0.00761	-0.3805
																		73.235	0.007626	-0.3813
																		73.382	0.00764	-0.382
																		73.382	0.007666	-0.3833
																		73.382	0.00768	-0.384
																		73.824	0.0077	-0.385
																		73.971	0.007716	-0.3858
																		73.971	0.00773	-0.3865
																		74.265	0.007746	-0.3873
																		74.265	0.007766	-0.3883
																		74.412	0.00778	-0.389
																		74.559	0.007806	-0.3903
																		74.706	0.00782	-0.391
																		74.706	0.00784	-0.392
																		74.853	0.007856	-0.3928
																		74.853	0.00788	-0.394
																		75	0.007896	-0.3948
																		75.294	0.00791	-0.3955
																		75.735	0.00793	-0.3965
																		75.588	0.007946	-0.3973
																		75.588	0.00796	-0.398
																		75.735	0.007976	-0.3988
																		76.029	0.007996	-0.3998
																		76.176	0.00802	-0.401
																		76.324	0.008036	-0.4018
																		76.324	0.00805	-0.4025
																		76.324	0.00807	-0.4035
																		76.618	0.008086	-0.4043
																		76.765	0.0081	-0.405
																		76.765	0.008126	-0.4063
																		76.912	0.008136	-0.4068
																		77.206	0.00815	-0.4075
																		77.353	0.008176	-0.4088
																		77.353	0.00819	-0.4095
																		77.647	0.00821	-0.4105
																		77.794	0.008226	-0.4113
																		77.941	0.00824	-0.412
																		78.088	0.008266	-0.4133
																		78.088	0.00828	-0.414
																		78.088	0.0083	-0.415
																		78.088	0.008316	-0.4158
																		78.235	0.00833	-0.4165
																		78.529	0.008356	-0.4178
																		78.529	0.00837	-0.4185
																		78.676	0.00839	-0.4195
																		78.824	0.008406	-0.4203
																		78.971	0.00843	-0.4215
																		79.265	0.008446	-0.4223
																		79.412	0.008456	-0.4228
																		79.559	0.00848	-0.424
																		79.706	0.008496	-0.4248
																		79.706	0.00851	-0.4255
																		79.853	0.008536	-0.4268
																		80	0.008556	-0.4278
																		80.147	0.00857	-0.4285
																		80.441	0.008586	-0.4293
																		80.441	0.00861	-0.4305
																		80.588	0.008626	-0.4313
																		80.735	0.008646	-0.4323
																		80.882	0.00866	-0.433
																		81.029	0.008676	-0.4338
																		81.029	0.0087	-0.435
																		81.029	0.00871	-0.4355
																		81.029	0.008726	-0.4363
																		81.176	0.00875	-0.4375
																		81.471	0.008776	-0.4388
																		81.618	0.00879	-0.4395
																		81.618	0.0088	-0.44
																		81.765	0.008826	-0.4413
																		81.765	0.00884	-0.442
																		82.059	0.00885	-0.4425
																		82.206	0.008876	-0.4438
																		82.353	0.00889	-0.4445
																		82.353	0.008906	-0.4453
																		82.647	0.00893	-0.4465
																		82.794	0.008946	-0.4473
																		82.941	0.008966	-0.4483
																		83.088	0.00899	-0.4495
																		83.088	0.009006	-0.4503
																		83.235	0.00902	-0.451
																		83.382	0.00903	-0.4515
																		83.529	0.009056	-0.4528
																		83.529	0.00907	-0.4535
																		83.824	0.009086	-0.4543
																		83.971	0.00911	-0.4555
																		83.971	0.00913	-0.4565
																		84.118	0.009146	-0.4573
																		84.265	0.00917	-0.4585
																		84.706	0.009186	-0.4593
																		84.706	0.0092	-0.46
																		84.706	0.00922	-0.461
																		84.853	0.009236	-0.4618
																		85.147	0.00925	-0.4625
																		85.294	0.009276	-0.4638
																		85.294	0.00929	-0.4645
																		85.294	0.00931	-0.4655
																		85.441	0.009326	-0.4663
																		85.735	0.00935	-0.4675
																		85.882	0.009366	-0.4683
																		86.029	0.00939	-0.4695
																		86.029	0.0094	-0.47
																		86.029	0.009426	-0.4713
																		86.176	0.00944	-0.472
																		86.324	0.009456	-0.4728
																		86.324	0.009476	-0.4738
																		86.471	0.0095	-0.475
																		86.618	0.009516	-0.4758
																		86.765	0.00953	-0.4765
																		86.912	0.009546	-0.4773
																		86.912	0.009566	-0.4783
																		87.059	0.00958	-0.479
																		87.5	0.009606	-0.4803
																		87.5	0.00962	-0.481
																		87.647	0.009646	-0.4823
																		87.941	0.009656	-0.4828
																		87.794	0.00968	-0.484
																		87.941	0.009696	-0.4848
																		88.088	0.00972	-0.486
																		88.235	0.009736	-0.4868
																		88.382	0.009756	-0.4878
																		88.382	0.00977	-0.4885
																		88.529	0.009786	-0.4893
																		88.676	0.00981	-0.4905
																		88.824	0.009826	-0.4913
																		89.118	0.009846	-0.4923
																		89.265	0.00986	-0.493
																		89.265	0.009886	-0.4943
																		89.412	0.0099	-0.495
																		89.265	0.009916	-0.4958
																		89.265	0.009936	-0.4968
																		89.559	0.00996	-0.498
																		89.706	0.009976	-0.4988
																		89.706	0.00999	-0.4995
																		90	0.01001	-0.5005
																		90.294	0.010026	-0.5013
																		90.294	0.010046	-0.5023
																		90.441	0.01007	-0.5035
																		90.588	0.01009	-0.5045
																		90.735	0.010106	-0.5053
																		90.882	0.01012	-0.506
																		91.029	0.01014	-0.507
																		91.324	0.01016	-0.508
																		91.324	0.010176	-0.5088
																		91.471	0.0102	-0.51
																		91.618	0.01021	-0.5105
																		91.618	0.01024	-0.512
																		91.618	0.010256	-0.5128
																		91.765	0.010276	-0.5138
																		92.059	0.01029	-0.5145
																		92.206	0.010316	-0.5158
																		92.353	0.010326	-0.5163
																		92.353	0.01035	-0.5175
																		92.353	0.010366	-0.5183
																		92.5	0.010386	-0.5193
																		92.647	0.01039	-0.5195
																		92.647	0.010406	-0.5203
																		92.647	0.01042	-0.521
																		92.941	0.01043	-0.5215
																		93.235	0.010436	-0.5218
																		93.382	0.01045	-0.5225
																		93.382	0.010466	-0.5233
																		93.529	0.010486	-0.5243
																		93.529	0.0105	-0.525
																		93.529	0.010516	-0.5258
																		93.676	0.01053	-0.5265
																		93.824	0.010546	-0.5273
																		94.118	0.010556	-0.5278
																		94.118	0.010596	-0.5298
																		94.265	0.01062	-0.531
																		94.265	0.01065	-0.5325
																		94.265	0.010666	-0.5333
																		94.265	0.01067	-0.5335
																		94.412	0.01067	-0.5335
																		94.706	0.01068	-0.534
																		94.853	0.010696	-0.5348
																		95	0.010716	-0.5358
																		95	0.010746	-0.5373
																		95	0.010766	-0.5383
																		95.147	0.01078	-0.539
																		95	0.0108	-0.54
																		95.294	0.010816	-0.5408
																		95.294	0.01083	-0.5415
																		95.735	0.010846	-0.5423
																		95.735	0.01086	-0.543
																		95.735	0.010876	-0.5438
																		96.029	0.010896	-0.5448
																		96.029	0.01091	-0.5455
																		96.029	0.01093	-0.5465
																		96.324	0.010946	-0.5473
																		96.471	0.01096	-0.548
																		96.618	0.010976	-0.5488
																		96.765	0.010996	-0.5498
																		96.765	0.01101	-0.5505
																		96.912	0.01103	-0.5515
																		96.912	0.011046	-0.5523
																		97.206	0.011066	-0.5533
																		97.206	0.01109	-0.5545
																		97.353	0.01111	-0.5555
																		97.647	0.011126	-0.5563
																		97.647	0.01114	-0.557
																		97.647	0.01116	-0.558
																		97.941	0.01118	-0.559
																		98.088	0.011196	-0.5598
																		98.088	0.01122	-0.561
																		98.529	0.011236	-0.5618
																		98.676	0.011256	-0.5628
																		98.529	0.011276	-0.5638
																		98.529	0.01129	-0.5645
																		98.824	0.01131	-0.5655
																		99.118	0.011336	-0.5668
																		99.118	0.01135	-0.5675
																		99.118	0.01137	-0.5685
																		99.412	0.011386	-0.5693
																		99.559	0.011406	-0.5703
																		99.559	0.01142	-0.571
																		99.559	0.01144	-0.572
																		99.853	0.011456	-0.5728
																		100	0.011486	-0.5743
																		100.147	0.0115	-0.575
																		100.147	0.01152	-0.576
																		100.294	0.011536	-0.5768
																		100.294	0.01155	-0.5775
																		100.441	0.01157	-0.5785
																		100.588	0.01159	-0.5795
																		100.735	0.011606	-0.5803
																		100.735	0.01163	-0.5815
																		100.735	0.01165	-0.5825
																		101.176	0.01167	-0.5835
																		101.324	0.011686	-0.5843
																		101.176	0.011706	-0.5853
																		101.471	0.01173	-0.5865
																		101.765	0.011746	-0.5873
																		101.912	0.011766	-0.5883
																		102.059	0.011786	-0.5893
																		102.206	0.0118	-0.59
																		102.206	0.011816	-0.5908
																		102.206	0.011836	-0.5918
																		102.206	0.01186	-0.593
																		102.353	0.01188	-0.594
																		102.794	0.0119	-0.595
																		102.794	0.011916	-0.5958
																		102.794	0.011936	-0.5968
																		102.941	0.01195	-0.5975
																		103.088	0.011976	-0.5988
																		103.088	0.011986	-0.5993
																		103.382	0.012016	-0.6008
																		103.529	0.01203	-0.6015
																		103.529	0.012046	-0.6023
																		103.824	0.012066	-0.6033
																		103.824	0.01209	-0.6045
																		103.971	0.0121	-0.605
																		104.118	0.012126	-0.6063
																		104.118	0.012146	-0.6073
																		104.265	0.01216	-0.608
																		104.265	0.012176	-0.6088
																		104.559	0.012196	-0.6098
																		104.853	0.012216	-0.6108
																		104.853	0.01224	-0.612
																		104.853	0.01226	-0.613
																		105	0.012276	-0.6138
																		105.294	0.012296	-0.6148
																		105.294	0.01231	-0.6155
																		105.441	0.01233	-0.6165
																		105.588	0.012356	-0.6178
																		105.735	0.01237	-0.6185
																		105.735	0.01239	-0.6195
																		106.029	0.01241	-0.6205
																		106.029	0.012436	-0.6218
																		106.029	0.012456	-0.6228
																		106.176	0.012476	-0.6238
																		106.765	0.01249	-0.6245
																		106.765	0.01251	-0.6255
																		106.765	0.012526	-0.6263
																		106.765	0.012556	-0.6278
																		106.912	0.01257	-0.6285
																		107.059	0.01259	-0.6295
																		107.353	0.012606	-0.6303
																		107.206	0.012636	-0.6318
																		107.353	0.01265	-0.6325
																		107.647	0.01267	-0.6335
																		107.794	0.012686	-0.6343
																		107.794	0.012706	-0.6353
																		107.941	0.012726	-0.6363
																		108.088	0.01275	-0.6375
																		108.235	0.01277	-0.6385
																		108.235	0.01279	-0.6395
																		108.235	0.012816	-0.6408
																		108.676	0.012836	-0.6418
																		108.824	0.01285	-0.6425
																		108.824	0.01287	-0.6435
																		108.971	0.012896	-0.6448
																		109.412	0.012916	-0.6458
																		109.559	0.01293	-0.6465
																		109.706	0.01295	-0.6475
																		110	0.012966	-0.6483
																		110	0.012996	-0.6498
																		109.853	0.013016	-0.6508
																		110	0.013036	-0.6518
																		110.294	0.01306	-0.653
																		110.441	0.01308	-0.654
																		110.441	0.013096	-0.6548
																		110.588	0.013116	-0.6558
																		110.588	0.01313	-0.6565
																		110.735	0.01316	-0.658
																		110.882	0.01318	-0.659
																		111.029	0.013196	-0.6598
																		111.176	0.013216	-0.6608
																		111.324	0.013246	-0.6623
																		111.618	0.01326	-0.663
																		111.765	0.01328	-0.664
																		111.765	0.013296	-0.6648
																		111.765	0.013326	-0.6663
																		112.059	0.01334	-0.667
																		112.206	0.01336	-0.668
																		112.353	0.01338	-0.669
																		112.5	0.01341	-0.6705
																		112.647	0.013426	-0.6713
																		112.647	0.013446	-0.6723
																		112.794	0.01346	-0.673
																		112.941	0.01349	-0.6745
																		113.088	0.01351	-0.6755
																		113.235	0.013526	-0.6763
																		113.382	0.013546	-0.6773
																		113.529	0.013576	-0.6788
																		113.529	0.01359	-0.6795
																		113.529	0.01361	-0.6805
																		113.824	0.013636	-0.6818
																		113.971	0.013656	-0.6828
																		113.971	0.013676	-0.6838
																		113.971	0.0137	-0.685
																		114.118	0.01372	-0.686
																		114.412	0.01374	-0.687
																		114.412	0.013756	-0.6878
																		114.853	0.013776	-0.6888
																		114.853	0.0138	-0.69
																		115	0.01382	-0.691
																		115.294	0.01384	-0.692
																		115.294	0.013866	-0.6933
																		115.294	0.013876	-0.6938
																		115.441	0.013906	-0.6953
																		115.735	0.01392	-0.696
																		115.735	0.01394	-0.697
																		115.882	0.013966	-0.6983
																		116.176	0.013986	-0.6993
																		116.324	0.014006	-0.7003
																		116.324	0.01403	-0.7015
																		116.471	0.01405	-0.7025
																		116.618	0.01407	-0.7035
																		116.765	0.014086	-0.7043
																		116.765	0.014106	-0.7053
																		116.765	0.01413	-0.7065
																		117.059	0.01415	-0.7075
																		117.059	0.01417	-0.7085
																		117.206	0.014196	-0.7098
																		117.794	0.014216	-0.7108
																		117.794	0.014236	-0.7118
																		117.794	0.01426	-0.713
																		117.941	0.01428	-0.714
																		118.088	0.014296	-0.7148
																		118.382	0.014316	-0.7158
																		118.529	0.014336	-0.7168
																		118.382	0.014366	-0.7183
																		118.382	0.01438	-0.719
																		118.676	0.0144	-0.72
																		118.824	0.014426	-0.7213
																		118.824	0.014446	-0.7223
																		118.971	0.014466	-0.7233
																		119.118	0.01449	-0.7245
																		119.265	0.01451	-0.7255
																		119.412	0.014526	-0.7263
																		119.559	0.014546	-0.7273
																		119.706	0.014566	-0.7283
																		119.853	0.01459	-0.7295
																		119.706	0.01461	-0.7305
																		119.853	0.01464	-0.732
																		120	0.01466	-0.733
																		120.441	0.014676	-0.7338
																		120.588	0.014696	-0.7348
																		120.735	0.01472	-0.736
																		120.882	0.01474	-0.737
																		120.882	0.01476	-0.738
																		120.882	0.014776	-0.7388
																		121.176	0.014806	-0.7403
																		121.324	0.014826	-0.7413
																		121.618	0.014846	-0.7423
																		121.765	0.01487	-0.7435
																		121.765	0.01489	-0.7445
																		121.765	0.014906	-0.7453
																		121.765	0.014926	-0.7463
																		121.912	0.01495	-0.7475
																		122.059	0.01497	-0.7485
																		122.206	0.01499	-0.7495
																		122.353	0.015016	-0.7508
																		122.647	0.015036	-0.7518
																		122.941	0.015066	-0.7533
																		122.941	0.015086	-0.7543
																		123.088	0.015106	-0.7553
																		123.235	0.01512	-0.756
																		123.235	0.01514	-0.757
																		123.382	0.015166	-0.7583
																		123.529	0.015186	-0.7593
																		123.529	0.015206	-0.7603
																		123.676	0.015236	-0.7618
																		123.824	0.01525	-0.7625
																		123.971	0.01527	-0.7635
																		124.118	0.0153	-0.765
																		124.265	0.015316	-0.7658
																		124.265	0.015336	-0.7668
																		124.412	0.015366	-0.7683
																		124.559	0.01538	-0.769
																		124.706	0.0154	-0.77
																		124.853	0.01542	-0.771
																		125.147	0.01545	-0.7725
																		125.294	0.015466	-0.7733
																		125.294	0.015496	-0.7748
																		125.441	0.015516	-0.7758
																		125.294	0.01553	-0.7765
																		125.735	0.01555	-0.7775
																		125.882	0.015576	-0.7788
																		125.882	0.015596	-0.7798
																		125.882	0.015616	-0.7808
																		126.176	0.015646	-0.7823
																		126.324	0.01566	-0.783
																		126.618	0.01569	-0.7845
																		126.765	0.0157	-0.785
																		126.765	0.015726	-0.7863
																		126.765	0.015746	-0.7873
																		126.912	0.015766	-0.7883
																		127.059	0.01579	-0.7895
																		127.206	0.01581	-0.7905
																		127.353	0.01583	-0.7915
																		127.5	0.01586	-0.793
																		127.5	0.015876	-0.7938
																		127.5	0.015906	-0.7953
																		127.794	0.015926	-0.7963
																		128.088	0.01594	-0.797
																		128.088	0.01597	-0.7985
																		128.088	0.01599	-0.7995
																		128.529	0.016006	-0.8003
																		128.529	0.016036	-0.8018
																		128.824	0.016056	-0.8028
																		128.824	0.016076	-0.8038
																		128.824	0.0161	-0.805
																		129.118	0.01612	-0.806
																		129.265	0.01614	-0.807
																		129.412	0.01616	-0.808
																		129.559	0.016186	-0.8093
																		129.706	0.016206	-0.8103
																		129.853	0.01622	-0.811
																		129.853	0.01625	-0.8125
																		130	0.01627	-0.8135
																		130	0.01629	-0.8145
																		130.294	0.016316	-0.8158
																		130.588	0.016336	-0.8168
																		130.588	0.016356	-0.8178
																		130.735	0.01638	-0.819
																		130.882	0.0164	-0.82
																		131.176	0.01642	-0.821
																		131.324	0.016446	-0.8223
																		131.324	0.016466	-0.8233
																		131.324	0.016496	-0.8248
																		131.471	0.016516	-0.8258
																		131.765	0.016536	-0.8268
																		131.912	0.01655	-0.8275
																		131.912	0.01658	-0.829
																		131.912	0.0166	-0.83
																		132.059	0.016616	-0.8308
																		132.206	0.016646	-0.8323
																		132.353	0.016666	-0.8333
																		132.353	0.016696	-0.8348
																		132.5	0.016716	-0.8358
																		132.5	0.016736	-0.8368
																		132.647	0.016766	-0.8383
																		132.794	0.01678	-0.839
																		132.941	0.0168	-0.84
																		133.088	0.016826	-0.8413
																		133.088	0.016846	-0.8423
																		133.382	0.016866	-0.8433
																		133.676	0.01689	-0.8445
																		133.676	0.01691	-0.8455
																		133.676	0.01693	-0.8465
																		133.971	0.01696	-0.848
																		134.118	0.016976	-0.8488
																		134.412	0.017006	-0.8503
																		134.412	0.017026	-0.8513
																		134.559	0.01704	-0.852
																		134.853	0.01706	-0.853
																		135	0.01709	-0.8545
																		135	0.01711	-0.8555
																		135	0.01714	-0.857
																		135.147	0.017156	-0.8578
																		135.294	0.017176	-0.8588
																		135.294	0.017196	-0.8598
																		135.441	0.017226	-0.8613
																		135.588	0.01724	-0.862
																		135.735	0.01727	-0.8635
																		135.735	0.01729	-0.8645
																		135.882	0.01731	-0.8655
																		136.029	0.01734	-0.867
																		136.324	0.017356	-0.8678
																		136.765	0.017386	-0.8693
																		136.912	0.017406	-0.8703
																		136.912	0.01742	-0.871
																		137.059	0.01745	-0.8725
																		137.206	0.01747	-0.8735
																		137.206	0.017486	-0.8743
																		137.353	0.017516	-0.8758
																		137.647	0.017536	-0.8768
																		137.647	0.017566	-0.8783
																		137.794	0.017586	-0.8793
																		137.794	0.017606	-0.8803
																		137.794	0.01763	-0.8815
																		137.941	0.01765	-0.8825
																		137.941	0.01767	-0.8835
																		138.235	0.017696	-0.8848
																		138.529	0.017716	-0.8858
																		138.529	0.017736	-0.8868
																		138.824	0.017766	-0.8883
																		138.824	0.01778	-0.889
																		138.824	0.01781	-0.8905
																		138.971	0.01783	-0.8915
																		139.118	0.01785	-0.8925
																		139.412	0.017876	-0.8938
																		139.706	0.017896	-0.8948
																		139.706	0.017916	-0.8958
																		139.706	0.017936	-0.8968
																		139.853	0.017966	-0.8983
																		139.853	0.01798	-0.899
																		140.294	0.01801	-0.9005
																		140.294	0.01803	-0.9015
																		140.441	0.018046	-0.9023
																		140.588	0.018066	-0.9033
																		140.588	0.018096	-0.9048
																		140.735	0.01811	-0.9055
																		140.882	0.01814	-0.907
																		140.882	0.01816	-0.908
																		141.029	0.01818	-0.909
																		141.029	0.01821	-0.9105
																		141.176	0.018226	-0.9113
																		141.324	0.018256	-0.9128
																		141.471	0.018276	-0.9138
																		141.618	0.01829	-0.9145
																		142.206	0.01831	-0.9155
																		142.206	0.01834	-0.917
																		142.059	0.01836	-0.918
																		142.059	0.018386	-0.9193
																		142.353	0.018406	-0.9203
																		142.353	0.018436	-0.9218
																		142.5	0.018456	-0.9228
																		142.794	0.01847	-0.9235
																		142.941	0.01849	-0.9245
																		143.088	0.01852	-0.926
																		143.088	0.01854	-0.927
																		143.088	0.01856	-0.928
																		143.235	0.018586	-0.9293
																		143.382	0.018606	-0.9303
																		143.529	0.018636	-0.9318
																		143.676	0.018656	-0.9328
																		143.824	0.01867	-0.9335
																		143.971	0.0187	-0.935
																		144.265	0.01872	-0.936
																		144.559	0.01874	-0.937
																		144.412	0.01877	-0.9385
																		144.265	0.01879	-0.9395
																		144.412	0.018816	-0.9408
																		144.853	0.018836	-0.9418
																		145	0.018856	-0.9428
																		145.147	0.018886	-0.9443
																		145.147	0.0189	-0.945
																		145.294	0.01893	-0.9465
																		145.441	0.01895	-0.9475
																		145.441	0.01897	-0.9485
																		145.588	0.019	-0.95
																		145.588	0.01902	-0.951
																		145.735	0.01905	-0.9525
																		146.029	0.019076	-0.9538
																		146.176	0.019096	-0.9548
																		146.324	0.019116	-0.9558
																		146.324	0.019136	-0.9568
																		146.471	0.01916	-0.958
																		146.618	0.01918	-0.959
																		146.618	0.01921	-0.9605
																		146.765	0.01923	-0.9615
																		147.059	0.01925	-0.9625
																		147.059	0.01928	-0.964
																		147.059	0.019296	-0.9648
																		147.206	0.019326	-0.9663
																		147.353	0.019346	-0.9673
																		147.794	0.019366	-0.9683
																		147.941	0.019396	-0.9698
																		148.088	0.01941	-0.9705
																		148.088	0.01944	-0.972
																		148.382	0.01946	-0.973
																		148.529	0.01949	-0.9745
																		148.235	0.01951	-0.9755
																		148.235	0.019536	-0.9768
																		148.529	0.019556	-0.9778
																		148.971	0.019586	-0.9793
																		148.971	0.019606	-0.9803
																		149.118	0.019626	-0.9813
																		149.412	0.019656	-0.9828
																		149.559	0.019676	-0.9838
																		149.412	0.019706	-0.9853
																		149.559	0.019726	-0.9863
																		149.853	0.019756	-0.9878
																		149.706	0.01977	-0.9885
																		149.853	0.01979	-0.9895
																		150	0.01982	-0.991
																		150.294	0.01984	-0.992
																		150.441	0.01987	-0.9935
																		150.441	0.01989	-0.9945
																		150.441	0.019916	-0.9958
																		150.588	0.019936	-0.9968
																		150.882	0.019956	-0.9978
																		151.176	0.019986	-0.9993
																		151.176	0.02001	-1.0005
																		151.176	0.02003	-1.0015
																		151.176	0.020056	-1.0028
																		151.324	0.020086	-1.0043
																		151.618	0.020116	-1.0058
																		151.765	0.02014	-1.007
																		151.765	0.02016	-1.008
																		151.765	0.020186	-1.0093
																		151.912	0.020216	-1.0108
																		152.206	0.020236	-1.0118
																		152.5	0.020256	-1.0128
																		152.5	0.02028	-1.014
																		152.5	0.020306	-1.0153
																		152.5	0.020326	-1.0163
																		152.647	0.020346	-1.0173
																		152.794	0.020376	-1.0188
																		153.088	0.0204	-1.02
																		153.088	0.02042	-1.021
																		153.529	0.020446	-1.0223
																		153.676	0.02047	-1.0235
																		153.676	0.02049	-1.0245
																		153.676	0.02052	-1.026
																		153.824	0.020546	-1.0273
																		153.824	0.020576	-1.0288
																		153.971	0.0206	-1.03
																		154.118	0.020616	-1.0308
																		154.412	0.02064	-1.032
																		154.412	0.020676	-1.0338
																		154.412	0.020696	-1.0348
																		154.559	0.02072	-1.036
																		154.706	0.020746	-1.0373
																		154.853	0.020776	-1.0388
																		154.853	0.0208	-1.04
																		155	0.02082	-1.041
																		155.147	0.02084	-1.042
																		155.294	0.02087	-1.0435
																		155.441	0.020896	-1.0448
																		155.441	0.020916	-1.0458
																		155.882	0.02094	-1.047
																		156.029	0.02097	-1.0485
																		156.029	0.021	-1.05
																		156.176	0.02103	-1.0515
																		156.176	0.02105	-1.0525
																		156.176	0.021076	-1.0538
																		156.471	0.021106	-1.0553
																		156.765	0.021136	-1.0568
																		156.765	0.02116	-1.058
																		156.765	0.02119	-1.0595
																		156.912	0.02122	-1.061
																		156.912	0.02126	-1.063
																		157.059	0.0213	-1.065
